# Supplementary material for: A link between STK signalling and capsular polysaccharide synthesis in Streptococcus suis
Source: Nat Commun. 2023 Apr 29;14:2480. doi: 10.1038/s41467-023-38210-4 (PMC10148854; doi:10.1038/s41467-023-38210-4)
Supplement: Supplementary file 4 — Source Data [file 41467_2023_38210_MOESM4_ESM.xlsx]

## Sheet: Figure1
	Relative density
	Stk1－						Stk1+
	CcpS			CcpS-P			CcpS			CcpS-P
	1	1	1	ND	ND	ND	0.183809	0.114615	0.105509	0.804392	0.826798	0.824005
	ND, non-detected.
							Relative density
							control		rStp1		rCpsB
							CcpS-P	CcpS	CcpS-P	CcpS	CcpS-P	CcpS
							0.8	0.207572	0.284843	0.715164	0.852069	0.148747
							0.852515	0.147843	0.27738	0.723096	0.867356	0.132659
							0.863185	0.136835	0.259199	0.741466	0.82883	0.171223

## Sheet: Figure2
					Time(h)	OD600	Relative density
					1	0.309	0.431874	0.0646712	0.310992
					2	0.501	0.585355	0.490104	0.744226
					3	0.738	0.7801	1.21684	1.07378
					4	0.964	1.04424	1.18449	1.04862
					5	1.143	1.00059	1.17186	0.91277
					6	1.277	0.803207	1.00295	1.047
					7	1.242	0.73758	0.663034	0.770975
					8	1.24	0.770564	0.570655	0.665287
						Relative density
						THY	negative serum	pbs
						1	1.25076	0.561681
						1.05	1.26419	0.769003
						0.95	1.41295	0.578078
	Relative density										Relative density
	THY	anti-SS2 serum	negative serum								THY	pH 5.5	50 mM H2O2	0.4 M NaCl
	1	0.922158	2.51226								1	0.15617	0.263622	0.709681
	1	0.594383	2.45289								1	0.582388	0.478321	1.27111
	1	1.04636	2.55034								1	0.364845	0.217016	1.52813

## Sheet: Figure3
											Relative density
											WT	ΔccpS	ΔccpS+CcpS
		Relative SA level									1	0.399276	1.40238
		WT	ΔccpS	ΔccpS+CcpS							1	0.315315	0.843378
		0.999058	0.663604	0.865489							1	0.589586	1.1133
		0.998252	0.666398	0.981989
		1.00069	0.680247	0.974623
															Relative density
						Relative density									WT	ccpS-T4ET7E	ccpS-T4VT7V
						WT	Δstk1	ΔccpSΔstk1							1	1.38467	5.76289
						1	1.96138	0.376763							1	0.960133	5.34243
						1	1.80341	0.122998							1	1.37459	5.62991
						1	2.43121	0.255664
									thickness
								cells	WT	ΔccpS	ccpS-T4VT7V
								1	33.081	14.877	49.591
								2	29.755	17.533	56.542
								3	44.632	20.447	37.276
								4	30.165	14.026	80.728
								5	54.775	17.533	53.065
								6	49.591	18.884	44.356
								7	44.907	24.796	63.119
								8	39.982	15.682	81.335
								9	70.917	17.533	73.722
								10	47.177	15.682	55.444
								11	50.573	11.089	73.722
								12	67.451	14.877	43.374
								13	42.804	12.643	45.721
								14	59.921	12.643	43.938
								15	68.086	14.458	61.341
								16	30.165	12.643	79.113
								17	79.963	14.458	69.072
								18	45.721	15.682	80.956
								19	36.61	14.026	79.963
								20	39.673	17.533	53.526
								21	39.205	17.88	111.442
								22	35.066	14.026	89.882
								23	36.61	17.533	72.206
								24	31.754	18.884	71.004
								25	33.081	28.271	94.743
								26	31.754	12.643	57.084
								27	26.706	17.533	37.276
								28	28.053	20.447	52.13
								29	22.453	14.877	63.216
								30	28.271	25.287	74.304
								31	39.982	20.447	57.084
								32	22.178	22.178	67.724
								33	34.536	19.836	56.106
								34	24.796	15.682	61.24
								35	17.533	27.388	78.41
								36	31.364	14.026	64.468
								37	22.178	28.053	74.387
								38	22.453	22.453	70.22
								39	31.56	28.271	69.869
								40	27.388	25.287	50.207
								41	41.044	19.836	117.876
								42	32.329	27.388	119.122
								43	28.271	22.178	70.132
								44	35.066	17.88	87.735
								45			56.651
								total cells	44	44	45

## Sheet: Figure4
								relative activity(t-t0)
								t(min)	rCpsB			rCpsB-R139A			rCpsB-R206A
								0	-0.00480001	-0.00139999	0.00209999	-0.00249999	0.0017	0.000900005	-0.0046	0.000699996	0.0017
								1	0.2818	0.2641	0.2709	0.033	0.0351	0.0355	0.0316	0.0344	0.0374
								2	0.5542	0.5233	0.5334	0.0745	0.0693	0.074	0.069	0.0695	0.0742
								3	0.8109	0.7692	0.7828	0.1193	0.1082	0.1169	0.1056	0.1045	0.1105
								4	1.0491	1.0044	1.0168	0.1682	0.1513	0.1634	0.1424	0.139	0.1466
								5	1.277	1.2244	1.2399	0.2204	0.1981	0.2135	0.1789	0.174	0.183
								6	1.4925	1.4422	1.4522	0.2763	0.2492	0.2677	0.2153	0.2089	0.2191
								7	1.6982	1.6428	1.6521	0.3364	0.3041	0.325	0.2519	0.2439	0.2557
								8	1.8937	1.8371	1.8522	0.3996	0.362	0.3859	0.2887	0.2791	0.2919
								9	2.0824	2.0266	2.0347	0.4654	0.4239	0.4508	0.325	0.3143	0.3282
								10	2.239	2.2081	2.2115	0.535	0.4889	0.5174	0.362	0.3495	0.3649
	Relative density
	WT	cpsB-R139A	cpsB-R206A	cpsD+CpsD-K49A
	1	2.21878	1.79023	ND											Relative density
	1	2.24527	1.75496	ND										t(min)	rCpsB			rCpsB+rCcpS			rCpsB+rCcpS-P
	1	1.72898	1.9458	ND										0	1	1	1	1	1	1	1	1	1
														5	0.790139	0.893211	0.859966	0.98523	0.898418	0.942624	0.834756	0.840417	0.926375
														10	0.597985	0.686311	0.633888	0.803189	0.812574	0.887104	0.614418	0.650533	0.766872
														15	0.239287	0.421269	0.440371	0.705969	0.66681	0.74569	0.463259	0.526755	0.599787
														20	0.112714	0.213337	0.166776	0.531501	0.483444	0.516008	0.126097	0.301818	0.368264
														25	0.106997	0.12943	0.0550072	0.367633	0.30012	0.358121	0.0622121	0.152115	0.173377
														30	0.0911565	0.0703931	0.0193007	0.247945	0.104869	0.281618	0.0267561	0.0810332	0.0849031
														40	0.0796312	0.0598828	0.0111129	0.142805	0.0267037	0.127283	0.00749812	0.0298732	0.0344832

## Sheet: Figure5
		CcpS	MGFTEETVRFR							CcpS-T4ET7E	MGFeEEeVRFR
		mode | affinity | dist from best mode								mode | affinity | dist from best mode
		| (kcal/mol) | rmsd l.b.| rmsd u.b.								| (kcal/mol) | rmsd l.b.| rmsd u.b.
		-----+------------+----------+----------								-----+------------+----------+----------
		1 -7.5 0.000 0.000								1 -7.1 0.000 0.000
		2 -7.4 4.069 9.844								2 -7.0 2.825 6.297
		3 -7.3 3.552 5.679								3 -6.9 3.430 13.492
		4 -7.2 3.262 5.871								4 -6.9 3.038 6.643
		5 -7.2 3.320 5.338								5 -6.9 3.128 6.688
		6 -7.1 3.057 5.601								6 -6.7 3.248 14.985
		7 -7.1 4.653 7.253								7 -6.6 3.441 14.051
		8 -7.1 2.877 5.208								8 -6.6 3.314 6.952
		9 -7.1 2.993 5.613								9 -6.6 5.856 17.447
		CcpS-T4VT7V over CpsB																CcpS-T4ET7E over CpsB
			0.002		0.004		0.008		0.016		0.032		0.064		0.128				0.02		0.04		0.08		0.16		0.32		0.64		1.28
		-59.76	1.65271	-59.76	1.59335	-59.76	1.73184	-59.76	1.64737	-59.76	1.60245	-59.76	1.58075	-59.76	1.70758			-59.76	0.43253	-59.76	0.41324	-59.76	0.50458	-59.76	0.4426	-59.76	0.43155	-59.76	0.53793	-59.76	0.46411
		-59.66	1.64569	-59.66	1.58749	-59.66	1.73575	-59.66	1.6376	-59.66	1.60245	-59.66	1.57489	-59.66	1.69781			-59.66	0.42551	-59.66	0.4191	-59.66	0.51044	-59.66	0.43283	-59.66	0.4343	-59.66	0.53091	-59.66	0.46802
		-59.56	1.64178	-59.56	1.58359	-59.56	1.73184	-59.56	1.63174	-59.56	1.60245	-59.56	1.57098	-59.56	1.69196			-59.56	0.43137	-59.56	0.40854	-59.56	0.50458	-59.56	0.43674	-59.56	0.43039	-59.56	0.53677	-59.56	0.46802
		-59.46	1.63593	-59.46	1.57382	-59.46	1.72208	-59.46	1.62704	-59.46	1.59775	-59.46	1.57098	-59.46	1.68805			-59.46	0.4216	-59.46	0.40152	-59.46	0.51044	-59.46	0.4426	-59.46	0.43039	-59.46	0.53677	-59.46	0.47388
		-59.36	1.63202	-59.36	1.56796	-59.36	1.72208	-59.36	1.61612	-59.36	1.59073	-59.36	1.56122	-59.36	1.67828			-59.36	0.42551	-59.36	0.41129	-59.36	0.50067	-59.36	0.4426	-59.36	0.42453	-59.36	0.53091	-59.36	0.47308
		-59.26	1.62225	-59.26	1.57382	-59.26	1.71152	-59.26	1.60635	-59.26	1.58682	-59.26	1.56317	-59.26	1.66852			-59.26	0.4216	-59.26	0.40738	-59.26	0.50458	-59.26	0.43283	-59.26	0.43039	-59.26	0.52701	-59.26	0.46606
		-59.16	1.62616	-59.16	1.56326	-59.16	1.7045	-59.16	1.60049	-59.16	1.58096	-59.16	1.55341	-59.16	1.65796			-59.16	0.42551	-59.16	0.39761	-59.16	0.50067	-59.16	0.42697	-59.16	0.42062	-59.16	0.53091	-59.16	0.47583
		-59.06	1.62225	-59.06	1.55624	-59.06	1.70059	-59.06	1.59659	-59.06	1.57706	-59.06	1.54364	-59.06	1.64703			-59.06	0.4216	-59.06	0.40152	-59.06	0.50262	-59.06	0.43283	-59.06	0.42453	-59.06	0.52701	-59.06	0.48169
		-58.96	1.61639	-58.96	1.5621	-58.96	1.69083	-58.96	1.59073	-58.96	1.5712	-58.96	1.53778	-58.96	1.63727			-58.96	0.4216	-58.96	0.39761	-58.96	0.49677	-58.96	0.42227	-58.96	0.42062	-58.96	0.52896	-58.96	0.47583
		-58.86	1.60858	-58.86	1.55234	-58.86	1.69083	-58.86	1.59659	-58.86	1.56729	-58.86	1.53308	-58.86	1.6275			-58.86	0.42355	-58.86	0.40347	-58.86	0.49286	-58.86	0.42502	-58.86	0.42648	-58.86	0.5192	-58.86	0.48364
		-58.76	1.59686	-58.76	1.54257	-58.76	1.69473	-58.76	1.58682	-58.76	1.56729	-58.76	1.52606	-58.76	1.63141			-58.76	0.41769	-58.76	0.39957	-58.76	0.49677	-58.76	0.43283	-58.76	0.42258	-58.76	0.5231	-58.76	0.47778
		-58.66	1.60272	-58.66	1.53671	-58.66	1.69083	-58.66	1.58096	-58.66	1.56143	-58.66	1.53192	-58.66	1.6236			-58.66	0.42355	-58.66	0.40347	-58.66	0.50262	-58.66	0.42307	-58.66	0.41672	-58.66	0.5192	-58.66	0.47388
		-58.56	1.59216	-58.56	1.53281	-58.56	1.68106	-58.56	1.57706	-58.56	1.55753	-58.56	1.52216	-58.56	1.61774			-58.56	0.41769	-58.56	0.40933	-58.56	0.49677	-58.56	0.41721	-58.56	0.42258	-58.56	0.5231	-58.56	0.47778
		-58.46	1.58124	-58.46	1.53281	-58.46	1.6752	-58.46	1.5712	-58.46	1.55753	-58.46	1.51239	-58.46	1.61188			-58.46	0.42276	-58.46	0.40347	-58.46	0.50183	-58.46	0.42307	-58.46	0.42258	-58.46	0.5184	-58.46	0.48364
		-58.36	1.57538	-58.36	1.52695	-58.36	1.6713	-58.36	1.56729	-58.36	1.55167	-58.36	1.50653	-58.36	1.60797			-58.36	0.41574	-58.36	0.40933	-58.36	0.49091	-58.36	0.4133	-58.36	0.42648	-58.36	0.51138	-58.36	0.47388
		-58.26	1.58124	-58.26	1.51913	-58.26	1.66153	-58.26	1.56143	-58.26	1.54776	-58.26	1.50262	-58.26	1.59741			-58.26	0.41769	-58.26	0.39957	-58.26	0.49091	-58.26	0.41721	-58.26	0.42178	-58.26	0.51724	-58.26	0.47388
		-58.16	1.57147	-58.16	1.50272	-58.16	1.66074	-58.16	1.55673	-58.16	1.5372	-58.16	1.48895	-58.16	1.58649			-58.16	0.40207	-58.16	0.38901	-58.16	0.49091	-58.16	0.42307	-58.16	0.41672	-58.16	0.51724	-58.16	0.46411
		-58.06	1.56171	-58.06	1.4957	-58.06	1.65372	-58.06	1.5419	-58.06	1.53018	-58.06	1.48309	-58.06	1.57672			-58.06	0.39621	-58.06	0.38785	-58.06	0.48114	-58.06	0.41916	-58.06	0.40109	-58.06	0.50748	-58.06	0.46411
		-57.96	1.55194	-57.96	1.49179	-57.96	1.65567	-57.96	1.53018	-57.96	1.53604	-57.96	1.47253	-57.96	1.57672			-57.96	0.40207	-57.96	0.38199	-57.96	0.47137	-57.96	0.40274	-57.96	0.405	-57.96	0.50748	-57.96	0.45825
		-57.86	1.55194	-57.86	1.48593	-57.86	1.64005	-57.86	1.52628	-57.86	1.52237	-57.86	1.46161	-57.86	1.56696			-57.86	0.39621	-57.86	0.38785	-57.86	0.47137	-57.86	0.40549	-57.86	0.40109	-57.86	0.50748	-57.86	0.46332
		-57.76	1.54218	-57.76	1.49179	-57.76	1.63028	-57.76	1.51651	-57.76	1.51065	-57.76	1.46552	-57.76	1.54938			-57.76	0.40207	-57.76	0.38199	-57.76	0.46161	-57.76	0.40158	-57.76	0.40109	-57.76	0.50748	-57.76	0.45239
		-57.66	1.53162	-57.66	1.47617	-57.66	1.63223	-57.66	1.51065	-57.66	1.50674	-57.66	1.45184	-57.66	1.52789			-57.66	0.3923	-57.66	0.38199	-57.66	0.46081	-57.66	0.40158	-57.66	0.39523	-57.66	0.49771	-57.66	0.44653
		-57.56	1.52069	-57.56	1.48203	-57.56	1.62247	-57.56	1.5126	-57.56	1.50674	-57.56	1.44598	-57.56	1.52203			-57.56	0.3923	-57.56	0.39175	-57.56	0.4538	-57.56	0.40549	-57.56	0.40109	-57.56	0.50357	-57.56	0.45239
		-57.46	1.51483	-57.46	1.47617	-57.46	1.61661	-57.46	1.49698	-57.46	1.50089	-57.46	1.45184	-57.46	1.5271			-57.46	0.38644	-57.46	0.39175	-57.46	0.46161	-57.46	0.40158	-57.46	0.39523	-57.46	0.50864	-57.46	0.44653
		-57.36	1.51093	-57.36	1.47617	-57.36	1.6127	-57.36	1.49112	-57.36	1.49698	-57.36	1.43622	-57.36	1.51617			-57.36	0.39151	-57.36	0.39761	-57.36	0.45575	-57.36	0.40353	-57.36	0.40109	-57.36	0.50162	-57.36	0.45239
		-57.26	1.50116	-57.26	1.47226	-57.26	1.60294	-57.26	1.48721	-57.26	1.49112	-57.26	1.42255	-57.26	1.51617			-57.26	0.39621	-57.26	0.40347	-57.26	0.46161	-57.26	0.39377	-57.26	0.39053	-57.26	0.50748	-57.26	0.44263
		-57.16	1.50116	-57.16	1.46249	-57.16	1.59708	-57.16	1.47665	-57.16	1.49112	-57.16	1.40692	-57.16	1.51031			-57.16	0.3923	-57.16	0.39957	-57.16	0.45575	-57.16	0.39377	-57.16	0.38351	-57.16	0.50748	-57.16	0.44849
		-57.06	1.4953	-57.06	1.45273	-57.06	1.60214	-57.06	1.4794	-57.06	1.48721	-57.06	1.40302	-57.06	1.50641			-57.06	0.39621	-57.06	0.39371	-57.06	0.45184	-57.06	0.38791	-57.06	0.39133	-57.06	0.50748	-57.06	0.44849
		-56.96	1.49139	-56.96	1.44296	-56.96	1.59122	-56.96	1.47549	-56.96	1.48135	-56.96	1.39325	-56.96	1.50641			-56.96	0.3923	-56.96	0.3898	-56.96	0.45184	-56.96	0.39377	-56.96	0.38547	-56.96	0.49771	-56.96	0.45435
		-56.86	1.48163	-56.86	1.4371	-56.86	1.58145	-56.86	1.46573	-56.86	1.47665	-56.86	1.38348	-56.86	1.50055			-56.86	0.38644	-56.86	0.38394	-56.86	0.45575	-56.86	0.39377	-56.86	0.39133	-56.86	0.50162	-56.86	0.44849
		-56.76	1.47186	-56.76	1.44217	-56.76	1.57169	-56.76	1.46573	-56.76	1.46573	-56.76	1.37762	-56.76	1.50641			-56.76	0.3923	-56.76	0.39371	-56.76	0.45184	-56.76	0.38791	-56.76	0.38156	-56.76	0.50748	-56.76	0.45435
		-56.66	1.4621	-56.66	1.42538	-56.66	1.56583	-56.66	1.45987	-56.66	1.45987	-56.66	1.37292	-56.66	1.49664			-56.66	0.39621	-56.66	0.39957	-56.66	0.45575	-56.66	0.39298	-56.66	0.38547	-56.66	0.49771	-56.66	0.44458
		-56.56	1.45624	-56.56	1.43124	-56.56	1.56192	-56.56	1.46768	-56.56	1.45596	-56.56	1.362	-56.56	1.49078			-56.56	0.3923	-56.56	0.39371	-56.56	0.45184	-56.56	0.38205	-56.56	0.38156	-56.56	0.49771	-56.56	0.43872
		-56.46	1.466	-56.46	1.42148	-56.46	1.55215	-56.46	1.45792	-56.46	1.4501	-56.46	1.35614	-56.46	1.48688			-56.46	0.3923	-56.46	0.40347	-56.46	0.45575	-56.46	0.38205	-56.46	0.38156	-56.46	0.49185	-56.46	0.44379
		-56.36	1.4574	-56.36	1.41562	-56.36	1.55215	-56.36	1.44815	-56.36	1.4462	-56.36	1.35223	-56.36	1.47632			-56.36	0.38254	-56.36	0.40347	-56.36	0.45184	-56.36	0.37619	-56.36	0.3757	-56.36	0.49966	-56.36	0.43286
		-56.26	1.44452	-56.26	1.42148	-56.26	1.5463	-56.26	1.43839	-56.26	1.43643	-56.26	1.35223	-56.26	1.4693			-56.26	0.37668	-56.26	0.40933	-56.26	0.45105	-56.26	0.37228	-56.26	0.3718	-56.26	0.48911	-56.26	0.427
		-56.16	1.45233	-56.16	1.41562	-56.16	1.55606	-56.16	1.42783	-56.16	1.44229	-56.16	1.34637	-56.16	1.47711			-56.16	0.37277	-56.16	0.39957	-56.16	0.44012	-56.16	0.37228	-56.16	0.3757	-56.16	0.49185	-56.16	0.43286
		-56.06	1.44257	-56.06	1.41171	-56.06	1.56192	-56.06	1.4169	-56.06	1.43839	-56.06	1.35223	-56.06	1.47125			-56.06	0.37277	-56.06	0.40347	-56.06	0.43036	-56.06	0.36643	-56.06	0.38547	-56.06	0.49771	-56.06	0.4231
		-55.96	1.44647	-55.96	1.41562	-55.96	1.55136	-55.96	1.40714	-55.96	1.44229	-55.96	1.34247	-55.96	1.47711			-55.96	0.36691	-55.96	0.39877	-55.96	0.43427	-55.96	0.37619	-55.96	0.38156	-55.96	0.48795	-55.96	0.4231
		-55.86	1.44257	-55.86	1.41171	-55.86	1.54434	-55.86	1.41104	-55.86	1.43839	-55.86	1.3327	-55.86	1.47711			-55.86	0.37198	-55.86	0.39761	-55.86	0.44012	-55.86	0.37228	-55.86	0.38077	-55.86	0.48795	-55.86	0.427
		-55.76	1.4328	-55.76	1.40195	-55.76	1.54044	-55.76	1.40714	-55.76	1.42862	-55.76	1.3327	-55.76	1.46735			-55.76	0.36105	-55.76	0.38785	-55.76	0.43427	-55.76	0.36643	-55.76	0.38351	-55.76	0.47818	-55.76	0.4231
		-55.66	1.42303	-55.66	1.39609	-55.66	1.53067	-55.66	1.40714	-55.66	1.42862	-55.66	1.32684	-55.66	1.47125			-55.66	0.35519	-55.66	0.39175	-55.66	0.43036	-55.66	0.37228	-55.66	0.37961	-55.66	0.48209	-55.66	0.427
		-55.56	1.41718	-55.56	1.39218	-55.56	1.52481	-55.56	1.40714	-55.56	1.41806	-55.56	1.32294	-55.56	1.47125			-55.56	0.36105	-55.56	0.39175	-55.56	0.43231	-55.56	0.36252	-55.56	0.38547	-55.56	0.49771	-55.56	0.4231
		-55.46	1.42303	-55.46	1.39804	-55.46	1.5209	-55.46	1.39737	-55.46	1.4169	-55.46	1.32214	-55.46	1.47711			-55.46	0.35129	-55.46	0.39761	-55.46	0.42255	-55.46	0.36838	-55.46	0.38156	-55.46	0.50162	-55.46	0.427
		-55.36	1.41248	-55.36	1.38242	-55.36	1.5209	-55.36	1.3876	-55.36	1.40714	-55.36	1.32489	-55.36	1.47711			-55.36	0.35324	-55.36	0.39957	-55.36	0.42255	-55.36	0.37344	-55.36	0.38156	-55.36	0.50748	-55.36	0.43481
		-55.26	1.41132	-55.26	1.39334	-55.26	1.5209	-55.26	1.38681	-55.26	1.39737	-55.26	1.33075	-55.26	1.46735			-55.26	0.34738	-55.26	0.40347	-55.26	0.42255	-55.26	0.38596	-55.26	0.38156	-55.26	0.50943	-55.26	0.43402
		-55.16	1.41132	-55.16	1.38632	-55.16	1.52481	-55.16	1.37979	-55.16	1.39737	-55.16	1.33466	-55.16	1.47125			-55.16	0.35715	-55.16	0.40933	-55.16	0.43152	-55.16	0.39182	-55.16	0.38156	-55.16	0.50864	-55.16	0.44653
		-55.06	1.40155	-55.06	1.39218	-55.06	1.52676	-55.06	1.37589	-55.06	1.3876	-55.06	1.33075	-55.06	1.46655			-55.06	0.36301	-55.06	0.41324	-55.06	0.43036	-55.06	0.39182	-55.06	0.38547	-55.06	0.50748	-55.06	0.45239
		-54.96	1.39178	-54.96	1.39609	-54.96	1.51035	-54.96	1.3837	-54.96	1.37784	-54.96	1.3327	-54.96	1.45953			-54.96	0.37668	-54.96	0.4191	-54.96	0.44012	-54.96	0.38205	-54.96	0.39133	-54.96	0.51138	-54.96	0.45239
		-54.86	1.39374	-54.86	1.39218	-54.86	1.51505	-54.86	1.38956	-54.86	1.36807	-54.86	1.33075	-54.86	1.474			-54.86	0.37863	-54.86	0.41324	-54.86	0.43817	-54.86	0.37814	-54.86	0.39133	-54.86	0.51724	-54.86	0.45239
		-54.76	1.40546	-54.76	1.39218	-54.76	1.51505	-54.76	1.38565	-54.76	1.37589	-54.76	1.34637	-54.76	1.48102			-54.76	0.37198	-54.76	0.4191	-54.76	0.44794	-54.76	0.37228	-54.76	0.39133	-54.76	0.50748	-54.76	0.46802
		-54.66	1.41132	-54.66	1.39023	-54.66	1.51114	-54.66	1.38565	-54.66	1.37784	-54.66	1.34247	-54.66	1.49078			-54.66	0.38059	-54.66	0.423	-54.66	0.44598	-54.66	0.37424	-54.66	0.39719	-54.66	0.50748	-54.66	0.4856
		-54.56	1.41327	-54.56	1.4039	-54.56	1.51505	-54.56	1.3876	-54.56	1.37198	-54.56	1.33075	-54.56	1.48608			-54.56	0.38333	-54.56	0.44058	-54.56	0.45575	-54.56	0.36838	-54.56	0.39249	-54.56	0.51138	-54.56	0.50983
		-54.46	1.42889	-54.46	1.42538	-54.46	1.52365	-54.46	1.38956	-54.46	1.37589	-54.46	1.34052	-54.46	1.49158			-54.46	0.40323	-54.46	0.4523	-54.46	0.46356	-54.46	0.3801	-54.46	0.39993	-54.46	0.52506	-54.46	0.52466
		-54.36	1.43475	-54.36	1.42538	-54.36	1.53653	-54.36	1.39932	-54.36	1.38565	-54.36	1.34637	-54.36	1.51031			-54.36	0.3923	-54.36	0.47574	-54.36	0.48505	-54.36	0.40353	-54.36	0.41672	-54.36	0.53873	-54.36	0.5188
		-54.26	1.43085	-54.26	1.41757	-54.26	1.53183	-54.26	1.39426	-54.26	1.3876	-54.26	1.34637	-54.26	1.51422			-54.26	0.39621	-54.26	0.49332	-54.26	0.48114	-54.26	0.39768	-54.26	0.42178	-54.26	0.53287	-54.26	0.5188
		-54.16	1.43866	-54.16	1.41171	-54.16	1.52481	-54.16	1.41104	-54.16	1.38174	-54.16	1.34637	-54.16	1.52008			-54.16	0.40012	-54.16	0.4855	-54.16	0.48114	-54.16	0.40353	-54.16	0.41476	-54.16	0.53873	-54.16	0.53247
		-54.06	1.44922	-54.06	1.40195	-54.06	1.52481	-54.06	1.40634	-54.06	1.37784	-54.06	1.34637	-54.06	1.52008			-54.06	0.43997	-54.06	0.48355	-54.06	0.47919	-54.06	0.39768	-54.06	0.41476	-54.06	0.53873	-54.06	0.54224
		-53.96	1.46405	-53.96	1.41171	-53.96	1.54123	-53.96	1.39932	-53.96	1.36337	-53.96	1.36475	-53.96	1.52789			-53.96	0.47238	-53.96	0.49722	-53.96	0.49091	-53.96	0.41135	-53.96	0.44095	-53.96	0.54068	-53.96	0.54419
		-53.86	1.48163	-53.86	1.43124	-53.86	1.56583	-53.86	1.39932	-53.86	1.3544	-53.86	1.36316	-53.86	1.53571			-53.86	0.46262	-53.86	0.51285	-53.86	0.48114	-53.86	0.42697	-53.86	0.47141	-53.86	0.56216	-53.86	0.54419
		-53.76	1.46326	-53.76	1.43124	-53.76	1.56387	-53.76	1.3876	-53.76	1.37003	-53.76	1.35809	-53.76	1.52203			-53.76	0.43253	-53.76	0.50894	-53.76	0.46747	-53.76	0.41916	-53.76	0.46555	-53.76	0.55435	-53.76	0.53558
		-53.66	1.41638	-53.66	1.39725	-53.66	1.52206	-53.66	1.34189	-53.66	1.36221	-53.66	1.32214	-53.66	1.48608			-53.66	0.36026	-53.66	0.48862	-53.66	0.44128	-53.66	0.39298	-53.66	0.44717	-53.66	0.53207	-53.66	0.4848
		-53.56	1.34296	-53.56	1.31522	-53.56	1.4498	-53.56	1.28134	-53.56	1.32236	-53.56	1.25378	-53.56	1.41382			-53.56	0.27432	-53.56	0.42026	-53.56	0.37293	-53.56	0.32461	-53.56	0.38272	-53.56	0.46957	-53.56	0.41919
		-53.46	1.27966	-53.46	1.22733	-53.46	1.36386	-53.46	1.21182	-53.46	1.24814	-53.46	1.1745	-53.46	1.33569			-53.46	0.20401	-53.46	0.34604	-53.46	0.28503	-53.46	0.2543	-53.46	0.31241	-53.46	0.39926	-53.46	0.35004
		-53.36	1.20544	-53.36	1.16483	-53.36	1.27206	-53.36	1.13486	-53.36	1.16806	-53.36	1.09558	-53.36	1.24585			-53.36	0.14151	-53.36	0.2562	-53.36	0.21082	-53.36	0.18399	-53.36	0.23624	-53.36	0.32309	-53.36	0.28168
		-53.26	1.12146	-53.26	1.07693	-53.26	1.16974	-53.26	1.05673	-53.26	1.08798	-53.26	1.01941	-53.26	1.17163			-53.26	0.09152	-53.26	0.17416	-53.26	0.16589	-53.26	0.10782	-53.26	0.15811	-53.26	0.25864	-53.26	0.19965
		-53.16	1.04724	-53.16	0.99295	-53.16	1.09122	-53.16	1.004	-53.16	1.02432	-53.16	0.9491	-53.16	1.11774			-53.16	0.03995	-53.16	0.12222	-53.16	0.11591	-53.16	0.04611	-53.16	0.09561	-53.16	0.20084	-53.16	0.143
		-53.06	0.99255	-53.06	0.94687	-53.06	1.03574	-53.06	0.97354	-53.06	0.98056	-53.06	0.88269	-53.06	1.06226			-53.06	0.01144	-53.06	0.0687	-53.06	0.0788	-53.06	0.00821	-53.06	0.05148	-53.06	0.15512	-53.06	0.09888
		-52.96	0.9281	-52.96	0.89725	-52.96	0.99551	-52.96	0.91415	-52.96	0.93839	-52.96	0.83191	-52.96	1.00366			-52.96	-0.0206	-52.96	0.03824	-52.96	0.06042	-52.96	-0.03397	-52.96	0.00381	-52.96	0.1188	-52.96	0.05511
		-52.86	0.8703	-52.86	0.84726	-52.86	0.9498	-52.86	0.85245	-52.86	0.90048	-52.86	0.77606	-52.86	0.94196			-52.86	-0.07449	-52.86	0.01205	-52.86	0.03387	-52.86	-0.05038	-52.86	-0.0325	-52.86	0.09262	-52.86	0.02075
		-52.76	0.84296	-52.76	0.82773	-52.76	0.92129	-52.76	0.83212	-52.76	0.86612	-52.76	0.74677	-52.76	0.91773			-52.76	-0.06473	-52.76	-0.0184	-52.76	0.01825	-52.76	-0.06326	-52.76	-0.07352	-52.76	0.05045	-52.76	0.0188
		-52.66	0.85077	-52.66	0.82303	-52.66	0.91153	-52.66	0.82315	-52.66	0.85245	-52.66	0.75458	-52.66	0.90289			-52.66	-0.03659	-52.66	-0.04379	-52.66	0.01434	-52.66	-0.0574	-52.66	-0.06845	-52.66	0.03677	-52.66	0.02271
		-52.56	0.87225	-52.56	0.8461	-52.56	0.9252	-52.56	0.85715	-52.56	0.86221	-52.56	0.78662	-52.56	0.90759			-52.56	0.01535	-52.56	-0.03403	-52.56	0.05145	-52.56	-0.04684	-52.56	-0.04929	-52.56	0.06882	-52.56	0.05005
		-52.46	0.92383	-52.46	0.90079	-52.46	0.97873	-52.46	0.90988	-52.46	0.90402	-52.46	0.84522	-52.46	0.95953			-52.46	0.0845	-52.46	0.02145	-52.46	0.10693	-52.46	0.00119	-52.46	-0.000457764	-52.46	0.12662	-52.46	0.09576
		-52.36	0.99023	-52.36	0.96915	-52.36	1.05099	-52.36	0.98801	-52.36	0.96847	-52.36	0.92841	-52.36	1.03259			-52.36	0.16068	-52.36	0.09567	-52.36	0.19949	-52.36	0.08282	-52.36	0.07767	-52.36	0.19382	-52.36	0.17975
		-52.26	1.03436	-52.26	1.0629	-52.26	1.14941	-52.26	1.04971	-52.26	1.05051	-52.26	0.9917	-52.26	1.08923			-52.26	0.21262	-52.26	0.17691	-52.26	0.30811	-52.26	0.18362	-52.26	0.16165	-52.26	0.26022	-52.26	0.26764
		-52.16	1.05469	-52.16	1.15274	-52.16	1.25723	-52.16	1.07785	-52.16	1.10049	-52.16	1.02411	-52.16	1.12164			-52.16	0.27005	-52.16	0.22848	-52.16	0.38739	-52.16	0.26956	-52.16	0.25736	-52.16	0.29849	-52.16	0.36139
		-52.06	1.07538	-52.06	1.22226	-52.06	1.32834	-52.06	1.10245	-52.06	1.12863	-52.06	1.04248	-52.06	1.15094			-52.06	0.32278	-52.06	0.28317	-52.06	0.45264	-52.06	0.34689	-52.06	0.3425	-52.06	0.3356	-52.06	0.40356
		-51.96	1.10272	-51.96	1.26212	-51.96	1.38693	-51.96	1.10245	-51.96	1.17276	-51.96	1.0827	-51.96	1.15955			-51.96	0.3591	-51.96	0.33511	-51.96	0.46552	-51.96	0.39847	-51.96	0.39993	-51.96	0.34537	-51.96	0.4231
		-51.86	1.14258	-51.86	1.2789	-51.86	1.39706	-51.86	1.10635	-51.86	1.21848	-51.86	1.12256	-51.86	1.18219			-51.86	0.38449	-51.86	0.36441	-51.86	0.46161	-51.86	0.4086	-51.86	0.42844	-51.86	0.36099	-51.86	0.40942
		-51.76	1.17889	-51.76	1.25858	-51.76	1.38028	-51.76	1.11221	-51.76	1.25479	-51.76	1.15887	-51.76	1.17633			-51.76	0.41184	-51.76	0.38199	-51.76	0.46081	-51.76	0.39768	-51.76	0.41281	-51.76	0.3649	-51.76	0.40161
		-51.66	1.21405	-51.66	1.2457	-51.66	1.38028	-51.66	1.12003	-51.66	1.28409	-51.66	1.18817	-51.66	1.20367			-51.66	0.40207	-51.66	0.39175	-51.66	0.44989	-51.66	0.38596	-51.66	0.41086	-51.66	0.37662	-51.66	0.41724
		-51.56	1.22968	-51.56	1.2457	-51.56	1.37833	-51.56	1.14932	-51.56	1.30753	-51.56	1.21436	-51.56	1.23297			-51.56	0.40597	-51.56	0.38785	-51.56	0.44403	-51.56	0.38596	-51.56	0.42648	-51.56	0.37076	-51.56	0.41724
		-51.46	1.23163	-51.46	1.24179	-51.46	1.38028	-51.46	1.17276	-51.46	1.30167	-51.46	1.21863	-51.46	1.25916			-51.46	0.40207	-51.46	0.39957	-51.46	0.44989	-51.46	0.39182	-51.46	0.42648	-51.46	0.37076	-51.46	0.4231
		-51.36	1.22186	-51.36	1.24179	-51.36	1.36661	-51.36	1.19034	-51.36	1.29776	-51.36	1.20184	-51.36	1.27594			-51.36	0.3923	-51.36	0.40738	-51.36	0.44012	-51.36	0.37814	-51.36	0.43625	-51.36	0.37076	-51.36	0.41333
		-51.26	1.22186	-51.26	1.22812	-51.26	1.35098	-51.26	1.19504	-51.26	1.29581	-51.26	1.20184	-51.26	1.2818			-51.26	0.38254	-51.26	0.40738	-51.26	0.43036	-51.26	0.37424	-51.26	0.44601	-51.26	0.38834	-51.26	0.41333
		-51.16	1.2121	-51.16	1.2164	-51.16	1.34122	-51.16	1.20712	-51.16	1.30362	-51.16	1.19208	-51.16	1.27319			-51.16	0.37277	-51.16	0.39761	-51.16	0.43231	-51.16	0.36368	-51.16	0.44717	-51.16	0.40475	-51.16	0.40356
		-51.06	1.20624	-51.06	1.20859	-51.06	1.33066	-51.06	1.1962	-51.06	1.28799	-51.06	1.17841	-51.06	1.26031			-51.06	0.37668	-51.06	0.39566	-51.06	0.43231	-51.06	0.35275	-51.06	0.44406	-51.06	0.4313	-51.06	0.40356
		-50.96	1.2121	-50.96	1.20273	-50.96	1.3295	-50.96	1.18643	-50.96	1.28409	-50.96	1.16278	-50.96	1.27478			-50.96	0.38059	-50.96	0.38004	-50.96	0.42645	-50.96	0.35275	-50.96	0.44992	-50.96	0.45084	-50.96	0.40552
		-50.86	1.21014	-50.86	1.19687	-50.86	1.31583	-50.86	1.18057	-50.86	1.27237	-50.86	1.17059	-50.86	1.28571			-50.86	0.39621	-50.86	0.38394	-50.86	0.44012	-50.86	0.35275	-50.86	0.45773	-50.86	0.46255	-50.86	0.43091
		-50.76	1.22577	-50.76	1.20078	-50.76	1.30801	-50.76	1.19034	-50.76	1.27237	-50.76	1.18036	-50.76	1.29156			-50.76	0.40793	-50.76	0.39371	-50.76	0.45966	-50.76	0.3508	-50.76	0.46829	-50.76	0.47623	-50.76	0.43677
		-50.66	1.23553	-50.66	1.2164	-50.66	1.31387	-50.66	1.19424	-50.66	1.28214	-50.66	1.19598	-50.66	1.29156			-50.66	0.40793	-50.66	0.39371	-50.66	0.46552	-50.66	0.36643	-50.66	0.48703	-50.66	0.48795	-50.66	0.44263
		-50.56	1.23553	-50.56	1.2164	-50.56	1.31387	-50.56	1.20596	-50.56	1.28214	-50.56	1.19989	-50.56	1.30133			-50.56	0.40793	-50.56	0.40347	-50.56	0.47137	-50.56	0.3801	-50.56	0.48703	-50.56	0.48209	-50.56	0.43286
		-50.46	1.22186	-50.46	1.22421	-50.46	1.30411	-50.46	1.1962	-50.46	1.27823	-50.46	1.19208	-50.46	1.29742			-50.46	0.40402	-50.46	0.39957	-50.46	0.46161	-50.46	0.39182	-50.46	0.49094	-50.46	0.49185	-50.46	0.43481
		-50.36	1.2121	-50.36	1.21835	-50.36	1.30411	-50.36	1.18643	-50.36	1.2626	-50.36	1.18622	-50.36	1.2818			-50.36	0.39816	-50.36	0.38901	-50.36	0.44598	-50.36	0.38205	-50.36	0.4968	-50.36	0.49185	-50.36	0.42425
		-50.26	1.216	-50.26	1.21365	-50.26	1.29044	-50.26	1.18057	-50.26	1.2579	-50.26	1.18231	-50.26	1.2771			-50.26	0.39346	-50.26	0.39175	-50.26	0.44208	-50.26	0.38205	-50.26	0.49289	-50.26	0.48795	-50.26	0.41724
		-50.16	1.2121	-50.16	1.20663	-50.16	1.29434	-50.16	1.17667	-50.16	1.25089	-50.16	1.17645	-50.16	1.25641			-50.16	0.3923	-50.16	0.39175	-50.16	0.44208	-50.16	0.37619	-50.16	0.47842	-50.16	0.48795	-50.16	0.40161
		-50.06	1.19177	-50.06	1.20273	-50.06	1.28653	-50.06	1.15714	-50.06	1.24698	-50.06	1.16278	-50.06	1.24664			-50.06	0.38254	-50.06	0.38785	-50.06	0.43152	-50.06	0.37619	-50.06	0.47141	-50.06	0.48209	-50.06	0.39185
		-49.96	1.18475	-49.96	1.17734	-49.96	1.2709	-49.96	1.14737	-49.96	1.23721	-49.96	1.14325	-49.96	1.23688			-49.96	0.38254	-49.96	0.37808	-49.96	0.42059	-49.96	0.37228	-49.96	0.46555	-49.96	0.47818	-49.96	0.38208
		-49.86	1.18671	-49.86	1.16171	-49.86	1.27481	-49.86	1.1376	-49.86	1.22354	-49.86	1.12878	-49.86	1.22711			-49.86	0.37668	-49.86	0.36832	-49.86	0.41669	-49.86	0.36252	-49.86	0.45773	-49.86	0.46841	-49.86	0.37622
		-49.76	1.17108	-49.76	1.15195	-49.76	1.26114	-49.76	1.13174	-49.76	1.19815	-49.76	1.112	-49.76	1.21735			-49.76	0.38254	-49.76	0.36832	-49.76	0.41083	-49.76	0.35666	-49.76	0.45187	-49.76	0.45786	-49.76	0.37231
		-49.66	1.16522	-49.66	1.13242	-49.66	1.25137	-49.66	1.12704	-49.66	1.18839	-49.66	1.10223	-49.66	1.20758			-49.66	0.37277	-49.66	0.36246	-49.66	0.40106	-49.66	0.36252	-49.66	0.44211	-49.66	0.44693	-49.66	0.36645
		-49.56	1.16132	-49.56	1.13242	-49.56	1.23691	-49.56	1.11612	-49.56	1.17862	-49.56	1.09247	-49.56	1.19781			-49.56	0.36301	-49.56	0.35855	-49.56	0.40106	-49.56	0.36838	-49.56	0.43234	-49.56	0.44107	-49.56	0.37817
		-49.46	1.16522	-49.46	1.12186	-49.46	1.22012	-49.46	1.10635	-49.46	1.16806	-49.46	1.0827	-49.46	1.19196			-49.46	0.37082	-49.46	0.34879	-49.46	0.3866	-49.46	0.36368	-49.46	0.42258	-49.46	0.45084	-49.46	0.37817
		-49.36	1.16522	-49.36	1.11093	-49.36	1.21036	-49.36	1.09659	-49.36	1.16104	-49.36	1.07294	-49.36	1.19196			-49.36	0.38254	-49.36	0.34879	-49.36	0.38153	-49.36	0.35666	-49.36	0.42648	-49.36	0.45084	-49.36	0.38794
		-49.26	1.17303	-49.26	1.10117	-49.26	1.20059	-49.26	1.08292	-49.26	1.16104	-49.26	1.06317	-49.26	1.18805			-49.26	0.37668	-49.26	0.34293	-49.26	0.37567	-49.26	0.35666	-49.26	0.43155	-49.26	0.44693	-49.26	0.38403
		-49.16	1.16327	-49.16	1.09531	-49.16	1.19083	-49.16	1.07706	-49.16	1.15714	-49.16	1.05731	-49.16	1.17749			-49.16	0.37784	-49.16	0.34799	-49.16	0.38544	-49.16	0.36252	-49.16	0.42453	-49.16	0.44302	-49.16	0.38403
		-49.06	1.1535	-49.06	1.10703	-49.06	1.19083	-49.06	1.0751	-49.06	1.14737	-49.06	1.05261	-49.06	1.16656			-49.06	0.37472	-49.06	0.34097	-49.06	0.3913	-49.06	0.35666	-49.06	0.4343	-49.06	0.4274	-49.06	0.38403
		-48.96	1.14764	-48.96	1.10312	-48.96	1.18887	-48.96	1.09073	-48.96	1.1376	-48.96	1.05536	-48.96	1.1568			-48.96	0.37472	-48.96	0.34879	-48.96	0.3952	-48.96	0.36252	-48.96	0.44406	-48.96	0.42154	-48.96	0.37427
		-48.86	1.15741	-48.86	1.09726	-48.86	1.19473	-48.86	1.08682	-48.86	1.12784	-48.86	1.06122	-48.86	1.14703			-48.86	0.38059	-48.86	0.33902	-48.86	0.3913	-48.86	0.36643	-48.86	0.44016	-48.86	0.4274	-48.86	0.37817
		-48.76	1.1535	-48.76	1.10703	-48.76	1.19083	-48.76	1.08682	-48.76	1.12784	-48.76	1.05145	-48.76	1.14117			-48.76	0.37472	-48.76	0.34293	-48.76	0.3913	-48.76	0.36252	-48.76	0.4343	-48.76	0.42935	-48.76	0.37817
		-48.66	1.14764	-48.66	1.10312	-48.66	1.19278	-48.66	1.09073	-48.66	1.12198	-48.66	1.04559	-48.66	1.15094			-48.66	0.38254	-48.66	0.33902	-48.66	0.3913	-48.66	0.35275	-48.66	0.44016	-48.66	0.42349	-48.66	0.37347
		-48.56	1.14294	-48.56	1.09726	-48.56	1.18222	-48.56	1.08603	-48.56	1.11807	-48.56	1.04169	-48.56	1.14703			-48.56	0.38644	-48.56	0.33902	-48.56	0.3952	-48.56	0.35666	-48.56	0.43039	-48.56	0.42935	-48.56	0.37622
		-48.46	1.13593	-48.46	1.09335	-48.46	1.18497	-48.46	1.0751	-48.46	1.11807	-48.46	1.03192	-48.46	1.14117			-48.46	0.38254	-48.46	0.33316	-48.46	0.3913	-48.46	0.36252	-48.46	0.43039	-48.46	0.42349	-48.46	0.37231
		-48.36	1.14178	-48.36	1.08359	-48.36	1.18106	-48.36	1.08096	-48.36	1.10751	-48.36	1.03583	-48.36	1.13727			-48.36	0.37668	-48.36	0.33902	-48.36	0.3913	-48.36	0.35275	-48.36	0.42453	-48.36	0.42856	-48.36	0.36255
		-48.26	1.13202	-48.26	1.07382	-48.26	1.1713	-48.26	1.07706	-48.26	1.10049	-48.26	1.03192	-48.26	1.13141			-48.26	0.38254	-48.26	0.32925	-48.26	0.39246	-48.26	0.35666	-48.26	0.43234	-48.26	0.41763	-48.26	0.36645
		-48.16	1.12616	-48.16	1.07773	-48.16	1.16153	-48.16	1.06729	-48.16	1.09659	-48.16	1.02216	-48.16	1.1275			-48.16	0.37277	-48.16	0.32925	-48.16	0.38544	-48.16	0.36643	-48.16	0.42258	-48.16	0.41763	-48.16	0.36255
		-48.06	1.13202	-48.06	1.07382	-48.06	1.16153	-48.06	1.0712	-48.06	1.08682	-48.06	1.0163	-48.06	1.11774			-48.06	0.37668	-48.06	0.31949	-48.06	0.3913	-48.06	0.36252	-48.06	0.42258	-48.06	0.41177	-48.06	0.36645
		-47.96	1.12616	-47.96	1.06796	-47.96	1.15567	-47.96	1.06729	-47.96	1.08096	-47.96	1.02216	-47.96	1.11694			-47.96	0.38254	-47.96	0.32339	-47.96	0.3913	-47.96	0.36838	-47.96	0.41202	-47.96	0.41763	-47.96	0.36255
		-47.86	1.12225	-47.86	1.06326	-47.86	1.15176	-47.86	1.05753	-47.86	1.07315	-47.86	1.0163	-47.86	1.09625			-47.86	0.37277	-47.86	0.3187	-47.86	0.38153	-47.86	0.36838	-47.86	0.41476	-47.86	0.40787	-47.86	0.36841
		-47.76	1.11249	-47.76	1.04648	-47.76	1.15176	-47.76	1.04776	-47.76	1.0712	-47.76	1.00183	-47.76	1.10016			-47.76	0.37082	-47.76	0.31168	-47.76	0.38544	-47.76	0.36447	-47.76	0.41086	-47.76	0.41568	-47.76	0.37231
		-47.66	1.10663	-47.66	1.04257	-47.66	1.13614	-47.66	1.0419	-47.66	1.0712	-47.66	0.99481	-47.66	1.10016			-47.66	0.38254	-47.66	0.32144	-47.66	0.38153	-47.66	0.36838	-47.66	0.405	-47.66	0.41763	-47.66	0.37427
		-47.56	1.10663	-47.56	1.03281	-47.56	1.13223	-47.56	1.0419	-47.56	1.0712	-47.56	1.00458	-47.56	1.10016			-47.56	0.38644	-47.56	0.31754	-47.56	0.38544	-47.56	0.36838	-47.56	0.41476	-47.56	0.42154	-47.56	0.36841
		-47.46	1.11639	-47.46	1.03671	-47.46	1.13614	-47.46	1.03799	-47.46	1.0712	-47.46	1.00458	-47.46	1.10016			-47.46	0.38644	-47.46	0.32144	-47.46	0.38544	-47.46	0.37814	-47.46	0.41086	-47.46	0.42154	-47.46	0.37817
		-47.36	1.11639	-47.36	1.03671	-47.36	1.13614	-47.36	1.03604	-47.36	1.08096	-47.36	1.00458	-47.36	1.10016			-47.36	0.39621	-47.36	0.32144	-47.36	0.3913	-47.36	0.38791	-47.36	0.41476	-47.36	0.42154	-47.36	0.37817
		-47.26	1.11639	-47.26	1.03671	-47.26	1.13614	-47.26	1.04776	-47.26	1.08096	-47.26	1.00458	-47.26	1.10016			-47.26	0.39621	-47.26	0.31754	-47.26	0.38544	-47.26	0.39298	-47.26	0.41476	-47.26	0.4313	-47.26	0.38403
		-47.16	1.12616	-47.16	1.04648	-47.16	1.13144	-47.16	1.0419	-47.16	1.07706	-47.16	1.01434	-47.16	1.09625			-47.16	0.40323	-47.16	0.31949	-47.16	0.3952	-47.16	0.38596	-47.16	0.42453	-47.16	0.43912	-47.16	0.37817
		-47.06	1.12616	-47.06	1.04648	-47.06	1.13419	-47.06	1.0419	-47.06	1.0712	-47.06	1.01044	-47.06	1.10016			-47.06	0.39621	-47.06	0.31363	-47.06	0.3913	-47.06	0.39572	-47.06	0.42453	-47.06	0.42935	-47.06	0.38403
		-46.96	1.12225	-46.96	1.05234	-46.96	1.13419	-46.96	1.0419	-46.96	1.06729	-46.96	1.00067	-46.96	1.09625			-46.96	0.40207	-46.96	0.31949	-46.96	0.3913	-46.96	0.39182	-46.96	0.42062	-46.96	0.42349	-46.96	0.37427
		-46.86	1.12225	-46.86	1.04648	-46.86	1.14005	-46.86	1.04697	-46.86	1.06143	-46.86	1.00262	-46.86	1.09039			-46.86	0.39621	-46.86	0.31363	-46.86	0.3952	-46.86	0.38596	-46.86	0.42062	-46.86	0.42465	-46.86	0.36371
		-46.76	1.11639	-46.76	1.04257	-46.76	1.13419	-46.76	1.03995	-46.76	1.05753	-46.76	0.99286	-46.76	1.08649			-46.76	0.3923	-46.76	0.31949	-46.76	0.3913	-46.76	0.39182	-46.76	0.42062	-46.76	0.41763	-46.76	0.36645
		-46.66	1.12146	-46.66	1.03281	-46.66	1.13419	-46.66	1.03604	-46.66	1.04776	-46.66	0.99286	-46.66	1.08258			-46.66	0.3923	-46.66	0.30972	-46.66	0.39246	-46.66	0.39572	-46.66	0.41086	-46.66	0.41177	-46.66	0.37231
		-46.56	1.11053	-46.56	1.02304	-46.56	1.13028	-46.56	1.03018	-46.56	1.0419	-46.56	0.98309	-46.56	1.06696			-46.56	0.3923	-46.56	0.30972	-46.56	0.38153	-46.56	0.40549	-46.56	0.40109	-46.56	0.40787	-46.56	0.36841
		-46.46	1.11053	-46.46	1.01834	-46.46	1.13028	-46.46	1.03604	-46.46	1.04697	-46.46	0.97723	-46.46	1.0564			-46.46	0.3923	-46.46	0.29916	-46.46	0.38153	-46.46	0.40158	-46.46	0.40225	-46.46	0.40787	-46.46	0.36255
		-46.36	1.10077	-46.36	1.01523	-46.36	1.12051	-46.36	1.02628	-46.36	1.03604	-46.36	0.98309	-46.36	1.04547			-46.36	0.38254	-46.36	0.298	-46.36	0.38153	-46.36	0.40744	-46.36	0.39133	-46.36	0.40396	-46.36	0.35278
		-46.26	1.091	-46.26	1.01132	-46.26	1.10684	-46.26	1.01651	-46.26	1.02628	-46.26	0.97333	-46.26	1.04547			-46.26	0.38254	-46.26	0.298	-46.26	0.37177	-46.26	0.4133	-46.26	0.38156	-46.26	0.3981	-46.26	0.34692
		-46.16	1.08124	-46.16	1.00156	-46.16	1.09122	-46.16	1.00674	-46.16	1.01651	-46.16	0.96277	-46.16	1.03961			-46.16	0.37277	-46.16	0.28824	-46.16	0.37177	-46.16	0.40353	-46.16	0.38156	-46.16	0.39224	-46.16	0.35864
		-46.06	1.0871	-46.06	0.99179	-46.06	1.09512	-46.06	0.99307	-46.06	1.01065	-46.06	0.95575	-46.06	1.03961			-46.06	0.36691	-46.06	0.29214	-46.06	0.36591	-46.06	0.40353	-46.06	0.3757	-46.06	0.3981	-46.06	0.35864
		-45.96	1.08319	-45.96	0.98203	-45.96	1.08145	-45.96	0.99112	-45.96	1.01065	-45.96	0.96552	-45.96	1.03961			-45.96	0.37668	-45.96	0.28824	-45.96	0.36591	-45.96	0.39377	-45.96	0.3757	-45.96	0.39224	-45.96	0.35864
		-45.86	1.07733	-45.86	0.97617	-45.86	1.08066	-45.86	0.99112	-45.86	1.01065	-45.86	0.96552	-45.86	1.03961			-45.86	0.38059	-45.86	0.28629	-45.86	0.36591	-45.86	0.39768	-45.86	0.38547	-45.86	0.39224	-45.86	0.36841
		-45.76	1.07733	-45.76	0.98593	-45.76	1.06973	-45.76	0.99112	-45.76	1.00674	-45.76	0.96161	-45.76	1.04352			-45.76	0.3923	-45.76	0.30191	-45.76	0.37567	-45.76	0.39768	-45.76	0.38547	-45.76	0.40201	-45.76	0.36841
		-45.66	1.08319	-45.66	0.98593	-45.66	1.07559	-45.66	0.98721	-45.66	1.01065	-45.66	0.95575	-45.66	1.04547			-45.66	0.38644	-45.66	0.30777	-45.66	0.38153	-45.66	0.40744	-45.66	0.39523	-45.66	0.40201	-45.66	0.3645
		-45.56	1.07733	-45.56	0.98593	-45.56	1.07559	-45.56	0.98135	-45.56	0.99698	-45.56	0.96161	-45.56	1.03961			-45.56	0.39816	-45.56	0.30191	-45.56	0.37567	-45.56	0.40744	-45.56	0.39133	-45.56	0.39731	-45.56	0.36841
		-45.46	1.07733	-45.46	0.9957	-45.46	1.07559	-45.46	0.98135	-45.46	0.99112	-45.46	0.95575	-45.46	1.05133			-45.46	0.39816	-45.46	0.30191	-45.46	0.38544	-45.46	0.40274	-45.46	0.38547	-45.46	0.40005	-45.46	0.3645
		-45.36	1.07733	-45.36	0.99179	-45.36	1.07169	-45.36	0.98135	-45.36	0.99112	-45.36	0.95184	-45.36	1.04742			-45.36	0.39346	-45.36	0.30191	-45.36	0.38544	-45.36	0.40549	-45.36	0.38547	-45.36	0.39615	-45.36	0.36371
		-45.26	1.0871	-45.26	0.98593	-45.26	1.07559	-45.26	0.97665	-45.26	0.99698	-45.26	0.95575	-45.26	1.04156			-45.26	0.39621	-45.26	0.30972	-45.26	0.3913	-45.26	0.41525	-45.26	0.38156	-45.26	0.40201	-45.26	0.35669
		-45.16	1.0871	-45.16	0.98203	-45.16	1.07169	-45.16	0.96964	-45.16	0.99112	-45.16	0.95575	-45.16	1.03766			-45.16	0.3923	-45.16	0.31363	-45.16	0.38074	-45.16	0.41135	-45.16	0.38547	-45.16	0.40787	-45.16	0.36645
		-45.06	1.0824	-45.06	0.97617	-45.06	1.07559	-45.06	0.9794	-45.06	0.98721	-45.06	0.95184	-45.06	1.04156			-45.06	0.39621	-45.06	0.30972	-45.06	0.38544	-45.06	0.41525	-45.06	0.39133	-45.06	0.40201	-45.06	0.36255
		-44.96	1.07538	-44.96	0.98398	-44.96	1.07169	-44.96	0.97549	-44.96	0.98135	-44.96	0.94598	-44.96	1.03766			-44.96	0.3923	-44.96	0.30972	-44.96	0.38153	-44.96	0.41135	-44.96	0.39523	-44.96	0.40787	-44.96	0.36255
		-44.86	1.08124	-44.86	0.97812	-44.86	1.06583	-44.86	0.96573	-44.86	0.97665	-44.86	0.94598	-44.86	1.0318			-44.86	0.38644	-44.86	0.31363	-44.86	0.38544	-44.86	0.41721	-44.86	0.39523	-44.86	0.3981	-44.86	0.36645
		-44.76	1.07147	-44.76	0.97812	-44.76	1.07169	-44.76	0.95987	-44.76	0.96964	-44.76	0.94208	-44.76	1.02789			-44.76	0.3923	-44.76	0.30893	-44.76	0.38153	-44.76	0.4133	-44.76	0.39523	-44.76	0.40201	-44.76	0.36645
		-44.66	1.06171	-44.66	0.97342	-44.66	1.06583	-44.66	0.95596	-44.66	0.96573	-44.66	0.94598	-44.66	1.02203			-44.66	0.38254	-44.66	0.30191	-44.66	0.37567	-44.66	0.40744	-44.66	0.40109	-44.66	0.40201	-44.66	0.36645
		-44.56	1.05194	-44.56	0.9664	-44.56	1.06192	-44.56	0.9501	-44.56	0.95987	-44.56	0.94598	-44.56	1.01813			-44.56	0.38644	-44.56	0.298	-44.56	0.37177	-44.56	0.4133	-44.56	0.39523	-44.56	0.40201	-44.56	0.36255
		-44.46	1.04218	-44.46	0.9664	-44.46	1.06192	-44.46	0.9462	-44.46	0.95596	-44.46	0.93622	-44.46	1.00836			-44.46	0.38644	-44.46	0.30191	-44.46	0.362	-44.46	0.40353	-44.46	0.40305	-44.46	0.40787	-44.46	0.36645
		-44.36	1.03241	-44.36	0.96249	-44.36	1.05136	-44.36	0.94034	-44.36	0.9501	-44.36	0.93622	-44.36	0.99274			-44.36	0.38254	-44.36	0.298	-44.36	0.362	-44.36	0.40744	-44.36	0.39719	-44.36	0.40201	-44.36	0.36255
		-44.26	1.02655	-44.26	0.95273	-44.26	1.04044	-44.26	0.93643	-44.26	0.9462	-44.26	0.93231	-44.26	0.99274			-44.26	0.37277	-44.26	0.29214	-44.26	0.35614	-44.26	0.40353	-44.26	0.39719	-44.26	0.40787	-44.26	0.36645
		-44.16	1.02264	-44.16	0.94687	-44.16	1.03067	-44.16	0.92667	-44.16	0.93643	-44.16	0.92645	-44.16	1.0025			-44.16	0.37668	-44.16	0.28824	-44.16	0.362	-44.16	0.40744	-44.16	0.39249	-44.16	0.40201	-44.16	0.36645
		-44.06	1.01678	-44.06	0.94296	-44.06	1.0209	-44.06	0.9169	-44.06	0.92081	-44.06	0.93622	-44.06	1.0025			-44.06	0.37668	-44.06	0.29214	-44.06	0.35614	-44.06	0.40353	-44.06	0.39523	-44.06	0.41177	-44.06	0.36645
		-43.96	1.01288	-43.96	0.9371	-43.96	1.01114	-43.96	0.90634	-43.96	0.93057	-43.96	0.93231	-43.96	1.0025			-43.96	0.38644	-43.96	0.29214	-43.96	0.36981	-43.96	0.40274	-43.96	0.39523	-43.96	0.41177	-43.96	0.36645
		-43.86	1.00702	-43.86	0.9371	-43.86	1.00528	-43.86	0.89932	-43.86	0.93057	-43.86	0.94012	-43.86	1.0025			-43.86	0.38644	-43.86	0.30191	-43.86	0.37177	-43.86	0.39572	-43.86	0.39993	-43.86	0.41177	-43.86	0.37817
		-43.76	1.00702	-43.76	0.94296	-43.76	1.00528	-43.76	0.89932	-43.76	0.93057	-43.76	0.94598	-43.76	1.0025			-43.76	0.38644	-43.76	0.30582	-43.76	0.36591	-43.76	0.40549	-43.76	0.40695	-43.76	0.42545	-43.76	0.37817
		-43.66	1.00702	-43.66	0.9371	-43.66	1.00528	-43.66	0.90909	-43.66	0.93057	-43.66	0.93622	-43.66	0.99274			-43.66	0.39621	-43.66	0.32144	-43.66	0.37958	-43.66	0.40549	-43.66	0.40695	-43.66	0.4274	-43.66	0.38208
		-43.56	1.00702	-43.56	0.9371	-43.56	1.00528	-43.56	0.90909	-43.56	0.93057	-43.56	0.93622	-43.56	0.99274			-43.56	0.39621	-43.56	0.33316	-43.56	0.38544	-43.56	0.39572	-43.56	0.40695	-43.56	0.42545	-43.56	0.38794
		-43.46	1.01093	-43.46	0.9371	-43.46	1.00919	-43.46	0.91379	-43.46	0.93448	-43.46	0.94598	-43.46	0.99274			-43.46	0.39621	-43.46	0.33316	-43.46	0.38544	-43.46	0.40042	-43.46	0.41672	-43.46	0.4313	-43.46	0.38403
		-43.36	1.02655	-43.36	0.9371	-43.36	1.02481	-43.36	0.92081	-43.36	0.94034	-43.36	0.93622	-43.36	0.99274			-43.36	0.39621	-43.36	0.33316	-43.36	0.38544	-43.36	0.41721	-43.36	0.41672	-43.36	0.44302	-43.36	0.38794
		-43.26	1.01678	-43.26	0.9371	-43.26	1.02481	-43.26	0.92471	-43.26	0.94034	-43.26	0.94989	-43.26	1.0025			-43.26	0.39621	-43.26	0.33316	-43.26	0.3952	-43.26	0.41721	-43.26	0.41672	-43.26	0.44302	-43.26	0.38794
		-43.16	1.02069	-43.16	0.9371	-43.16	1.02481	-43.16	0.92081	-43.16	0.94034	-43.16	0.94598	-43.16	1.00641			-43.16	0.39621	-43.16	0.34293	-43.16	0.3952	-43.16	0.41721	-43.16	0.42062	-43.16	0.44302	-43.16	0.38794
		-43.06	1.04022	-43.06	0.9371	-43.06	1.02481	-43.06	0.92081	-43.06	0.94034	-43.06	0.94598	-43.06	1.01227			-43.06	0.40012	-43.06	0.34683	-43.06	0.3952	-43.06	0.41721	-43.06	0.42648	-43.06	0.44302	-43.06	0.3977
		-42.96	1.04218	-42.96	0.9371	-42.96	1.02481	-42.96	0.92081	-42.96	0.93057	-42.96	0.94208	-42.96	1.01227			-42.96	0.41184	-42.96	0.35269	-42.96	0.38739	-42.96	0.41721	-42.96	0.43625	-42.96	0.45279	-42.96	0.3977
		-42.86	1.03632	-42.86	0.9371	-42.86	1.02481	-42.86	0.92081	-42.86	0.93057	-42.86	0.93622	-42.86	1.01617			-42.86	0.40597	-42.86	0.34879	-42.86	0.37567	-42.86	0.42697	-42.86	0.44016	-42.86	0.45279	-42.86	0.3977
		-42.76	1.03241	-42.76	0.9332	-42.76	1.0209	-42.76	0.92081	-42.76	0.93057	-42.76	0.93622	-42.76	1.01813			-42.76	0.41769	-42.76	0.35269	-42.76	0.37567	-42.76	0.42697	-42.76	0.44601	-42.76	0.45279	-42.76	0.40747
		-42.66	1.02264	-42.66	0.92734	-42.66	1.01505	-42.66	0.93057	-42.66	0.92667	-42.66	0.93622	-42.66	1.01227			-42.66	0.40597	-42.66	0.35269	-42.66	0.37567	-42.66	0.42697	-42.66	0.45187	-42.66	0.44888	-42.66	0.40747
		-42.56	1.01678	-42.56	0.92343	-42.56	1.01114	-42.56	0.92667	-42.56	0.92081	-42.56	0.93622	-42.56	1.00836			-42.56	0.41769	-42.56	0.35269	-42.56	0.38934	-42.56	0.43674	-42.56	0.44601	-42.56	0.44302	-42.56	0.40747
		-42.46	1.01678	-42.46	0.91757	-42.46	1.00528	-42.46	0.92081	-42.46	0.91104	-42.46	0.93622	-42.46	0.99274			-42.46	0.41769	-42.46	0.35269	-42.46	0.3952	-42.46	0.43674	-42.46	0.44601	-42.46	0.44302	-42.46	0.41138
		-42.36	1.02185	-42.36	0.91757	-42.36	1.00528	-42.36	0.91104	-42.36	0.92081	-42.36	0.93622	-42.36	1.0025			-42.36	0.4216	-42.36	0.3566	-42.36	0.3952	-42.36	0.43204	-42.36	0.45578	-42.36	0.45279	-42.36	0.427
		-42.26	1.01483	-42.26	0.92148	-42.26	1.00528	-42.26	0.91104	-42.26	0.92081	-42.26	0.94012	-42.26	0.9978			-42.26	0.42746	-42.26	0.37222	-42.26	0.39911	-42.26	0.42502	-42.26	0.45187	-42.26	0.45279	-42.26	0.43091
		-42.16	1.01483	-42.16	0.93124	-42.16	1.00528	-42.16	0.91104	-42.16	0.92081	-42.16	0.94989	-42.16	0.99078			-42.16	0.42746	-42.16	0.37613	-42.16	0.40497	-42.16	0.42502	-42.16	0.45578	-42.16	0.4567	-42.16	0.43677
		-42.06	1.01953	-42.06	0.9371	-42.06	1.00919	-42.06	0.91104	-42.06	0.92081	-42.06	0.95575	-42.06	0.99078			-42.06	0.43722	-42.06	0.38669	-42.06	0.42059	-42.06	0.42502	-42.06	0.45578	-42.06	0.47232	-42.06	0.45044
		-41.96	1.03632	-41.96	0.9371	-41.96	1.01505	-41.96	0.91104	-41.96	0.92471	-41.96	0.95966	-41.96	0.99078			-41.96	0.43722	-41.96	0.39371	-41.96	0.43036	-41.96	0.43674	-41.96	0.45578	-41.96	0.47623	-41.96	0.45239
		-41.86	1.03632	-41.86	0.94101	-41.86	1.01505	-41.86	0.92081	-41.86	0.93057	-41.86	0.96552	-41.86	0.99078			-41.86	0.44113	-41.86	0.40347	-41.86	0.44989	-41.86	0.44144	-41.86	0.45969	-41.86	0.48209	-41.86	0.44653
		-41.76	1.03632	-41.76	0.95664	-41.76	1.01895	-41.76	0.92471	-41.76	0.93057	-41.76	0.96552	-41.76	0.99548			-41.76	0.44699	-41.76	0.40738	-41.76	0.45575	-41.76	0.44846	-41.76	0.47531	-41.76	0.49185	-41.76	0.45044
		-41.66	1.03632	-41.66	0.96054	-41.66	1.02481	-41.66	0.93057	-41.66	0.93448	-41.66	0.96552	-41.66	1.0025			-41.66	0.46066	-41.66	0.42691	-41.66	0.45966	-41.66	0.44846	-41.66	0.47531	-41.66	0.49185	-41.66	0.4563
		-41.56	1.03632	-41.56	0.95664	-41.56	1.03458	-41.56	0.92667	-41.56	0.94034	-41.56	0.96552	-41.56	1.0025			-41.56	0.46652	-41.56	0.43277	-41.56	0.47528	-41.56	0.45236	-41.56	0.47531	-41.56	0.49185	-41.56	0.46606
		-41.46	1.03632	-41.46	0.95664	-41.46	1.03848	-41.46	0.92471	-41.46	0.94034	-41.46	0.96552	-41.46	0.99274			-41.46	0.47043	-41.46	0.44644	-41.46	0.47528	-41.46	0.45822	-41.46	0.48508	-41.46	0.49576	-41.46	0.46606
		-41.36	1.03632	-41.36	0.96054	-41.36	1.04825	-41.36	0.93057	-41.36	0.94424	-41.36	0.96942	-41.36	0.99274			-41.36	0.47629	-41.36	0.45621	-41.36	0.47919	-41.36	0.46799	-41.36	0.48898	-41.36	0.51138	-41.36	0.46606
		-41.26	1.04022	-41.26	0.9664	-41.26	1.05411	-41.26	0.93057	-41.26	0.9501	-41.26	0.97528	-41.26	0.99664			-41.26	0.48019	-41.26	0.46207	-41.26	0.49481	-41.26	0.47189	-41.26	0.49484	-41.26	0.51138	-41.26	0.46606
		-41.16	1.04608	-41.16	0.97031	-41.16	1.06387	-41.16	0.94229	-41.16	0.9501	-41.16	0.97919	-41.16	1.0025			-41.16	0.49582	-41.16	0.46597	-41.16	0.49481	-41.16	0.47775	-41.16	0.49484	-41.16	0.51529	-41.16	0.47192
		-41.06	1.04608	-41.06	0.9664	-41.06	1.06778	-41.06	0.93448	-41.06	0.95401	-41.06	0.98114	-41.06	1.0025			-41.06	0.49582	-41.06	0.4816	-41.06	0.49091	-41.06	0.47775	-41.06	0.51047	-41.06	0.53091	-41.06	0.46606
		-40.96	1.04608	-40.96	0.9664	-40.96	1.07364	-40.96	0.94034	-40.96	0.95987	-40.96	0.96552	-40.96	1.0025			-40.96	0.49582	-40.96	0.47769	-40.96	0.48505	-40.96	0.48166	-40.96	0.51633	-40.96	0.52701	-40.96	0.46606
		-40.86	1.04999	-40.86	0.9664	-40.86	1.07364	-40.86	0.93643	-40.86	0.95596	-40.86	0.96552	-40.86	1.0025			-40.86	0.49191	-40.86	0.47183	-40.86	0.49872	-40.86	0.49728	-40.86	0.51633	-40.86	0.52115	-40.86	0.46997
		-40.76	1.05194	-40.76	0.9664	-40.76	1.06973	-40.76	0.93057	-40.76	0.9501	-40.76	0.96552	-40.76	1.0025			-40.76	0.49972	-40.76	0.47183	-40.76	0.50458	-40.76	0.50119	-40.76	0.52609	-40.76	0.51724	-40.76	0.47583
		-40.66	1.04218	-40.66	0.9664	-40.66	1.06387	-40.66	0.92667	-40.66	0.9501	-40.66	0.96942	-40.66	0.9986			-40.66	0.50558	-40.66	0.47183	-40.66	0.50458	-40.66	0.50314	-40.66	0.52609	-40.66	0.52115	-40.66	0.49145
		-40.56	1.03632	-40.56	0.9664	-40.56	1.06387	-40.56	0.93253	-40.56	0.9501	-40.56	0.97528	-40.56	0.98102			-40.56	0.50558	-40.56	0.48355	-40.56	0.51904	-40.56	0.49728	-40.56	0.52219	-40.56	0.52115	-40.56	0.49731
		-40.46	1.03632	-40.46	0.9711	-40.46	1.06387	-40.46	0.93643	-40.46	0.94034	-40.46	0.97528	-40.46	0.98102			-40.46	0.50949	-40.46	0.48355	-40.46	0.52606	-40.46	0.49728	-40.46	0.52609	-40.46	0.52115	-40.46	0.50201
		-40.36	1.04608	-40.36	0.97812	-40.36	1.06387	-40.36	0.93057	-40.36	0.94034	-40.36	0.97919	-40.36	0.98102			-40.36	0.51535	-40.36	0.48746	-40.36	0.53973	-40.36	0.49728	-40.36	0.52609	-40.36	0.53287	-40.36	0.5188
		-40.26	1.04608	-40.26	0.98203	-40.26	1.06778	-40.26	0.93057	-40.26	0.94034	-40.26	0.99481	-40.26	0.98102			-40.26	0.51535	-40.26	0.50308	-40.26	0.5495	-40.26	0.49728	-40.26	0.53586	-40.26	0.53677	-40.26	0.5188
		-40.16	1.04608	-40.16	0.98789	-40.16	1.07364	-40.16	0.93448	-40.16	0.94424	-40.16	0.98975	-40.16	0.98102			-40.16	0.52982	-40.16	0.50699	-40.16	0.55536	-40.16	0.50705	-40.16	0.53586	-40.16	0.54263	-40.16	0.5188
		-40.06	1.04608	-40.06	0.99765	-40.06	1.07834	-40.06	0.95206	-40.06	0.9462	-40.06	0.99677	-40.06	0.98102			-40.06	0.53683	-40.06	0.52261	-40.06	0.56512	-40.06	0.52072	-40.06	0.53586	-40.06	0.54654	-40.06	0.53247
		-39.96	1.04608	-39.96	1.00156	-39.96	1.09512	-39.96	0.95206	-39.96	0.94424	-39.96	0.99677	-39.96	0.98492			-39.96	0.54074	-39.96	0.51285	-39.96	0.56512	-39.96	0.52658	-39.96	0.54562	-39.96	0.56216	-39.96	0.53833
		-39.86	1.04608	-39.86	1.00742	-39.86	1.09512	-39.86	0.95206	-39.86	0.9501	-39.86	0.99677	-39.86	0.98688			-39.86	0.55051	-39.86	0.51285	-39.86	0.56512	-39.86	0.52658	-39.86	0.54953	-39.86	0.56216	-39.86	0.53442
		-39.76	1.04138	-39.76	1.00742	-39.76	1.09903	-39.76	0.95206	-39.76	0.9501	-39.76	0.99206	-39.76	0.98102			-39.76	0.55637	-39.76	0.52652	-39.76	0.56512	-39.76	0.52658	-39.76	0.55539	-39.76	0.56216	-39.76	0.52387
		-39.66	1.03436	-39.66	1.00742	-39.66	1.10489	-39.66	0.95206	-39.66	0.9548	-39.66	0.98505	-39.66	0.98102			-39.66	0.55637	-39.66	0.53238	-39.66	0.56122	-39.66	0.52658	-39.66	0.55539	-39.66	0.56216	-39.66	0.52661
		-39.56	1.03436	-39.56	1.00742	-39.56	1.10489	-39.56	0.94815	-39.56	0.95712	-39.56	0.98114	-39.56	0.98102			-39.56	0.55637	-39.56	0.53238	-39.56	0.56512	-39.56	0.53049	-39.56	0.55148	-39.56	0.56802	-39.56	0.5227
		-39.46	1.03436	-39.46	1.00742	-39.46	1.1088	-39.46	0.95596	-39.46	0.9501	-39.46	0.97528	-39.46	0.98102			-39.46	0.55637	-39.46	0.53824	-39.46	0.56122	-39.46	0.53244	-39.46	0.54562	-39.46	0.55826	-39.46	0.51685
		-39.36	1.03436	-39.36	1.00351	-39.36	1.11075	-39.36	0.95792	-39.36	0.9501	-39.36	0.97137	-39.36	0.98102			-39.36	0.55246	-39.36	0.53238	-39.36	0.55066	-39.36	0.53244	-39.36	0.54562	-39.36	0.55631	-39.36	0.5227
		-39.26	1.04608	-39.26	0.99765	-39.26	1.10098	-39.26	0.95206	-39.26	0.9501	-39.26	0.95575	-39.26	0.98102			-39.26	0.54269	-39.26	0.52847	-39.26	0.54364	-39.26	0.53049	-39.26	0.55148	-39.26	0.55826	-39.26	0.51685
		-39.16	1.03436	-39.16	0.99765	-39.16	1.09512	-39.16	0.95206	-39.16	0.93643	-39.16	0.95575	-39.16	0.98102			-39.16	0.5466	-39.16	0.52261	-39.16	0.53973	-39.16	0.53244	-39.16	0.54562	-39.16	0.56216	-39.16	0.51685
		-39.06	1.04608	-39.06	0.99374	-39.06	1.09042	-39.06	0.95206	-39.06	0.93057	-39.06	0.95575	-39.06	0.98102			-39.06	0.5466	-39.06	0.52261	-39.06	0.53387	-39.06	0.53049	-39.06	0.54562	-39.06	0.56216	-39.06	0.51294
		-38.96	1.03436	-38.96	0.98789	-38.96	1.0834	-38.96	0.95206	-38.96	0.93057	-38.96	0.95575	-38.96	0.97632			-38.96	0.5466	-38.96	0.53238	-38.96	0.54559	-38.96	0.54221	-38.96	0.54562	-38.96	0.55826	-38.96	0.51685
		-38.86	1.04608	-38.86	0.98789	-38.86	1.0834	-38.86	0.95206	-38.86	0.93057	-38.86	0.95575	-38.86	0.9693			-38.86	0.5419	-38.86	0.52847	-38.86	0.54169	-38.86	0.52658	-38.86	0.55539	-38.86	0.55826	-38.86	0.51294
		-38.76	1.04218	-38.76	0.98789	-38.76	1.0834	-38.76	0.94815	-38.76	0.92667	-38.76	0.95184	-38.76	0.9693			-38.76	0.53488	-38.76	0.53238	-38.76	0.54559	-38.76	0.53635	-38.76	0.55539	-38.76	0.5524	-38.76	0.51685
		-38.66	1.03241	-38.66	0.98789	-38.66	1.0834	-38.66	0.95206	-38.66	0.92081	-38.66	0.94598	-38.66	0.9693			-38.66	0.54465	-38.66	0.52847	-38.66	0.55145	-38.66	0.53635	-38.66	0.56125	-38.66	0.55826	-38.66	0.51294
		-38.56	1.02655	-38.56	0.98318	-38.56	1.0795	-38.56	0.95206	-38.56	0.93057	-38.56	0.95575	-38.56	0.96539			-38.56	0.54074	-38.56	0.53238	-38.56	0.54559	-38.56	0.54611	-38.56	0.56711	-38.56	0.54849	-38.56	0.50317
		-38.46	1.02264	-38.46	0.97617	-38.46	1.08145	-38.46	0.94736	-38.46	0.92667	-38.46	0.95184	-38.46	0.97125			-38.46	0.53097	-38.46	0.52847	-38.46	0.54169	-38.46	0.54221	-38.46	0.56241	-38.46	0.54263	-38.46	0.50708
		-38.36	1.01288	-38.36	0.98593	-38.36	1.07559	-38.36	0.94034	-38.36	0.92081	-38.36	0.95184	-38.36	0.96735			-38.36	0.53683	-38.36	0.53238	-38.36	0.54559	-38.36	0.53244	-38.36	0.56125	-38.36	0.5477	-38.36	0.50317
		-38.26	1.00311	-38.26	0.98203	-38.26	1.08145	-38.26	0.93643	-38.26	0.9169	-38.26	0.94598	-38.26	0.96149			-38.26	0.53293	-38.26	0.52847	-38.26	0.54169	-38.26	0.53635	-38.26	0.56515	-38.26	0.54068	-38.26	0.49731
		-38.16	0.99725	-38.16	0.98593	-38.16	1.07169	-38.16	0.94034	-38.16	0.90714	-38.16	0.94208	-38.16	0.95758			-38.16	0.52707	-38.16	0.52261	-38.16	0.53583	-38.16	0.53244	-38.16	0.56125	-38.16	0.54654	-38.16	0.50513
		-38.06	1.00311	-38.06	0.98203	-38.06	1.06583	-38.06	0.9462	-38.06	0.91104	-38.06	0.93231	-38.06	0.96149			-38.06	0.53293	-38.06	0.52847	-38.06	0.54169	-38.06	0.5383	-38.06	0.56125	-38.06	0.53677	-38.06	0.49457
		-37.96	0.99335	-37.96	0.97617	-37.96	1.07169	-37.96	0.93643	-37.96	0.91104	-37.96	0.92645	-37.96	0.95758			-37.96	0.52316	-37.96	0.51791	-37.96	0.53192	-37.96	0.5336	-37.96	0.55539	-37.96	0.53677	-37.96	0.49731
		-37.86	0.98279	-37.86	0.97226	-37.86	1.06192	-37.86	0.93057	-37.86	0.90714	-37.86	0.92175	-37.86	0.94781			-37.86	0.52707	-37.86	0.51089	-37.86	0.52136	-37.86	0.53635	-37.86	0.56125	-37.86	0.53091	-37.86	0.49341
		-37.76	0.97577	-37.76	0.9664	-37.76	1.05215	-37.76	0.93643	-37.76	0.89737	-37.76	0.91473	-37.76	0.94196			-37.76	0.52316	-37.76	0.52261	-37.76	0.52411	-37.76	0.53635	-37.76	0.55539	-37.76	0.53873	-37.76	0.49731
		-37.66	0.98554	-37.66	0.96249	-37.66	1.05606	-37.66	0.93057	-37.66	0.90128	-37.66	0.92059	-37.66	0.95172			-37.66	0.52316	-37.66	0.51871	-37.66	0.5202	-37.66	0.53244	-37.66	0.55148	-37.66	0.52896	-37.66	0.49341
		-37.56	0.98163	-37.56	0.95273	-37.56	1.05136	-37.56	0.92667	-37.56	0.89658	-37.56	0.91473	-37.56	0.93805			-37.56	0.52237	-37.56	0.52261	-37.56	0.5202	-37.56	0.53635	-37.56	0.55539	-37.56	0.53287	-37.56	0.48364
		-37.46	0.97577	-37.46	0.95273	-37.46	1.04434	-37.46	0.92667	-37.46	0.88956	-37.46	0.90106	-37.46	0.93219			-37.46	0.51535	-37.46	0.51871	-37.46	0.51044	-37.46	0.53244	-37.46	0.55148	-37.46	0.52896	-37.46	0.48755
		-37.36	0.98163	-37.36	0.94296	-37.36	1.04044	-37.36	0.92081	-37.36	0.88565	-37.36	0.8913	-37.36	0.93805			-37.36	0.52512	-37.36	0.50894	-37.36	0.50458	-37.36	0.53635	-37.36	0.55539	-37.36	0.52896	-37.36	0.48364
		-37.26	0.97577	-37.26	0.9371	-37.26	1.04044	-37.26	0.92667	-37.26	0.89151	-37.26	0.8952	-37.26	0.93219			-37.26	0.52121	-37.26	0.50894	-37.26	0.51044	-37.26	0.53244	-37.26	0.55148	-37.26	0.5231	-37.26	0.47778
		-37.16	0.98163	-37.16	0.9332	-37.16	1.03067	-37.16	0.91611	-37.16	0.8876	-37.16	0.8913	-37.16	0.92749			-37.16	0.51535	-37.16	0.50308	-37.16	0.50067	-37.16	0.53635	-37.16	0.54562	-37.16	0.52817	-37.16	0.47778
		-37.06	0.97186	-37.06	0.9371	-37.06	1.03458	-37.06	0.90909	-37.06	0.87784	-37.06	0.88544	-37.06	0.92047			-37.06	0.51144	-37.06	0.50894	-37.06	0.50653	-37.06	0.53244	-37.06	0.55069	-37.06	0.52701	-37.06	0.48364
		-36.96	0.9621	-36.96	0.9324	-36.96	1.04434	-36.96	0.91495	-36.96	0.87198	-36.96	0.88153	-36.96	0.9068			-36.96	0.51144	-36.96	0.49918	-36.96	0.50262	-36.96	0.52268	-36.96	0.54367	-36.96	0.52115	-36.96	0.47778
		-36.86	0.95624	-36.86	0.92539	-36.86	1.04044	-36.86	0.90909	-36.86	0.86807	-36.86	0.88544	-36.86	0.91071			-36.86	0.50558	-36.86	0.50308	-36.86	0.49286	-36.86	0.51682	-36.86	0.55539	-36.86	0.52701	-36.86	0.48755
		-36.76	0.9621	-36.76	0.93124	-36.76	1.03067	-36.76	0.90518	-36.76	0.85831	-36.76	0.88153	-36.76	0.91071			-36.76	0.50168	-36.76	0.49918	-36.76	0.49677	-36.76	0.52658	-36.76	0.55148	-36.76	0.52115	-36.76	0.48364
		-36.66	0.95624	-36.66	0.92539	-36.66	1.03458	-36.66	0.89932	-36.66	0.86221	-36.66	0.87177	-36.66	0.9068			-36.66	0.50168	-36.66	0.49918	-36.66	0.49286	-36.66	0.53244	-36.66	0.54562	-36.66	0.52701	-36.66	0.48364
		-36.56	0.9621	-36.56	0.92148	-36.56	1.03067	-36.56	0.90714	-36.56	0.85831	-36.56	0.86591	-36.56	0.90094			-36.56	0.49582	-36.56	0.50308	-36.56	0.49677	-36.56	0.53635	-36.56	0.55148	-36.56	0.52701	-36.56	0.47778
		-36.46	0.95154	-36.46	0.91171	-36.46	1.03262	-36.46	0.89737	-36.46	0.84854	-36.46	0.87292	-36.46	0.89703			-36.46	0.50363	-36.46	0.50308	-36.46	0.49206	-36.46	0.53244	-36.46	0.54562	-36.46	0.53287	-36.46	0.48755
		-36.36	0.94452	-36.36	0.90195	-36.36	1.02676	-36.36	0.89151	-36.36	0.84268	-36.36	0.86591	-36.36	0.90094			-36.36	0.49777	-36.36	0.50815	-36.36	0.48505	-36.36	0.5383	-36.36	0.54172	-36.36	0.52896	-36.36	0.48755
		-36.26	0.95038	-36.26	0.89609	-36.26	1.02286	-36.26	0.89737	-36.26	0.83878	-36.26	0.86591	-36.26	0.88727			-36.26	0.49387	-36.26	0.50894	-36.26	0.49091	-36.26	0.53439	-36.26	0.54562	-36.26	0.5192	-36.26	0.49262
		-36.16	0.94061	-36.16	0.89218	-36.16	1.02676	-36.16	0.8876	-36.16	0.83292	-36.16	0.862	-36.16	0.88141			-36.16	0.48331	-36.16	0.49918	-36.16	0.48505	-36.16	0.5383	-36.16	0.54172	-36.16	0.5231	-36.16	0.4856
		-36.06	0.94257	-36.06	0.88242	-36.06	1.02206	-36.06	0.88174	-36.06	0.83798	-36.06	0.862	-36.06	0.88727			-36.06	0.48605	-36.06	0.50308	-36.06	0.49091	-36.06	0.5336	-36.06	0.54562	-36.06	0.5192	-36.06	0.48169
		-35.96	0.93671	-35.96	0.88632	-35.96	1.0209	-35.96	0.87784	-35.96	0.83096	-35.96	0.85614	-35.96	0.8775			-35.96	0.48215	-35.96	0.49918	-35.96	0.48505	-35.96	0.53244	-35.96	0.54172	-35.96	0.5184	-35.96	0.48755
		-35.86	0.9328	-35.86	0.88242	-35.86	1.01505	-35.86	0.87198	-35.86	0.82706	-35.86	0.85223	-35.86	0.87164			-35.86	0.47238	-35.86	0.49332	-35.86	0.48114	-35.86	0.53635	-35.86	0.54562	-35.86	0.52115	-35.86	0.48364
		-35.76	0.92304	-35.76	0.87186	-35.76	1.01114	-35.76	0.87784	-35.76	0.8212	-35.76	0.84637	-35.76	0.87164			-35.76	0.47629	-35.76	0.48941	-35.76	0.48505	-35.76	0.53244	-35.76	0.55148	-35.76	0.51724	-35.76	0.48755
		-35.66	0.92694	-35.66	0.86484	-35.66	1.01114	-35.66	0.87198	-35.66	0.81729	-35.66	0.84247	-35.66	0.86774			-35.66	0.48215	-35.66	0.49332	-35.66	0.48114	-35.66	0.53635	-35.66	0.54172	-35.66	0.52115	-35.66	0.48364
		-35.56	0.92304	-35.56	0.87265	-35.56	1.00137	-35.56	0.86728	-35.56	0.80753	-35.56	0.8327	-35.56	0.86188			-35.56	0.47238	-35.56	0.49332	-35.56	0.47528	-35.56	0.53244	-35.56	0.54562	-35.56	0.51724	-35.56	0.48755
		-35.46	0.91717	-35.46	0.86679	-35.46	0.99551	-35.46	0.85635	-35.46	0.80167	-35.46	0.82294	-35.46	0.86694			-35.46	0.47629	-35.46	0.49918	-35.46	0.48114	-35.46	0.53635	-35.46	0.54092	-35.46	0.50748	-35.46	0.48364
		-35.36	0.91327	-35.36	0.86289	-35.36	1.00137	-35.36	0.85049	-35.36	0.80753	-35.36	0.81708	-35.36	0.85992			-35.36	0.47238	-35.36	0.49918	-35.36	0.47137	-35.36	0.53244	-35.36	0.5339	-35.36	0.51138	-35.36	0.47388
		-35.26	0.91717	-35.26	0.86679	-35.26	0.99161	-35.26	0.84659	-35.26	0.80167	-35.26	0.81317	-35.26	0.85602			-35.26	0.46262	-35.26	0.48941	-35.26	0.47137	-35.26	0.53244	-35.26	0.53976	-35.26	0.50748	-35.26	0.46802
		-35.16	0.91327	-35.16	0.86289	-35.16	0.99161	-35.16	0.84659	-35.16	0.79776	-35.16	0.81708	-35.16	0.84625			-35.16	0.46652	-35.16	0.48862	-35.16	0.45575	-35.16	0.52658	-35.16	0.54367	-35.16	0.50748	-35.16	0.47388
		-35.06	0.91717	-35.06	0.85703	-35.06	0.98575	-35.06	0.84073	-35.06	0.78799	-35.06	0.81317	-35.06	0.85016			-35.06	0.46262	-35.06	0.4816	-35.06	0.46081	-35.06	0.53244	-35.06	0.53976	-35.06	0.49771	-35.06	0.46802
		-34.96	0.91248	-34.96	0.85312	-34.96	0.98105	-34.96	0.84659	-34.96	0.78214	-34.96	0.80731	-34.96	0.84625			-34.96	0.46262	-34.96	0.47769	-34.96	0.46552	-34.96	0.52658	-34.96	0.54172	-34.96	0.48795	-34.96	0.47778
		-34.86	0.90546	-34.86	0.85703	-34.86	0.98379	-34.86	0.83682	-34.86	0.78214	-34.86	0.80731	-34.86	0.84039			-34.86	0.45676	-34.86	0.4816	-34.86	0.46552	-34.86	0.53439	-34.86	0.53586	-34.86	0.49185	-34.86	0.47388
		-34.76	0.91132	-34.76	0.85312	-34.76	0.97598	-34.76	0.83096	-34.76	0.78799	-34.76	0.81238	-34.76	0.83649			-34.76	0.45206	-34.76	0.47769	-34.76	0.47137	-34.76	0.52853	-34.76	0.54172	-34.76	0.49966	-34.76	0.46332
		-34.66	0.90546	-34.66	0.84335	-34.66	0.96426	-34.66	0.82706	-34.66	0.77743	-34.66	0.80536	-34.66	0.84039			-34.66	0.4548	-34.66	0.47183	-34.66	0.46161	-34.66	0.52853	-34.66	0.53195	-34.66	0.48911	-34.66	0.46606
		-34.56	0.91132	-34.56	0.83359	-34.56	0.97012	-34.56	0.8212	-34.56	0.77042	-34.56	0.80145	-34.56	0.83649			-34.56	0.4509	-34.56	0.47769	-34.56	0.46552	-34.56	0.5383	-34.56	0.53586	-34.56	0.48209	-34.56	0.46216
		-34.46	0.90546	-34.46	0.82773	-34.46	0.96036	-34.46	0.82706	-34.46	0.77628	-34.46	0.79559	-34.46	0.82672			-34.46	0.44113	-34.46	0.47183	-34.46	0.46552	-34.46	0.5336	-34.46	0.53586	-34.46	0.48795	-34.46	0.4563
		-34.36	0.91132	-34.36	0.82303	-34.36	0.9545	-34.36	0.8165	-34.36	0.77042	-34.36	0.79169	-34.36	0.82086			-34.36	0.44113	-34.36	0.47964	-34.36	0.46747	-34.36	0.53635	-34.36	0.53195	-34.36	0.48795	-34.36	0.46606
		-34.26	0.90155	-34.26	0.82578	-34.26	0.96231	-34.26	0.81924	-34.26	0.76651	-34.26	0.79169	-34.26	0.81696			-34.26	0.43137	-34.26	0.47379	-34.26	0.45575	-34.26	0.53244	-34.26	0.53586	-34.26	0.48209	-34.26	0.46216
		-34.16	0.89569	-34.16	0.82578	-34.16	0.95645	-34.16	0.81534	-34.16	0.77042	-34.16	0.78192	-34.16	0.8111			-34.16	0.43722	-34.16	0.47964	-34.16	0.46161	-34.16	0.52658	-34.16	0.53195	-34.16	0.48795	-34.16	0.46606
		-34.06	0.90155	-34.06	0.82187	-34.06	0.95254	-34.06	0.81534	-34.06	0.76651	-34.06	0.77216	-34.06	0.81696			-34.06	0.43332	-34.06	0.46988	-34.06	0.45575	-34.06	0.53244	-34.06	0.52219	-34.06	0.49185	-34.06	0.47388
		-33.96	0.89179	-33.96	0.8121	-33.96	0.94278	-33.96	0.80557	-33.96	0.76065	-33.96	0.77606	-33.96	0.8111			-33.96	0.43722	-33.96	0.46402	-33.96	0.46552	-33.96	0.52658	-33.96	0.52139	-33.96	0.48795	-33.96	0.46802
		-33.86	0.89569	-33.86	0.80624	-33.86	0.93222	-33.86	0.79971	-33.86	0.76651	-33.86	0.77606	-33.86	0.8111			-33.86	0.43722	-33.86	0.46988	-33.86	0.47137	-33.86	0.53635	-33.86	0.52414	-33.86	0.49185	-33.86	0.46802
		-33.76	0.89179	-33.76	0.8121	-33.76	0.93497	-33.76	0.79971	-33.76	0.75674	-33.76	0.77606	-33.76	0.82281			-33.76	0.44309	-33.76	0.47379	-33.76	0.46552	-33.76	0.53244	-33.76	0.52414	-33.76	0.49771	-33.76	0.47388
		-33.66	0.88592	-33.66	0.80234	-33.66	0.93497	-33.66	0.79581	-33.66	0.75089	-33.66	0.78192	-33.66	0.81812			-33.66	0.43722	-33.66	0.46909	-33.66	0.46161	-33.66	0.53244	-33.66	0.52023	-33.66	0.49185	-33.66	0.46802
		-33.56	0.88123	-33.56	0.79257	-33.56	0.93106	-33.56	0.79776	-33.56	0.74698	-33.56	0.77216	-33.56	0.80719			-33.56	0.44309	-33.56	0.45816	-33.56	0.46552	-33.56	0.52658	-33.56	0.52414	-33.56	0.49771	-33.56	0.46802
		-33.46	0.88592	-33.46	0.78671	-33.46	0.93106	-33.46	0.7919	-33.46	0.74112	-33.46	0.7663	-33.46	0.80133			-33.46	0.43722	-33.46	0.46207	-33.46	0.46081	-33.46	0.53244	-33.46	0.52023	-33.46	0.49185	-33.46	0.46411
		-33.36	0.88592	-33.36	0.78281	-33.36	0.9252	-33.36	0.78799	-33.36	0.74893	-33.36	0.7616	-33.36	0.79742			-33.36	0.44229	-33.36	0.45816	-33.36	0.46356	-33.36	0.52658	-33.36	0.51437	-33.36	0.50162	-33.36	0.46802
		-33.26	0.89179	-33.26	0.78281	-33.26	0.92129	-33.26	0.78214	-33.26	0.74307	-33.26	0.76434	-33.26	0.79156			-33.26	0.43527	-33.26	0.4523	-33.26	0.45966	-33.26	0.52658	-33.26	0.51437	-33.26	0.49771	-33.26	0.46802
		-33.16	0.88592	-33.16	0.77695	-33.16	0.91544	-33.16	0.77823	-33.16	0.73837	-33.16	0.76044	-33.16	0.78766			-33.16	0.44504	-33.16	0.45816	-33.16	0.44989	-33.16	0.53244	-33.16	0.51047	-33.16	0.50357	-33.16	0.47388
		-33.06	0.88202	-33.06	0.77304	-33.06	0.92129	-33.06	0.77237	-33.06	0.74112	-33.06	0.75067	-33.06	0.77789			-33.06	0.44113	-33.06	0.4523	-33.06	0.44012	-33.06	0.52268	-33.06	0.51437	-33.06	0.49887	-33.06	0.46802
		-32.96	0.87616	-32.96	0.76248	-32.96	0.91153	-32.96	0.78214	-32.96	0.73721	-32.96	0.75653	-32.96	0.76813			-32.96	0.44504	-32.96	0.44839	-32.96	0.43427	-32.96	0.51682	-32.96	0.51437	-32.96	0.50162	-32.96	0.46411
		-32.86	0.88202	-32.86	0.76132	-32.86	0.90567	-32.86	0.77743	-32.86	0.72745	-32.86	0.75262	-32.86	0.76227			-32.86	0.44113	-32.86	0.4523	-32.86	0.44208	-32.86	0.52658	-32.86	0.51047	-32.86	0.51138	-32.86	0.46411
		-32.76	0.87225	-32.76	0.75546	-32.76	0.90567	-32.76	0.77042	-32.76	0.72159	-32.76	0.74677	-32.76	0.76813			-32.76	0.44504	-32.76	0.44839	-32.76	0.43622	-32.76	0.52188	-32.76	0.5007	-32.76	0.50748	-32.76	0.45825
		-32.66	0.86639	-32.66	0.76132	-32.66	0.91153	-32.66	0.77042	-32.66	0.71768	-32.66	0.74677	-32.66	0.76227			-32.66	0.44113	-32.66	0.4523	-32.66	0.43622	-32.66	0.51486	-32.66	0.50265	-32.66	0.50162	-32.66	0.45355
		-32.56	0.86639	-32.56	0.75546	-32.56	0.90567	-32.56	0.76651	-32.56	0.71768	-32.56	0.74286	-32.56	0.75836			-32.56	0.44699	-32.56	0.44839	-32.56	0.44208	-32.56	0.52268	-32.56	0.4968	-32.56	0.50748	-32.56	0.4563
		-32.46	0.87225	-32.46	0.75156	-32.46	0.90176	-32.46	0.77042	-32.46	0.70792	-32.46	0.737	-32.46	0.7525			-32.46	0.44309	-32.46	0.43863	-32.46	0.43231	-32.46	0.51682	-32.46	0.50656	-32.46	0.49771	-32.46	0.45239
		-32.36	0.86639	-32.36	0.74179	-32.36	0.892	-32.36	0.76651	-32.36	0.70206	-32.36	0.73309	-32.36	0.7478			-32.36	0.43722	-32.36	0.44254	-32.36	0.43622	-32.36	0.52268	-32.36	0.50265	-32.36	0.50162	-32.36	0.4563
		-32.26	0.86639	-32.26	0.73203	-32.26	0.8959	-32.26	0.76065	-32.26	0.69815	-32.26	0.737	-32.26	0.74078			-32.26	0.43332	-32.26	0.43863	-32.26	0.43231	-32.26	0.51682	-32.26	0.50186	-32.26	0.49771	-32.26	0.45239
		-32.16	0.87225	-32.16	0.73789	-32.16	0.89121	-32.16	0.74698	-32.16	0.70206	-32.16	0.73309	-32.16	0.73688			-32.16	0.42746	-32.16	0.43277	-32.16	0.43622	-32.16	0.52268	-32.16	0.49484	-32.16	0.50162	-32.16	0.44653
		-32.06	0.86639	-32.06	0.73398	-32.06	0.88419	-32.06	0.74112	-32.06	0.69815	-32.06	0.72723	-32.06	0.73102			-32.06	0.42355	-32.06	0.43979	-32.06	0.43622	-32.06	0.51682	-32.06	0.5007	-32.06	0.49771	-32.06	0.45239
		-31.96	0.86249	-31.96	0.72421	-31.96	0.89004	-31.96	0.74698	-31.96	0.68839	-31.96	0.72723	-31.96	0.73688			-31.96	0.41379	-31.96	0.43277	-31.96	0.44208	-31.96	0.52268	-31.96	0.49094	-31.96	0.50162	-31.96	0.44653
		-31.86	0.86169	-31.86	0.71365	-31.86	0.88028	-31.86	0.74112	-31.86	0.68253	-31.86	0.73309	-31.86	0.73102			-31.86	0.41769	-31.86	0.42886	-31.86	0.44598	-31.86	0.51291	-31.86	0.49484	-31.86	0.50162	-31.86	0.45435
		-31.76	0.85467	-31.76	0.70664	-31.76	0.87442	-31.76	0.73721	-31.76	0.67783	-31.76	0.72723	-31.76	0.73102			-31.76	0.42746	-31.76	0.43277	-31.76	0.44598	-31.76	0.51682	-31.76	0.49094	-31.76	0.49771	-31.76	0.44849
		-31.66	0.85077	-31.66	0.70273	-31.66	0.87051	-31.66	0.73135	-31.66	0.68057	-31.66	0.72253	-31.66	0.72711			-31.66	0.42276	-31.66	0.43277	-31.66	0.45105	-31.66	0.51291	-31.66	0.48117	-31.66	0.50162	-31.66	0.45435
		-31.56	0.85467	-31.56	0.69687	-31.56	0.86075	-31.56	0.72745	-31.56	0.67667	-31.56	0.72528	-31.56	0.72711			-31.56	0.41574	-31.56	0.44254	-31.56	0.44012	-31.56	0.51291	-31.56	0.48508	-31.56	0.49771	-31.56	0.44849
		-31.46	0.85077	-31.46	0.70273	-31.46	0.86465	-31.46	0.72159	-31.46	0.6669	-31.46	0.72137	-31.46	0.72125			-31.46	0.42551	-31.46	0.43863	-31.46	0.44403	-31.46	0.50705	-31.46	0.47726	-31.46	0.50357	-31.46	0.45435
		-31.36	0.84491	-31.36	0.69296	-31.36	0.86075	-31.36	0.71768	-31.36	0.67081	-31.36	0.72137	-31.36	0.72125			-31.36	0.4216	-31.36	0.43863	-31.36	0.45184	-31.36	0.50314	-31.36	0.46555	-31.36	0.50357	-31.36	0.44458
		-31.26	0.841	-31.26	0.6871	-31.26	0.85098	-31.26	0.71182	-31.26	0.67081	-31.26	0.71552	-31.26	0.72711			-31.26	0.4216	-31.26	0.43277	-31.26	0.44598	-31.26	0.50705	-31.26	0.47141	-31.26	0.49887	-31.26	0.43872
		-31.16	0.84491	-31.16	0.69296	-31.16	0.84122	-31.16	0.71182	-31.16	0.6669	-31.16	0.71161	-31.16	0.71735			-31.16	0.41574	-31.16	0.42886	-31.16	0.44208	-31.16	0.50235	-31.16	0.46085	-31.16	0.49771	-31.16	0.44849
		-31.06	0.841	-31.06	0.6832	-31.06	0.83066	-31.06	0.71768	-31.06	0.65714	-31.06	0.70575	-31.06	0.71735			-31.06	0.4216	-31.06	0.423	-31.06	0.43622	-31.06	0.49143	-31.06	0.45383	-31.06	0.50162	-31.06	0.44849
		-30.96	0.83514	-30.96	0.67343	-30.96	0.82364	-30.96	0.71182	-30.96	0.65714	-30.96	0.71161	-30.96	0.71149			-30.96	0.41184	-30.96	0.42886	-30.96	0.44208	-30.96	0.48557	-30.96	0.45969	-30.96	0.49771	-30.96	0.45355
		-30.86	0.83514	-30.86	0.66757	-30.86	0.81973	-30.86	0.69736	-30.86	0.64737	-30.86	0.70184	-30.86	0.70679			-30.86	0.40597	-30.86	0.4191	-30.86	0.43622	-30.86	0.48166	-30.86	0.46164	-30.86	0.50162	-30.86	0.44653
		-30.76	0.83124	-30.76	0.67343	-30.76	0.80997	-30.76	0.69034	-30.76	0.65128	-30.76	0.69208	-30.76	0.70953			-30.76	0.41184	-30.76	0.41324	-30.76	0.44208	-30.76	0.48166	-30.76	0.45187	-30.76	0.49771	-30.76	0.44263
		-30.66	0.8371	-30.66	0.66757	-30.66	0.81387	-30.66	0.69034	-30.66	0.64737	-30.66	0.69598	-30.66	0.70953			-30.66	0.41574	-30.66	0.423	-30.66	0.43622	-30.66	0.4758	-30.66	0.44601	-30.66	0.50162	-30.66	0.44653
		-30.56	0.83319	-30.56	0.67264	-30.56	0.80997	-30.56	0.68643	-30.56	0.64151	-30.56	0.69208	-30.56	0.70563			-30.56	0.41574	-30.56	0.4191	-30.56	0.44208	-30.56	0.47189	-30.56	0.44211	-30.56	0.49771	-30.56	0.44263
		-30.46	0.82733	-30.46	0.66171	-30.46	0.8002	-30.46	0.69034	-30.46	0.63681	-30.46	0.68622	-30.46	0.69977			-30.46	0.41184	-30.46	0.40854	-30.46	0.43622	-30.46	0.46603	-30.46	0.44601	-30.46	0.49185	-30.46	0.44653
		-30.36	0.82342	-30.36	0.65585	-30.36	0.79434	-30.36	0.68643	-30.36	0.62979	-30.36	0.68231	-30.36	0.70563			-30.36	0.41769	-30.36	0.40152	-30.36	0.44208	-30.36	0.47385	-30.36	0.44211	-30.36	0.49185	-30.36	0.44263
		-30.26	0.81366	-30.26	0.65195	-30.26	0.80606	-30.26	0.68057	-30.26	0.62589	-30.26	0.68622	-30.26	0.69586			-30.26	0.41379	-30.26	0.40738	-30.26	0.43622	-30.26	0.46799	-30.26	0.43625	-30.26	0.49771	-30.26	0.44263
		-30.16	0.8078	-30.16	0.65195	-30.16	0.79044	-30.16	0.68057	-30.16	0.63174	-30.16	0.68152	-30.16	0.69977			-30.16	0.40793	-30.16	0.39761	-30.16	0.44128	-30.16	0.46408	-30.16	0.43234	-30.16	0.48795	-30.16	0.43677
		-30.06	0.81757	-30.06	0.64218	-30.06	0.78067	-30.06	0.69034	-30.06	0.62784	-30.06	0.6745	-30.06	0.69586			-30.06	0.40402	-30.06	0.39175	-30.06	0.44403	-30.06	0.45432	-30.06	0.43625	-30.06	0.49185	-30.06	0.43286
		-29.96	0.81287	-29.96	0.63242	-29.96	0.78653	-29.96	0.68643	-29.96	0.62198	-29.96	0.67059	-29.96	0.69			-29.96	0.39816	-29.96	0.39761	-29.96	0.44403	-29.96	0.44846	-29.96	0.43234	-29.96	0.49185	-29.96	0.43677
		-29.86	0.80194	-29.86	0.62656	-29.86	0.78262	-29.86	0.68057	-29.86	0.61807	-29.86	0.67255	-29.86	0.69781			-29.86	0.40793	-29.86	0.38785	-29.86	0.44012	-29.86	0.45822	-29.86	0.43625	-29.86	0.48795	-29.86	0.43286
		-29.76	0.79608	-29.76	0.63632	-29.76	0.77676	-29.76	0.68643	-29.76	0.61221	-29.76	0.66669	-29.76	0.69196			-29.76	0.40323	-29.76	0.38199	-29.76	0.44403	-29.76	0.45352	-29.76	0.43625	-29.76	0.48209	-29.76	0.427
		-29.66	0.80194	-29.66	0.63242	-29.66	0.77676	-29.66	0.68057	-29.66	0.60831	-29.66	0.67255	-29.66	0.69196			-29.66	0.40207	-29.66	0.37808	-29.66	0.44403	-29.66	0.45627	-29.66	0.43234	-29.66	0.48209	-29.66	0.43481
		-29.56	0.79608	-29.56	0.63242	-29.56	0.77206	-29.56	0.67667	-29.56	0.61221	-29.56	0.66278	-29.56	0.69196			-29.56	0.39621	-29.56	0.38394	-29.56	0.44012	-29.56	0.45236	-29.56	0.43625	-29.56	0.48795	-29.56	0.42895
		-29.46	0.79217	-29.46	0.62656	-29.46	0.76114	-29.46	0.68057	-29.46	0.61221	-29.46	0.65302	-29.46	0.68805			-29.46	0.3923	-29.46	0.38004	-29.46	0.43427	-29.46	0.4465	-29.46	0.43155	-29.46	0.48209	-29.46	0.43402
		-29.36	0.78241	-29.36	0.63242	-29.36	0.75528	-29.36	0.68057	-29.36	0.60831	-29.36	0.64716	-29.36	0.67828			-29.36	0.39621	-29.36	0.37418	-29.36	0.44598	-29.36	0.4426	-29.36	0.42062	-29.36	0.48911	-29.36	0.427
		-29.26	0.77655	-29.26	0.62656	-29.26	0.76114	-29.26	0.67667	-29.26	0.60245	-29.26	0.65302	-29.26	0.68219			-29.26	0.3923	-29.26	0.37027	-29.26	0.44208	-29.26	0.43674	-29.26	0.42062	-29.26	0.48209	-29.26	0.4231
		-29.16	0.77264	-29.16	0.62186	-29.16	0.75528	-29.16	0.67081	-29.16	0.59854	-29.16	0.64716	-29.16	0.67828			-29.16	0.38644	-29.16	0.36948	-29.16	0.43622	-29.16	0.4426	-29.16	0.41086	-29.16	0.48209	-29.16	0.4231
		-29.06	0.77264	-29.06	0.62656	-29.06	0.75137	-29.06	0.6669	-29.06	0.59268	-29.06	0.65302	-29.06	0.67242			-29.06	0.38644	-29.06	0.36246	-29.06	0.43622	-29.06	0.43674	-29.06	0.41476	-29.06	0.49185	-29.06	0.41724
		-28.96	0.76679	-28.96	0.62265	-28.96	0.74551	-28.96	0.67081	-28.96	0.59854	-28.96	0.64716	-28.96	0.66773			-28.96	0.3923	-28.96	0.36832	-28.96	0.44208	-28.96	0.43283	-28.96	0.42062	-28.96	0.48795	-28.96	0.427
		-28.86	0.76679	-28.86	0.62265	-28.86	0.74161	-28.86	0.66611	-28.86	0.59268	-28.86	0.64246	-28.86	0.66071			-28.86	0.38644	-28.86	0.36246	-28.86	0.43622	-28.86	0.43674	-28.86	0.41086	-28.86	0.49185	-28.86	0.4231
		-28.76	0.76288	-28.76	0.61679	-28.76	0.74161	-28.76	0.65909	-28.76	0.58798	-28.76	0.63544	-28.76	0.6568			-28.76	0.38644	-28.76	0.36246	-28.76	0.43622	-28.76	0.43283	-28.76	0.41476	-28.76	0.49185	-28.76	0.427
		-28.66	0.75702	-28.66	0.62265	-28.66	0.73575	-28.66	0.6669	-28.66	0.58096	-28.66	0.6452	-28.66	0.66071			-28.66	0.3923	-28.66	0.36832	-28.66	0.44598	-28.66	0.43674	-28.66	0.41086	-28.66	0.49771	-28.66	0.4231
		-28.56	0.75232	-28.56	0.61679	-28.56	0.73184	-28.56	0.64932	-28.56	0.58096	-28.56	0.6413	-28.56	0.6568			-28.56	0.38644	-28.56	0.35855	-28.56	0.44208	-28.56	0.43674	-28.56	0.40109	-28.56	0.49185	-28.56	0.427
		-28.46	0.7453	-28.46	0.62265	-28.46	0.73184	-28.46	0.64932	-28.46	0.57706	-28.46	0.63544	-28.46	0.64703			-28.46	0.38644	-28.46	0.36246	-28.46	0.43622	-28.46	0.4426	-28.46	0.39523	-28.46	0.48795	-28.46	0.4231
		-28.36	0.74139	-28.36	0.61289	-28.36	0.72598	-28.36	0.65714	-28.36	0.5712	-28.36	0.63153	-28.36	0.64117			-28.36	0.38254	-28.36	0.35855	-28.36	0.43231	-28.36	0.43674	-28.36	0.40225	-28.36	0.47818	-28.36	0.4231
		-28.26	0.74139	-28.26	0.60703	-28.26	0.72208	-28.26	0.65128	-28.26	0.56729	-28.26	0.62567	-28.26	0.63727			-28.26	0.38644	-28.26	0.35269	-28.26	0.43622	-28.26	0.43283	-28.26	0.405	-28.26	0.48209	-28.26	0.41724
		-28.16	0.73554	-28.16	0.60312	-28.16	0.71152	-28.16	0.64737	-28.16	0.55753	-28.16	0.62177	-28.16	0.63141			-28.16	0.38254	-28.16	0.36246	-28.16	0.43622	-28.16	0.43204	-28.16	0.405	-28.16	0.47818	-28.16	0.41333
		-28.06	0.73163	-28.06	0.60703	-28.06	0.71426	-28.06	0.6376	-28.06	0.56143	-28.06	0.61591	-28.06	0.6275			-28.06	0.38174	-28.06	0.35855	-28.06	0.43231	-28.06	0.42502	-28.06	0.40109	-28.06	0.46841	-28.06	0.40356
		-27.96	0.72577	-27.96	0.60312	-27.96	0.71036	-27.96	0.63174	-27.96	0.55753	-27.96	0.61591	-27.96	0.62164			-27.96	0.37472	-27.96	0.35269	-27.96	0.43622	-27.96	0.43674	-27.96	0.405	-27.96	0.46255	-27.96	0.40747
		-27.86	0.72186	-27.86	0.60233	-27.86	0.7045	-27.86	0.62784	-27.86	0.5419	-27.86	0.62177	-27.86	0.61774			-27.86	0.37472	-27.86	0.36246	-27.86	0.43622	-27.86	0.43283	-27.86	0.40109	-27.86	0.45865	-27.86	0.40277
		-27.76	0.72186	-27.76	0.5914	-27.76	0.70059	-27.76	0.62198	-27.76	0.54776	-27.76	0.61591	-27.76	0.62164			-27.76	0.38059	-27.76	0.35855	-27.76	0.43152	-27.76	0.42307	-27.76	0.40109	-27.76	0.46255	-27.76	0.39575
		-27.66	0.716	-27.66	0.59531	-27.66	0.69083	-27.66	0.61807	-27.66	0.5419	-27.66	0.612	-27.66	0.61774			-27.66	0.37082	-27.66	0.35269	-27.66	0.43427	-27.66	0.41721	-27.66	0.39523	-27.66	0.46255	-27.66	0.40356
		-27.56	0.7121	-27.56	0.5914	-27.56	0.69473	-27.56	0.62198	-27.56	0.5419	-27.56	0.60614	-27.56	0.62164			-27.56	0.36496	-27.56	0.35855	-27.56	0.43427	-27.56	0.4133	-27.56	0.405	-27.56	0.45786	-27.56	0.3977
		-27.46	0.716	-27.46	0.58554	-27.46	0.69473	-27.46	0.61807	-27.46	0.55167	-27.46	0.60614	-27.46	0.61694			-27.46	0.36105	-27.46	0.36441	-27.46	0.44403	-27.46	0.41721	-27.46	0.40109	-27.46	0.4606	-27.46	0.3938
		-27.36	0.7121	-27.36	0.5914	-27.36	0.69083	-27.36	0.61221	-27.36	0.54776	-27.36	0.60223	-27.36	0.60992			-27.36	0.36691	-27.36	0.3605	-27.36	0.44012	-27.36	0.4133	-27.36	0.39523	-27.36	0.4606	-27.36	0.38794
		-27.26	0.70624	-27.26	0.58164	-27.26	0.69473	-27.26	0.60751	-27.26	0.5419	-27.26	0.60614	-27.26	0.60992			-27.26	0.36301	-27.26	0.35464	-27.26	0.44403	-27.26	0.41721	-27.26	0.40109	-27.26	0.4567	-27.26	0.3977
		-27.16	0.70154	-27.16	0.57578	-27.16	0.69083	-27.16	0.60049	-27.16	0.5419	-27.16	0.60223	-27.16	0.61578			-27.16	0.35715	-27.16	0.35971	-27.16	0.44989	-27.16	0.4133	-27.16	0.39523	-27.16	0.44693	-27.16	0.40356
		-27.06	0.69452	-27.06	0.57578	-27.06	0.68106	-27.06	0.60635	-27.06	0.53799	-27.06	0.59167	-27.06	0.60992			-27.06	0.35324	-27.06	0.35269	-27.06	0.44403	-27.06	0.41721	-27.06	0.39133	-27.06	0.44107	-27.06	0.3938
		-26.96	0.69061	-26.96	0.58359	-26.96	0.6752	-26.96	0.59659	-26.96	0.53214	-26.96	0.59442	-26.96	0.60992			-26.96	0.35715	-26.96	0.35855	-26.96	0.44403	-26.96	0.4133	-26.96	0.38547	-26.96	0.45084	-26.96	0.3977
		-26.86	0.68085	-26.86	0.5621	-26.86	0.68106	-26.86	0.59073	-26.86	0.53799	-26.86	0.59442	-26.86	0.60602			-26.86	0.35715	-26.86	0.35269	-26.86	0.45575	-26.86	0.40744	-26.86	0.39133	-26.86	0.44693	-26.86	0.3977
		-26.76	0.67108	-26.76	0.55624	-26.76	0.6752	-26.76	0.60049	-26.76	0.53214	-26.76	0.59052	-26.76	0.59625			-26.76	0.36691	-26.76	0.36246	-26.76	0.45184	-26.76	0.4133	-26.76	0.38547	-26.76	0.45084	-26.76	0.3938
		-26.66	0.66522	-26.66	0.56796	-26.66	0.6705	-26.66	0.59659	-26.66	0.53214	-26.66	0.58075	-26.66	0.60016			-26.66	0.36301	-26.66	0.36832	-26.66	0.44208	-26.66	0.40744	-26.66	0.39053	-26.66	0.45084	-26.66	0.3977
		-26.56	0.66132	-26.56	0.56406	-26.56	0.65958	-26.56	0.59073	-26.56	0.53214	-26.56	0.57489	-26.56	0.59625			-26.56	0.36691	-26.56	0.36246	-26.56	0.44598	-26.56	0.40353	-26.56	0.38351	-26.56	0.44693	-26.56	0.3977
		-26.46	0.66522	-26.46	0.5582	-26.46	0.66544	-26.46	0.59659	-26.46	0.52743	-26.46	0.58075	-26.46	0.59039			-26.46	0.36301	-26.46	0.35855	-26.46	0.44208	-26.46	0.39768	-26.46	0.38351	-26.46	0.43716	-26.46	0.40356
		-26.36	0.66132	-26.36	0.5535	-26.36	0.66544	-26.36	0.59073	-26.36	0.53018	-26.36	0.57489	-26.36	0.59039			-26.36	0.35715	-26.36	0.36246	-26.36	0.43622	-26.36	0.40274	-26.36	0.37961	-26.36	0.4313	-26.36	0.3938
		-26.26	0.65546	-26.26	0.54648	-26.26	0.66153	-26.26	0.59073	-26.26	0.53018	-26.26	0.57098	-26.26	0.58649			-26.26	0.35715	-26.26	0.35855	-26.26	0.43231	-26.26	0.39572	-26.26	0.38547	-26.26	0.43912	-26.26	0.393
		-26.16	0.65155	-26.16	0.55624	-26.16	0.65567	-26.16	0.59659	-26.16	0.52628	-26.16	0.56512	-26.16	0.59039			-26.16	0.36221	-26.16	0.35855	-26.16	0.43622	-26.16	0.39572	-26.16	0.38156	-26.16	0.43326	-26.16	0.38599
		-26.06	0.64569	-26.06	0.55234	-26.06	0.66544	-26.06	0.58682	-26.06	0.52042	-26.06	0.57294	-26.06	0.58649			-26.06	0.35519	-26.06	0.34879	-26.06	0.43231	-26.06	0.40158	-26.06	0.3757	-26.06	0.43912	-26.06	0.38208
		-25.96	0.6535	-25.96	0.55624	-25.96	0.66153	-25.96	0.58096	-25.96	0.51651	-25.96	0.56708	-25.96	0.58063			-25.96	0.35129	-25.96	0.35269	-25.96	0.42645	-25.96	0.39572	-25.96	0.3757	-25.96	0.43326	-25.96	0.38599
		-25.86	0.64764	-25.86	0.55624	-25.86	0.65176	-25.86	0.58096	-25.86	0.51065	-25.86	0.56317	-25.86	0.57672			-25.86	0.34543	-25.86	0.34879	-25.86	0.42255	-25.86	0.39182	-25.86	0.3718	-25.86	0.43832	-25.86	0.38208
		-25.76	0.64374	-25.76	0.55234	-25.76	0.6459	-25.76	0.58682	-25.76	0.51065	-25.76	0.55731	-25.76	0.57788			-25.76	0.35129	-25.76	0.34799	-25.76	0.41669	-25.76	0.39572	-25.76	0.3757	-25.76	0.4313	-25.76	0.38794
		-25.66	0.63788	-25.66	0.55624	-25.66	0.65176	-25.66	0.58096	-25.66	0.50674	-25.66	0.56317	-25.66	0.57086			-25.66	0.34543	-25.66	0.34097	-25.66	0.42645	-25.66	0.39182	-25.66	0.3757	-25.66	0.4313	-25.66	0.38403
		-25.56	0.63318	-25.56	0.55234	-25.56	0.6459	-25.56	0.58682	-25.56	0.51065	-25.56	0.55731	-25.56	0.57086			-25.56	0.34152	-25.56	0.34097	-25.56	0.42175	-25.56	0.39572	-25.56	0.38156	-25.56	0.4313	-25.56	0.37427
		-25.46	0.63202	-25.46	0.55624	-25.46	0.642	-25.46	0.58096	-25.46	0.51065	-25.46	0.55731	-25.46	0.56696			-25.46	0.34543	-25.46	0.35269	-25.46	0.4245	-25.46	0.39182	-25.46	0.3757	-25.46	0.43716	-25.46	0.37427
		-25.36	0.62616	-25.36	0.55234	-25.36	0.6459	-25.36	0.57626	-25.36	0.51065	-25.36	0.56317	-25.36	0.55719			-25.36	0.34152	-25.36	0.34879	-25.36	0.42059	-25.36	0.38596	-25.36	0.3718	-25.36	0.4313	-25.36	0.36841
		-25.26	0.62225	-25.26	0.54648	-25.26	0.6459	-25.26	0.56924	-25.26	0.50674	-25.26	0.55731	-25.26	0.55133			-25.26	0.33566	-25.26	0.34879	-25.26	0.42059	-25.26	0.39377	-25.26	0.3757	-25.26	0.4274	-25.26	0.3645
		-25.16	0.61249	-25.16	0.54648	-25.16	0.65176	-25.16	0.5751	-25.16	0.50089	-25.16	0.55261	-25.16	0.54742			-25.16	0.33566	-25.16	0.33902	-25.16	0.41083	-25.16	0.38791	-25.16	0.3718	-25.16	0.41763	-25.16	0.3645
		-25.06	0.60663	-25.06	0.54257	-25.06	0.64121	-25.06	0.56924	-25.06	0.49698	-25.06	0.54559	-25.06	0.54156			-25.06	0.33176	-25.06	0.34293	-25.06	0.40106	-25.06	0.39377	-25.06	0.3757	-25.06	0.41763	-25.06	0.35864
		-24.96	0.61249	-24.96	0.54648	-24.96	0.64395	-24.96	0.56534	-24.96	0.49698	-24.96	0.54169	-24.96	0.53766			-24.96	0.33566	-24.96	0.33902	-24.96	0.40497	-24.96	0.38791	-24.96	0.3757	-24.96	0.41177	-24.96	0.35394
		-24.86	0.60663	-24.86	0.54257	-24.86	0.64004	-24.86	0.55557	-24.86	0.48721	-24.86	0.53192	-24.86	0.5318			-24.86	0.33176	-24.86	0.34293	-24.86	0.40106	-24.86	0.384	-24.86	0.3718	-24.86	0.41763	-24.86	0.35669
		-24.76	0.60272	-24.76	0.53671	-24.76	0.64004	-24.76	0.54971	-24.76	0.48135	-24.76	0.52216	-24.76	0.53766			-24.76	0.3259	-24.76	0.33902	-24.76	0.3952	-24.76	0.38791	-24.76	0.3718	-24.76	0.40787	-24.76	0.35278
		-24.66	0.60663	-24.66	0.53281	-24.66	0.63419	-24.66	0.55753	-24.66	0.47665	-24.66	0.5163	-24.66	0.52789			-24.66	0.3259	-24.66	0.33316	-24.66	0.40106	-24.66	0.38321	-24.66	0.3757	-24.66	0.3981	-24.66	0.35669
		-24.56	0.59296	-24.56	0.52304	-24.56	0.63419	-24.56	0.54776	-24.56	0.46573	-24.56	0.51239	-24.56	0.52203			-24.56	0.33371	-24.56	0.33902	-24.56	0.3913	-24.56	0.37228	-24.56	0.371	-24.56	0.3981	-24.56	0.35278
		-24.46	0.59296	-24.46	0.52695	-24.46	0.64004	-24.46	0.5419	-24.46	0.45596	-24.46	0.5163	-24.46	0.51422			-24.46	0.32785	-24.46	0.33902	-24.46	0.39716	-24.46	0.37228	-24.46	0.36398	-24.46	0.40201	-24.46	0.35278
		-24.36	0.5871	-24.36	0.52225	-24.36	0.63419	-24.36	0.53799	-24.36	0.46182	-24.36	0.5163	-24.36	0.5025			-24.36	0.32394	-24.36	0.33316	-24.36	0.39246	-24.36	0.36643	-24.36	0.36398	-24.36	0.39731	-24.36	0.34692
		-24.26	0.5824	-24.26	0.51523	-24.26	0.642	-24.26	0.53214	-24.26	0.45792	-24.26	0.51239	-24.26	0.50757			-24.26	0.32785	-24.26	0.33823	-24.26	0.38544	-24.26	0.36252	-24.26	0.36008	-24.26	0.3981	-24.26	0.35278
		-24.16	0.57538	-24.16	0.52499	-24.16	0.63223	-24.16	0.53799	-24.16	0.44815	-24.16	0.50262	-24.16	0.50055			-24.16	0.32785	-24.16	0.33121	-24.16	0.38153	-24.16	0.36643	-24.16	0.36398	-24.16	0.38834	-24.16	0.34302
		-24.06	0.57147	-24.06	0.52109	-24.06	0.62247	-24.06	0.52743	-24.06	0.43839	-24.06	0.50653	-24.06	0.49664			-24.06	0.33292	-24.06	0.3273	-24.06	0.38153	-24.06	0.36252	-24.06	0.36398	-24.06	0.38834	-24.06	0.34302
		-23.96	0.57147	-23.96	0.51523	-23.96	0.62247	-23.96	0.52042	-23.96	0.43253	-23.96	0.50262	-23.96	0.48688			-23.96	0.3259	-23.96	0.33121	-23.96	0.38544	-23.96	0.35275	-23.96	0.3718	-23.96	0.38248	-23.96	0.33716
		-23.86	0.56561	-23.86	0.51132	-23.86	0.61661	-23.86	0.51651	-23.86	0.43839	-23.86	0.49677	-23.86	0.47711			-23.86	0.3259	-23.86	0.32339	-23.86	0.38153	-23.86	0.35666	-23.86	0.36594	-23.86	0.38834	-23.86	0.34302
		-23.76	0.56171	-23.76	0.50546	-23.76	0.62247	-23.76	0.51065	-23.76	0.42862	-23.76	0.49206	-23.76	0.47125			-23.76	0.33176	-23.76	0.32339	-23.76	0.38544	-23.76	0.35275	-23.76	0.36203	-23.76	0.38248	-23.76	0.33716
		-23.66	0.55194	-23.66	0.50156	-23.66	0.61191	-23.66	0.50674	-23.66	0.42276	-23.66	0.49481	-23.66	0.46735			-23.66	0.3259	-23.66	0.31949	-23.66	0.38153	-23.66	0.34299	-23.66	0.35617	-23.66	0.38834	-23.66	0.33325
		-23.56	0.54608	-23.56	0.4957	-23.56	0.61075	-23.56	0.49698	-23.56	0.41806	-23.56	0.49091	-23.56	0.45758			-23.56	0.33176	-23.56	0.30972	-23.56	0.38153	-23.56	0.33243	-23.56	0.36203	-23.56	0.37857	-23.56	0.33441
		-23.46	0.55194	-23.46	0.50351	-23.46	0.60098	-23.46	0.49112	-23.46	0.41104	-23.46	0.48114	-23.46	0.46149			-23.46	0.3259	-23.46	0.31363	-23.46	0.37177	-23.46	0.33518	-23.46	0.35617	-23.46	0.38248	-23.46	0.32349
		-23.36	0.54217	-23.36	0.49374	-23.36	0.59122	-23.36	0.50089	-23.36	0.4169	-23.36	0.47528	-23.36	0.45758			-23.36	0.3259	-23.36	0.31949	-23.36	0.36591	-23.36	0.33127	-23.36	0.35226	-23.36	0.37857	-23.36	0.32739
		-23.26	0.53632	-23.26	0.48398	-23.26	0.58536	-23.26	0.49698	-23.26	0.42081	-23.26	0.48114	-23.26	0.45172			-23.26	0.33176	-23.26	0.30972	-23.26	0.37177	-23.26	0.33127	-23.26	0.3425	-23.26	0.37271	-23.26	0.32349
		-23.16	0.54217	-23.16	0.47812	-23.16	0.59122	-23.16	0.49112	-23.16	0.42081	-23.16	0.47137	-23.16	0.45758			-23.16	0.33566	-23.16	0.31363	-23.16	0.36121	-23.16	0.3215	-23.16	0.34641	-23.16	0.37778	-23.16	0.32739
		-23.06	0.53632	-23.06	0.47421	-23.06	0.58145	-23.06	0.48721	-23.06	0.4169	-23.06	0.47528	-23.06	0.44196			-23.06	0.33176	-23.06	0.30972	-23.06	0.35419	-23.06	0.32736	-23.06	0.3425	-23.06	0.37076	-23.06	0.33325
		-22.96	0.54138	-22.96	0.47812	-22.96	0.58145	-22.96	0.49112	-22.96	0.42081	-22.96	0.48309	-22.96	0.44702			-22.96	0.32199	-22.96	0.30893	-22.96	0.36395	-22.96	0.32346	-22.96	0.34641	-22.96	0.37662	-22.96	0.32739
		-22.86	0.53436	-22.86	0.47812	-22.86	0.57169	-22.86	0.48721	-22.86	0.4169	-22.86	0.47333	-22.86	0.4361			-22.86	0.32199	-22.86	0.298	-22.86	0.36981	-22.86	0.32346	-22.86	0.3417	-22.86	0.36685	-22.86	0.31958
		-22.76	0.53046	-22.76	0.47812	-22.76	0.57089	-22.76	0.48135	-22.76	0.40714	-22.76	0.46356	-22.76	0.42633			-22.76	0.31222	-22.76	0.30191	-22.76	0.36005	-22.76	0.3176	-22.76	0.33078	-22.76	0.36685	-22.76	0.30395
		-22.66	0.53046	-22.66	0.47342	-22.66	0.55997	-22.66	0.48721	-22.66	0.41104	-22.66	0.453	-22.66	0.42633			-22.66	0.31339	-22.66	0.30386	-22.66	0.362	-22.66	0.31369	-22.66	0.33078	-22.66	0.35709	-22.66	0.30395
		-22.56	0.52069	-22.56	0.47617	-22.56	0.5502	-22.56	0.47665	-22.56	0.40714	-22.56	0.45184	-22.56	0.41657			-22.56	0.30637	-22.56	0.28824	-22.56	0.34833	-22.56	0.3176	-22.56	0.32101	-22.56	0.35904	-22.56	0.30786
		-22.46	0.51092	-22.46	0.47617	-22.46	0.5502	-22.46	0.46573	-22.46	0.39737	-22.46	0.43817	-22.46	0.41657			-22.46	0.30246	-22.46	0.28824	-22.46	0.34247	-22.46	0.31369	-22.46	0.32101	-22.46	0.34927	-22.46	0.30316
		-22.36	0.51288	-22.36	0.47226	-22.36	0.54044	-22.36	0.45596	-22.36	0.3876	-22.36	0.42255	-22.36	0.4068			-22.36	0.2966	-22.36	0.29019	-22.36	0.33661	-22.36	0.30393	-22.36	0.31516	-22.36	0.33481	-22.36	0.302
		-22.26	0.50311	-22.26	0.46249	-22.26	0.54434	-22.26	0.45596	-22.26	0.3829	-22.26	0.42255	-22.26	0.41071			-22.26	0.30246	-22.26	0.28043	-22.26	0.3327	-22.26	0.30313	-22.26	0.32101	-22.26	0.3317	-22.26	0.29614
		-22.16	0.49725	-22.16	0.44882	-22.16	0.54044	-22.16	0.4462	-22.16	0.36612	-22.16	0.41669	-22.16	0.4068			-22.16	0.2966	-22.16	0.26987	-22.16	0.33661	-22.16	0.29221	-22.16	0.31516	-22.16	0.33755	-22.16	0.302
		-22.06	0.50311	-22.06	0.4371	-22.06	0.52676	-22.06	0.4462	-22.06	0.36612	-22.06	0.42255	-22.06	0.39624			-22.06	0.30246	-22.06	0.25894	-22.06	0.3327	-22.06	0.29221	-22.06	0.32101	-22.06	0.3317	-22.06	0.29614
		-21.96	0.49335	-21.96	0.44296	-21.96	0.52206	-21.96	0.44034	-21.96	0.35635	-21.96	0.41278	-21.96	0.39703			-21.96	0.2966	-21.96	0.24918	-21.96	0.33661	-21.96	0.28244	-21.96	0.31125	-21.96	0.33755	-21.96	0.30395
		-21.86	0.48749	-21.86	0.4371	-21.86	0.50723	-21.86	0.43643	-21.86	0.35049	-21.86	0.40302	-21.86	0.38727			-21.86	0.30246	-21.86	0.24918	-21.86	0.34168	-21.86	0.28244	-21.86	0.31516	-21.86	0.3317	-21.86	0.29419
		-21.76	0.48279	-21.76	0.4332	-21.76	0.50528	-21.76	0.43643	-21.76	0.35831	-21.76	0.40692	-21.76	0.38141			-21.76	0.2966	-21.76	0.24332	-21.76	0.33466	-21.76	0.27268	-21.76	0.31045	-21.76	0.33755	-21.76	0.28833
		-21.66	0.47186	-21.66	0.42734	-21.66	0.50137	-21.66	0.43057	-21.66	0.35245	-21.66	0.40222	-21.66	0.3775			-21.66	0.2966	-21.66	0.24918	-21.66	0.33075	-21.66	0.26682	-21.66	0.31516	-21.66	0.32779	-21.66	0.29419
		-21.56	0.4621	-21.56	0.42343	-21.56	0.49161	-21.56	0.42667	-21.56	0.34854	-21.56	0.3913	-21.56	0.36774			-21.56	0.30246	-21.56	0.23941	-21.56	0.33466	-21.56	0.26291	-21.56	0.31125	-21.56	0.32779	-21.56	0.28833
		-21.46	0.45624	-21.46	0.42734	-21.46	0.49551	-21.46	0.42783	-21.46	0.34268	-21.46	0.3952	-21.46	0.36774			-21.46	0.29269	-21.46	0.23941	-21.46	0.33075	-21.46	0.26291	-21.46	0.31125	-21.46	0.31802	-21.46	0.28442
		-21.36	0.4621	-21.36	0.42264	-21.36	0.4877	-21.36	0.42081	-21.36	0.34854	-21.36	0.3913	-21.36	0.35797			-21.36	0.2966	-21.36	0.23355	-21.36	0.32098	-21.36	0.25705	-21.36	0.30539	-21.36	0.32193	-21.36	0.28442
		-21.26	0.45233	-21.26	0.42539	-21.26	0.47598	-21.26	0.4169	-21.26	0.34268	-21.26	0.38153	-21.26	0.34821			-21.26	0.29269	-21.26	0.22964	-21.26	0.32489	-21.26	0.26211	-21.26	0.30148	-21.26	0.32779	-21.26	0.27387
		-21.16	0.44257	-21.16	0.42148	-21.16	0.48184	-21.16	0.40714	-21.16	0.34854	-21.16	0.37177	-21.16	0.34821			-21.16	0.2919	-21.16	0.23355	-21.16	0.32098	-21.16	0.25119	-21.16	0.29562	-21.16	0.31802	-21.16	0.27661
		-21.06	0.44257	-21.06	0.41171	-21.06	0.47208	-21.06	0.39737	-21.06	0.33798	-21.06	0.36591	-21.06	0.34235			-21.06	0.28097	-21.06	0.22885	-21.06	0.32098	-21.06	0.25314	-21.06	0.30148	-21.06	0.32193	-21.06	0.28247
		-20.96	0.4328	-20.96	0.41171	-20.96	0.47128	-20.96	0.3876	-20.96	0.32706	-20.96	0.37177	-20.96	0.33765			-20.96	0.28488	-20.96	0.22769	-20.96	0.31122	-20.96	0.24338	-20.96	0.29172	-20.96	0.31723	-20.96	0.27661
		-20.86	0.43201	-20.86	0.40585	-20.86	0.46036	-20.86	0.3876	-20.86	0.32706	-20.86	0.362	-20.86	0.33649			-20.86	0.28097	-20.86	0.22183	-20.86	0.31512	-20.86	0.23752	-20.86	0.29172	-20.86	0.32193	-20.86	0.2727
		-20.76	0.42499	-20.76	0.40195	-20.76	0.46036	-20.76	0.38174	-20.76	0.31729	-20.76	0.362	-20.76	0.32672			-20.76	0.28097	-20.76	0.22769	-20.76	0.31122	-20.76	0.24338	-20.76	0.29172	-20.76	0.32388	-20.76	0.2727
		-20.66	0.43085	-20.66	0.40195	-20.66	0.46426	-20.66	0.3876	-20.66	0.3212	-20.66	0.36786	-20.66	0.32282			-20.66	0.28293	-20.66	0.22769	-20.66	0.31708	-20.66	0.24338	-20.66	0.29172	-20.66	0.30826	-20.66	0.26294
		-20.56	0.43085	-20.56	0.39609	-20.56	0.45645	-20.56	0.37784	-20.56	0.32706	-20.56	0.36316	-20.56	0.30719			-20.56	0.27316	-20.56	0.21402	-20.56	0.32214	-20.56	0.23361	-20.56	0.28116	-20.56	0.31216	-20.56	0.26294
		-20.46	0.42108	-20.46	0.39218	-20.46	0.4545	-20.46	0.36728	-20.46	0.31729	-20.46	0.35223	-20.46	0.29742			-20.46	0.27316	-20.46	0.20816	-20.46	0.31122	-20.46	0.23361	-20.46	0.28391	-20.46	0.31216	-20.46	0.25708
		-20.36	0.41132	-20.36	0.39218	-20.36	0.45059	-20.36	0.36612	-20.36	0.31143	-20.36	0.35223	-20.36	0.30133			-20.36	0.27316	-20.36	0.19839	-20.36	0.31512	-20.36	0.22775	-20.36	0.28976	-20.36	0.31802	-20.36	0.26294
		-20.26	0.41132	-20.26	0.38242	-20.26	0.44864	-20.26	0.36612	-20.26	0.30753	-20.26	0.34637	-20.26	0.29742			-20.26	0.2673	-20.26	0.19254	-20.26	0.32098	-20.26	0.22305	-20.26	0.28	-20.26	0.31216	-20.26	0.25317
		-20.16	0.40546	-20.16	0.37186	-20.16	0.43692	-20.16	0.35635	-20.16	0.31143	-20.16	0.35614	-20.16	0.29663			-20.16	0.27316	-20.16	0.20035	-20.16	0.31512	-20.16	0.22189	-20.16	0.28195	-20.16	0.31802	-20.16	0.25513
		-20.06	0.41327	-20.06	0.37656	-20.06	0.44199	-20.06	0.36026	-20.06	0.3212	-20.06	0.35223	-20.06	0.28961			-20.06	0.27237	-20.06	0.20425	-20.06	0.32098	-20.06	0.20822	-20.06	0.27609	-20.06	0.31216	-20.06	0.24457
		-19.96	0.3988	-19.96	0.37265	-19.96	0.43106	-19.96	0.35635	-19.96	0.3212	-19.96	0.35223	-19.96	0.29547			-19.96	0.26535	-19.96	0.20932	-19.96	0.32098	-19.96	0.20236	-19.96	0.28195	-19.96	0.31802	-19.96	0.23755
		-19.86	0.38202	-19.86	0.36679	-19.86	0.43106	-19.86	0.35635	-19.86	0.32901	-19.86	0.34247	-19.86	0.28571			-19.86	0.2673	-19.86	0.19839	-19.86	0.31122	-19.86	0.1965	-19.86	0.27219	-19.86	0.31332	-19.86	0.24341
		-19.76	0.38202	-19.76	0.35898	-19.76	0.4252	-19.76	0.36026	-19.76	0.31455	-19.76	0.3327	-19.76	0.27203			-19.76	0.26144	-19.76	0.19839	-19.76	0.30731	-19.76	0.19846	-19.76	0.26828	-19.76	0.3063	-19.76	0.23364
		-19.66	0.37225	-19.66	0.34335	-19.66	0.43106	-19.66	0.35635	-19.66	0.30167	-19.66	0.3327	-19.66	0.26617			-19.66	0.25168	-19.66	0.19839	-19.66	0.29675	-19.66	0.18283	-19.66	0.25186	-19.66	0.29654	-19.66	0.22974
		-19.56	0.36249	-19.56	0.34335	-19.56	0.42129	-19.56	0.34189	-19.56	0.29776	-19.56	0.328	-19.56	0.25641			-19.56	0.24777	-19.56	0.18863	-19.56	0.29169	-19.56	0.18283	-19.56	0.2468	-19.56	0.29459	-19.56	0.22388
		-19.46	0.36249	-19.46	0.33359	-19.46	0.41153	-19.46	0.33682	-19.46	0.29385	-19.46	0.31122	-19.46	0.24194			-19.46	0.24387	-19.46	0.17886	-19.46	0.28192	-19.46	0.17227	-19.46	0.23508	-19.46	0.27505	-19.46	0.21802
		-19.36	0.35858	-19.36	0.33359	-19.36	0.41153	-19.36	0.33682	-19.36	0.27823	-19.36	0.31122	-19.36	0.24078			-19.36	0.23331	-19.36	0.17886	-19.36	0.27802	-19.36	0.16721	-19.36	0.23703	-19.36	0.2692	-19.36	0.22388
		-19.26	0.34296	-19.26	0.32303	-19.26	0.39706	-19.26	0.32706	-19.26	0.27432	-19.26	0.29755	-19.26	0.23688			-19.26	0.22824	-19.26	0.1644	-19.26	0.26239	-19.26	0.15158	-19.26	0.2175	-19.26	0.25473	-19.26	0.20941
		-19.16	0.34216	-19.16	0.3121	-19.16	0.38028	-19.16	0.32315	-19.16	0.2587	-19.16	0.28778	-19.16	0.23297			-19.16	0.22238	-19.16	0.15738	-19.16	0.25848	-19.16	0.14963	-19.16	0.20694	-19.16	0.23795	-19.16	0.20239
		-19.06	0.32733	-19.06	0.3121	-19.06	0.37051	-19.06	0.30753	-19.06	0.254	-19.06	0.27216	-19.06	0.21735			-19.06	0.21262	-19.06	0.14761	-19.06	0.24793	-19.06	0.14377	-19.06	0.19015	-19.06	0.22427	-19.06	0.20239
		-18.96	0.31171	-18.96	0.30234	-18.96	0.37051	-18.96	0.29385	-18.96	0.23331	-18.96	0.27136	-18.96	0.21735			-18.96	0.20871	-18.96	0.14761	-18.96	0.24091	-18.96	0.134	-18.96	0.17648	-18.96	0.21841	-18.96	0.19263
		-18.86	0.29803	-18.86	0.29843	-18.86	0.35684	-18.86	0.2833	-18.86	0.22745	-18.86	0.25262	-18.86	0.20758			-18.86	0.19309	-18.86	0.14957	-18.86	0.23114	-18.86	0.13321	-18.86	0.16672	-18.86	0.21841	-18.86	0.18872
		-18.76	0.29218	-18.76	0.2789	-18.76	0.34122	-18.76	0.27628	-18.76	0.22745	-18.76	0.23114	-18.76	0.20758			-18.76	0.18839	-18.76	0.13589	-18.76	0.21747	-18.76	0.11838	-18.76	0.15109	-18.76	0.20865	-18.76	0.1731
		-18.66	0.27771	-18.66	0.27225	-18.66	0.33145	-18.66	0.2626	-18.66	0.21378	-18.66	0.22919	-18.66	0.19312			-18.66	0.1716	-18.66	0.12534	-18.66	0.21161	-18.66	0.11252	-18.66	0.14719	-18.66	0.19418	-18.66	0.1684
		-18.56	0.27069	-18.56	0.26132	-18.56	0.32675	-18.56	0.24307	-18.56	0.19345	-18.56	0.22333	-18.56	0.17633			-18.56	0.16769	-18.56	0.11832	-18.56	0.19714	-18.56	0.11252	-18.56	0.13547	-18.56	0.19107	-18.56	0.16333
		-18.46	0.25702	-18.46	0.24765	-18.46	0.30997	-18.46	0.23721	-18.46	0.18643	-18.46	0.22253	-18.46	0.17633			-18.46	0.15598	-18.46	0.11832	-18.46	0.19012	-18.46	0.10275	-18.46	0.13077	-18.46	0.18716	-18.46	0.15747
		-18.36	0.25116	-18.36	0.24179	-18.36	0.30997	-18.36	0.22665	-18.36	0.19034	-18.36	0.21552	-18.36	0.16656			-18.36	0.16184	-18.36	0.11246	-18.36	0.19012	-18.36	0.09299	-18.36	0.12765	-18.36	0.1774	-18.36	0.15356
		-18.26	0.2453	-18.26	0.24179	-18.26	0.3002	-18.26	0.22549	-18.26	0.18643	-18.26	0.21552	-18.26	0.1568			-18.26	0.15207	-18.26	0.11246	-18.26	0.18427	-18.26	0.08829	-18.26	0.11203	-18.26	0.17154	-18.26	0.15356
		-18.16	0.24921	-18.16	0.23593	-18.16	0.29825	-18.16	0.21573	-18.16	0.18643	-18.16	0.22137	-18.16	0.15094			-18.16	0.15598	-18.16	0.11832	-18.16	0.19208	-18.16	0.0715	-18.16	0.10226	-18.16	0.1774	-18.16	0.1438
		-18.06	0.23358	-18.06	0.23203	-18.06	0.28262	-18.06	0.21182	-18.06	0.17667	-18.06	0.21161	-18.06	0.1568			-18.06	0.15207	-18.06	0.10855	-18.06	0.18231	-18.06	0.0715	-18.06	0.08859	-18.06	0.16373	-18.06	0.1438
		-17.96	0.23279	-17.96	0.23398	-17.96	0.27676	-17.96	0.20596	-17.96	0.17862	-17.96	0.2077	-17.96	0.14703			-17.96	0.15402	-17.96	0.09879	-17.96	0.18231	-17.96	0.07541	-17.96	0.07803	-17.96	0.15787	-17.96	0.13013
		-17.86	0.22186	-17.86	0.21951	-17.86	0.28262	-17.86	0.1962	-17.86	0.16885	-17.86	0.19208	-17.86	0.15094			-17.86	0.14346	-17.86	0.09879	-17.86	0.16864	-17.86	0.0715	-17.86	0.06125	-17.86	0.1481	-17.86	0.1145
		-17.76	0.22186	-17.76	0.20859	-17.76	0.27206	-17.76	0.18643	-17.76	0.16806	-17.76	0.18231	-17.76	0.14233			-17.76	0.13254	-17.76	0.08902	-17.76	0.16199	-17.76	0.07736	-17.76	0.06125	-17.76	0.13754	-17.76	0.10394
		-17.66	0.2121	-17.66	0.19296	-17.66	0.27091	-17.66	0.18368	-17.66	0.15714	-17.66	0.18231	-17.66	0.12946			-17.66	0.13254	-17.66	0.07925	-17.66	0.14716	-17.66	0.06955	-17.66	0.04758	-17.66	0.12271	-17.66	0.09302
		-17.56	0.20819	-17.56	0.1832	-17.56	0.25723	-17.56	0.1669	-17.56	0.14346	-17.56	0.16785	-17.56	0.13531			-17.56	0.12277	-17.56	0.07455	-17.56	0.13153	-17.56	0.06369	-17.56	0.03195	-17.56	0.10709	-17.56	0.07935
		-17.46	0.19257	-17.46	0.16953	-17.46	0.24161	-17.46	0.1669	-17.46	0.12784	-17.46	0.15106	-17.46	0.12555			-17.46	0.12277	-17.46	0.05777	-17.46	0.12762	-17.46	0.05002	-17.46	0.03195	-17.46	0.10123	-17.46	0.07739
		-17.36	0.1828	-17.36	0.1539	-17.36	0.23184	-17.36	0.15714	-17.36	0.12198	-17.36	0.1413	-17.36	0.11578			-17.36	0.11301	-17.36	0.048	-17.36	0.112	-17.36	0.0383	-17.36	0.03586	-17.36	0.10709	-17.36	0.07349
		-17.26	0.17303	-17.26	0.14334	-17.26	0.23184	-17.26	0.14346	-17.26	0.12393	-17.26	0.13153	-17.26	0.10602			-17.26	0.1091	-17.26	0.03824	-17.26	0.10809	-17.26	0.0336	-17.26	0.03195	-17.26	0.09341	-17.26	0.06958
		-17.16	0.16248	-17.16	0.13828	-17.16	0.21738	-17.16	0.1376	-17.16	0.10831	-17.16	0.12762	-17.16	0.10797			-17.16	0.09268	-17.16	0.02457	-17.16	0.09167	-17.16	0.03244	-17.16	0.02139	-17.16	0.07779	-17.16	0.05396
		-17.06	0.16132	-17.06	0.12656	-17.06	0.21036	-17.06	0.12784	-17.06	0.10361	-17.06	0.112	-17.06	0.09821			-17.06	0.09152	-17.06	0.01871	-17.06	0.07684	-17.06	0.02267	-17.06	0.02414	-17.06	0.07895	-17.06	0.05316
		-16.96	0.15155	-16.96	0.11874	-16.96	0.20059	-16.96	0.12704	-16.96	0.08682	-16.96	0.112	-16.96	0.09235			-16.96	0.08176	-16.96	0.01987	-16.96	0.07098	-16.96	0.02267	-16.96	0.01633	-16.96	0.0563	-16.96	0.04224
		-16.86	0.14178	-16.86	0.10312	-16.86	0.18692	-16.86	0.11221	-16.86	0.07706	-16.86	0.10144	-16.86	0.08844			-16.86	0.08176	-16.86	0.00894	-16.86	0.06122	-16.86	0.01291	-16.86	0.000701904	-16.86	0.05826	-16.86	0.03247
		-16.76	0.14178	-16.76	0.10312	-16.76	0.1713	-16.76	0.09659	-16.76	0.06729	-16.76	0.08661	-16.76	0.08765			-16.76	0.06223	-16.76	-0.000823975	-16.76	0.06122	-16.76	0.01291	-16.76	0.00461	-16.76	0.04849	-16.76	0.02271
		-16.66	0.12811	-16.66	0.09335	-16.66	0.16739	-16.66	0.09659	-16.66	0.06729	-16.66	0.0827	-16.66	0.08063			-16.66	0.06223	-16.66	-0.01059	-16.66	0.04755	-16.66	0.00314	-16.66	0.000701904	-16.66	0.03873	-16.66	0.01685
		-16.56	0.11639	-16.56	0.08865	-16.56	0.15176	-16.56	0.08682	-16.56	0.05753	-16.56	0.07294	-16.56	0.07672			-16.56	0.05246	-16.56	-0.01059	-16.56	0.03113	-16.56	-0.00662	-16.56	-0.00516	-16.56	0.03287	-16.56	0.02271
		-16.46	0.11249	-16.46	0.07187	-16.46	0.14121	-16.46	0.08682	-16.46	0.05167	-16.46	0.06317	-16.46	0.07672			-16.46	0.03683	-16.46	-0.01645	-16.46	0.03387	-16.46	-0.00742	-16.46	-0.00906	-16.46	0.03287	-16.46	0.01294
		-16.36	0.11169	-16.36	0.07187	-16.36	0.13028	-16.36	0.07236	-16.36	0.05753	-16.36	0.06708	-16.36	0.07086			-16.36	0.04269	-16.36	-0.02036	-16.36	0.03387	-16.36	-0.01443	-16.36	-0.01492	-16.36	0.03287	-16.36	0.01294
		-16.26	0.10077	-16.26	0.0621	-16.26	0.13419	-16.26	0.05948	-16.26	0.05167	-16.26	0.06317	-16.26	0.07086			-16.26	0.03683	-16.26	-0.02621	-16.26	0.03973	-16.26	-0.01834	-16.26	-0.01492	-16.26	0.03287	-16.26	0.00708
		-16.16	0.10077	-16.16	0.05234	-16.16	0.13028	-16.16	0.05948	-16.16	0.05167	-16.16	0.05731	-16.16	0.07086			-16.16	0.03213	-16.16	-0.01645	-16.16	0.03387	-16.16	-0.01834	-16.16	-0.01492	-16.16	0.02896	-16.16	0.0188
		-16.06	0.09491	-16.06	0.05234	-16.06	0.12051	-16.06	0.05557	-16.06	0.06143	-16.06	0.05341	-16.06	0.06696			-16.06	0.03488	-16.06	-0.01645	-16.06	0.03387	-16.06	-0.02811	-16.06	-0.00906	-16.06	0.03287	-16.06	0.01489
		-15.96	0.091	-15.96	0.04257	-15.96	0.11466	-15.96	0.05948	-15.96	0.06143	-15.96	0.05731	-15.96	0.05719			-15.96	0.03098	-15.96	-0.01059	-15.96	0.03387	-15.96	-0.0242	-15.96	-0.01102	-15.96	0.03287	-15.96	0.00903
		-15.86	0.08514	-15.86	0.03281	-15.86	0.11075	-15.86	0.05948	-15.86	0.06143	-15.86	0.05731	-15.86	0.0611			-15.86	0.02512	-15.86	-0.01254	-15.86	0.04169	-15.86	-0.02811	-15.86	-0.00516	-15.86	0.03287	-15.86	0.00903
		-15.76	0.08124	-15.76	0.02695	-15.76	0.11466	-15.76	0.05948	-15.76	0.05753	-15.76	0.06708	-15.76	0.05719			-15.76	0.03098	-15.76	-0.00668	-15.76	0.03583	-15.76	-0.03006	-15.76	-0.00516	-15.76	0.03287	-15.76	0.0188
		-15.66	0.08514	-15.66	0.03671	-15.66	0.11466	-15.66	0.05557	-15.66	0.05167	-15.66	0.06708	-15.66	0.05133			-15.66	0.02121	-15.66	-0.000823975	-15.66	0.03583	-15.66	-0.01639	-15.66	0.000701904	-15.66	0.04263	-15.66	0.0141
		-15.56	0.08514	-15.56	0.03671	-15.56	0.11075	-15.56	0.04971	-15.56	0.06143	-15.56	0.06708	-15.56	0.05524			-15.56	0.01926	-15.56	-0.00668	-15.56	0.03583	-15.56	-0.02225	-15.56	-0.00516	-15.56	0.04263	-15.56	0.00708
		-15.46	0.08514	-15.46	0.03671	-15.46	0.11466	-15.46	0.05557	-15.46	0.06143	-15.46	0.06708	-15.46	0.0611			-15.46	0.02121	-15.46	-0.00668	-15.46	0.04559	-15.46	-0.02225	-15.46	-0.00516	-15.46	0.04263	-15.46	0.00708
		-15.36	0.08514	-15.36	0.03671	-15.36	0.11466	-15.36	0.04971	-15.36	0.06143	-15.36	0.06238	-15.36	0.0611			-15.36	0.02512	-15.36	-0.00668	-15.36	0.04559	-15.36	-0.01639	-15.36	0.00656	-15.36	0.04849	-15.36	0.01685
		-15.26	0.09296	-15.26	0.04843	-15.26	0.11075	-15.26	0.06143	-15.26	0.07315	-15.26	0.05536	-15.26	0.05719			-15.26	0.02512	-15.26	-0.000823975	-15.26	0.04559	-15.26	-0.02225	-15.26	0.00266	-15.26	0.03873	-15.26	0.01685
		-15.16	0.0871	-15.16	0.04843	-15.16	0.10489	-15.16	0.06143	-15.16	0.07315	-15.16	0.05536	-15.16	0.05133			-15.16	0.02121	-15.16	-0.00668	-15.16	0.05145	-15.16	-0.01248	-15.16	-0.0032	-15.16	0.03287	-15.16	0.01685
		-15.06	0.0871	-15.06	0.04843	-15.06	0.10098	-15.06	0.06143	-15.06	0.06845	-15.06	0.06512	-15.06	0.05133			-15.06	0.01535	-15.06	-0.00668	-15.06	0.04559	-15.06	-0.01248	-15.06	-0.0032	-15.06	0.03287	-15.06	0.01685
		-14.96	0.09686	-14.96	0.04843	-14.96	0.09512	-14.96	0.06143	-14.96	0.06143	-14.96	0.06122	-14.96	0.05133			-14.96	0.01535	-14.96	-0.00668	-14.96	0.04559	-14.96	-0.01639	-14.96	0.00656	-14.96	0.02896	-14.96	0.01685
		-14.86	0.09296	-14.86	0.04373	-14.86	0.09512	-14.86	0.05753	-14.86	0.06143	-14.86	0.05536	-14.86	0.04742			-14.86	0.02316	-14.86	-0.00668	-14.86	0.05536	-14.86	-0.02225	-14.86	0.00656	-14.86	0.03287	-14.86	0.02661
		-14.76	0.0871	-14.76	0.03671	-14.76	0.10684	-14.76	0.05167	-14.76	0.06729	-14.76	0.06122	-14.76	0.04156			-14.76	0.0173	-14.76	0.00308	-14.76	0.05145	-14.76	-0.01248	-14.76	0.00266	-14.76	0.03287	-14.76	0.02661
		-14.66	0.08319	-14.66	0.03671	-14.66	0.10214	-14.66	0.06143	-14.66	0.06143	-14.66	0.05536	-14.66	0.04156			-14.66	0.00168	-14.66	-0.00162	-14.66	0.04559	-14.66	-0.01248	-14.66	-0.0032	-14.66	0.03287	-14.66	0.02661
		-14.56	0.07733	-14.56	0.03281	-14.56	0.0834	-14.56	0.05753	-14.56	0.06143	-14.56	0.05145	-14.56	0.05133			-14.56	-0.00418	-14.56	-0.00864	-14.56	0.04559	-14.56	-0.00662	-14.56	-0.0032	-14.56	0.03287	-14.56	0.02271
		-14.46	0.07263	-14.46	0.03671	-14.46	0.0834	-14.46	0.05167	-14.46	0.06143	-14.46	0.04559	-14.46	0.05133			-14.46	-0.00418	-14.46	-0.00864	-14.46	0.04169	-14.46	-0.01248	-14.46	-0.0032	-14.46	0.03287	-14.46	0.01685
		-14.36	0.07538	-14.36	0.03671	-14.36	0.0795	-14.36	0.05167	-14.36	0.06729	-14.36	0.04559	-14.36	0.04156			-14.36	-0.00418	-14.36	-0.00864	-14.36	0.04559	-14.36	-0.01248	-14.36	-0.0032	-14.36	0.03287	-14.36	0.01685
		-14.26	0.07538	-14.26	0.03281	-14.26	0.07364	-14.26	0.05167	-14.26	0.06534	-14.26	0.05536	-14.26	0.04156			-14.26	-0.00418	-14.26	-0.00864	-14.26	0.04559	-14.26	-0.00272	-14.26	-0.0032	-14.26	0.03287	-14.26	0.02661
		-14.16	0.07538	-14.16	0.03671	-14.16	0.07364	-14.16	0.05167	-14.16	0.0712	-14.16	0.05536	-14.16	0.04742			-14.16	-0.00809	-14.16	-0.00864	-14.16	0.04169	-14.16	-0.00272	-14.16	-0.0032	-14.16	0.03287	-14.16	0.02661
		-14.06	0.07147	-14.06	0.03671	-14.06	0.06973	-14.06	0.04776	-14.06	0.06729	-14.06	0.05536	-14.06	0.0318			-14.06	-0.01004	-14.06	-0.00864	-14.06	0.03583	-14.06	-0.00742	-14.06	-0.0032	-14.06	0.02817	-14.06	0.02661
		-13.96	0.06561	-13.96	0.02695	-13.96	0.06387	-13.96	0.0419	-13.96	0.06143	-13.96	0.05145	-13.96	0.04156			-13.96	-0.00418	-13.96	-0.01254	-13.96	0.03583	-13.96	-0.01443	-13.96	-0.0032	-13.96	0.03091	-13.96	0.02271
		-13.86	0.06171	-13.86	0.03671	-13.86	0.05997	-13.86	0.0419	-13.86	0.06143	-13.86	0.04559	-13.86	0.04156			-13.86	0.00363	-13.86	-0.00473	-13.86	0.03192	-13.86	-0.01443	-13.86	-0.0032	-13.86	0.02115	-13.86	0.01685
		-13.76	0.06561	-13.76	0.03281	-13.76	0.06583	-13.76	0.0419	-13.76	0.0712	-13.76	0.04169	-13.76	0.04156			-13.76	-0.00223	-13.76	0.00113	-13.76	0.02606	-13.76	-0.01443	-13.76	-0.0032	-13.76	0.03091	-13.76	0.01685
		-13.66	0.06561	-13.66	0.01718	-13.66	0.06192	-13.66	0.0419	-13.66	0.0712	-13.66	0.03583	-13.66	0.04156			-13.66	-0.00223	-13.66	-0.00278	-13.66	0.02606	-13.66	-0.00858	-13.66	0.000701904	-13.66	0.02701	-13.66	0.01685
		-13.56	0.06561	-13.56	0.02695	-13.56	0.05606	-13.56	0.05167	-13.56	0.06729	-13.56	0.03583	-13.56	0.04156			-13.56	-0.00223	-13.56	-0.00864	-13.56	0.03583	-13.56	-0.02029	-13.56	0.00266	-13.56	0.02115	-13.56	0.01685
		-13.46	0.06171	-13.46	0.02695	-13.46	0.05606	-13.46	0.04776	-13.46	0.06143	-13.46	0.03192	-13.46	0.04156			-13.46	-0.00613	-13.46	0.00113	-13.46	0.03113	-13.46	-0.01834	-13.46	0.00656	-13.46	0.02115	-13.46	0.01685
		-13.36	0.05585	-13.36	0.02695	-13.36	0.05215	-13.36	0.0419	-13.36	0.06143	-13.36	0.02606	-13.36	0.04156			-13.36	-0.00223	-13.36	0.00113	-13.36	0.02411	-13.36	-0.0242	-13.36	0.00656	-13.36	0.01724	-13.36	0.01685
		-13.26	0.05585	-13.26	0.02695	-13.26	0.0463	-13.26	0.0419	-13.26	0.05753	-13.26	0.02216	-13.26	0.04156			-13.26	-0.00223	-13.26	0.00113	-13.26	0.02411	-13.26	-0.01443	-13.26	0.00656	-13.26	0.01138	-13.26	0.01685
		-13.16	0.05585	-13.16	0.02695	-13.16	0.0463	-13.16	0.0419	-13.16	0.05167	-13.16	0.02606	-13.16	0.04156			-13.16	-0.00223	-13.16	0.00113	-13.16	0.0202	-13.16	-0.01443	-13.16	0.01047	-13.16	0.02115	-13.16	0.01685
		-13.06	0.05585	-13.06	0.02695	-13.06	0.0463	-13.06	0.0419	-13.06	0.05167	-13.06	0.02606	-13.06	0.04156			-13.06	-0.00693	-13.06	0.00113	-13.06	0.01434	-13.06	-0.01834	-13.06	0.01242	-13.06	0.02115	-13.06	0.01685
		-12.96	0.06171	-12.96	0.02695	-12.96	0.0463	-12.96	0.0419	-12.96	0.04776	-12.96	0.02136	-12.96	0.04156			-12.96	-0.01395	-12.96	0.00113	-12.96	0.01434	-12.96	-0.01443	-12.96	0.01047	-12.96	0.01724	-12.96	0.01685
		-12.86	0.05585	-12.86	0.02304	-12.86	0.04239	-12.86	0.05167	-12.86	0.0419	-12.86	0.01434	-12.86	0.04156			-12.86	-0.01395	-12.86	0.00113	-12.86	0.01434	-12.86	-0.01443	-12.86	0.01242	-12.86	0.01138	-12.86	0.01685
		-12.76	0.04608	-12.76	0.01718	-12.76	0.03653	-12.76	0.04697	-12.76	0.0419	-12.76	0.01434	-12.76	0.0318			-12.76	-0.01395	-12.76	-0.00278	-12.76	0.0202	-12.76	-0.01443	-12.76	0.00656	-12.76	0.01138	-12.76	0.01685
		-12.66	0.04218	-12.66	0.02695	-12.66	0.03653	-12.66	0.03995	-12.66	0.0419	-12.66	0.01434	-12.66	0.0318			-12.66	-0.00809	-12.66	-0.00864	-12.66	0.01434	-12.66	-0.00467	-12.66	0.00656	-12.66	0.02115	-12.66	0.01294
		-12.56	0.03632	-12.56	0.02695	-12.56	0.03262	-12.56	0.03018	-12.56	0.0419	-12.56	0.02606	-12.56	0.0318			-12.56	-0.01395	-12.56	-0.00864	-12.56	0.01434	-12.56	-0.00467	-12.56	0.01633	-12.56	0.02115	-12.56	0.00708
		-12.46	0.03632	-12.46	0.02304	-12.46	0.02206	-12.46	0.03018	-12.46	0.03799	-12.46	0.02216	-12.46	0.0318			-12.46	-0.01395	-12.46	0.00308	-12.46	0.01044	-12.46	0.00705	-12.46	0.01163	-12.46	0.02115	-12.46	0.00708
		-12.36	0.03632	-12.36	0.01718	-12.36	0.01505	-12.36	0.03995	-12.36	0.03604	-12.36	0.0163	-12.36	0.03766			-12.36	-0.01395	-12.36	0.00308	-12.36	0.00458	-12.36	0.00314	-12.36	0.00461	-12.36	0.01724	-12.36	0.00317
		-12.26	0.03241	-12.26	0.01718	-12.26	0.01505	-12.26	0.03018	-12.26	0.0419	-12.26	0.0163	-12.26	0.0318			-12.26	-0.01395	-12.26	0.00308	-12.26	0.00458	-12.26	-0.00272	-12.26	0.00461	-12.26	0.01138	-12.26	0.00708
		-12.16	0.02655	-12.16	0.01328	-12.16	0.01505	-12.16	0.03018	-12.16	0.03799	-12.16	0.01239	-12.16	0.0318			-12.16	-0.01785	-12.16	0.00308	-12.16	0.00458	-12.16	-0.00272	-12.16	0.00461	-12.16	0.01138	-12.16	0.00708
		-12.06	0.02655	-12.06	0.00742	-12.06	0.01505	-12.06	0.03018	-12.06	0.03213	-12.06	0.00653	-12.06	0.0318			-12.06	-0.02371	-12.06	0.00894	-12.06	0.01434	-12.06	-0.00272	-12.06	0.00461	-12.06	0.01724	-12.06	0.00708
		-11.96	0.02264	-11.96	0.01718	-11.96	0.01505	-11.96	0.03018	-11.96	0.03213	-11.96	0.00653	-11.96	0.0318			-11.96	-0.02371	-11.96	0.00308	-11.96	0.01434	-11.96	-0.00662	-11.96	0.00461	-11.96	0.01138	-11.96	0.01685
		-11.86	0.00702	-11.86	0.01718	-11.86	0.01505	-11.86	0.02628	-11.86	0.03213	-11.86	0.0163	-11.86	0.0271			-11.86	-0.02371	-11.86	0.00308	-11.86	0.01434	-11.86	-0.01248	-11.86	0.01437	-11.86	0.01138	-11.86	0.01685
		-11.76	0.00311	-11.76	0.01328	-11.76	0.01505	-11.76	0.02042	-11.76	0.03213	-11.76	0.01239	-11.76	0.02008			-11.76	-0.01395	-11.76	0.01285	-11.76	0.01044	-11.76	-0.01248	-11.76	0.01437	-11.76	0.01138	-11.76	0.01294
		-11.66	0.00702	-11.66	0.00742	-11.66	0.01505	-11.66	0.02042	-11.66	0.03213	-11.66	0.00653	-11.66	0.02008			-11.66	-0.01785	-11.66	0.01285	-11.66	0.0163	-11.66	-0.00272	-11.66	0.01437	-11.66	0.01138	-11.66	-0.00269
		-11.56	0.00702	-11.56	0.00742	-11.56	0.01114	-11.56	0.02042	-11.56	0.02823	-11.56	0.01239	-11.56	0.02008			-11.56	-0.02371	-11.56	0.01285	-11.56	0.0163	-11.56	-0.00662	-11.56	0.01047	-11.56	0.00748	-11.56	-0.00269
		-11.46	0.00702	-11.46	0.00742	-11.46	0.00528	-11.46	0.03018	-11.46	0.02237	-11.46	0.00653	-11.46	0.02008			-11.46	-0.02371	-11.46	0.01285	-11.46	0.0163	-11.46	-0.00858	-11.46	0.00461	-11.46	0.01334	-11.46	-0.00269
		-11.36	0.00702	-11.36	0.01718	-11.36	0.00528	-11.36	0.03018	-11.36	0.02237	-11.36	0.00653	-11.36	0.01617			-11.36	-0.02371	-11.36	0.01871	-11.36	0.01239	-11.36	-0.00662	-11.36	0.00461	-11.36	0.00943	-11.36	-0.00269
		-11.26	0.00702	-11.26	0.01718	-11.26	0.00137	-11.26	0.03018	-11.26	0.02237	-11.26	0.00653	-11.26	0.01031			-11.26	-0.01395	-11.26	0.01285	-11.26	0.00653	-11.26	-0.00272	-11.26	0.000701904	-11.26	0.00357	-11.26	0.00708
		-11.16	0.00702	-11.16	0.01248	-11.16	-0.00449	-11.16	0.01651	-11.16	0.02237	-11.16	0.01239	-11.16	0.01031			-11.16	-0.01395	-11.16	0.01285	-11.16	0.00653	-11.16	-0.00272	-11.16	0.00461	-11.16	0.00357	-11.16	0.00708
		-11.06	0.00702	-11.06	0.00546	-11.06	-0.00449	-11.06	0.01065	-11.06	0.02237	-11.06	0.00653	-11.06	0.02008			-11.06	-0.00418	-11.06	0.01285	-11.06	0.0163	-11.06	-0.00272	-11.06	0.00461	-11.06	0.00357	-11.06	0.00317
		-10.96	0.00232	-10.96	0.00546	-10.96	-0.00449	-10.96	0.02042	-10.96	0.02237	-10.96	0.00653	-10.96	0.01617			-10.96	-0.00418	-10.96	0.02261	-10.96	0.01239	-10.96	-0.00662	-10.96	0.000701904	-10.96	-0.00113	-10.96	-0.00269
		-10.86	-0.0047	-10.86	0.00546	-10.86	-0.00839	-10.86	0.01651	-10.86	0.02237	-10.86	0.00262	-10.86	0.01031			-10.86	-0.01395	-10.86	0.02261	-10.86	0.00653	-10.86	-0.00272	-10.86	-0.00516	-10.86	-0.00345	-10.86	-0.00269
		-10.76	-0.0047	-10.76	0.00546	-10.76	-0.01425	-10.76	0.01065	-10.76	0.02237	-10.76	0.00653	-10.76	0.01031			-10.76	-0.00809	-10.76	0.01871	-10.76	0.00653	-10.76	-0.00272	-10.76	0.00461	-10.76	0.00864	-10.76	0.00122
		-10.66	-0.0047	-10.66	0.00546	-10.66	-0.01425	-10.66	0.01065	-10.66	0.01767	-10.66	0.00262	-10.66	0.000549316			-10.66	-0.01395	-10.66	0.01285	-10.66	0.00262	-10.66	-0.00272	-10.66	0.00461	-10.66	0.00162	-10.66	0.00317
		-10.56	-0.0047	-10.56	0.00546	-10.56	-0.00839	-10.56	0.00674	-10.56	0.01065	-10.56	-0.00323	-10.56	0.000549316			-10.56	-0.01004	-10.56	0.01285	-10.56	-0.00323	-10.56	-0.00272	-10.56	0.00461	-10.56	0.00162	-10.56	-0.00269
		-10.46	-0.0047	-10.46	0.00156	-10.46	-0.01425	-10.46	0.00088501	-10.46	0.01065	-10.46	-0.00323	-10.46	0.000549316			-10.46	0.00558	-10.46	0.01285	-10.46	-0.00323	-10.46	-0.00662	-10.46	0.000701904	-10.46	0.01138	-10.46	-0.00269
		-10.36	-0.00861	-10.36	-0.0043	-10.36	-0.02402	-10.36	0.00088501	-10.36	0.01065	-10.36	-0.00323	-10.36	0.000549316			-10.36	0.00558	-10.36	0.02261	-10.36	0.00653	-10.36	-0.01248	-10.36	0.00851	-10.36	0.00748	-10.36	-0.00269
		-10.26	-0.01447	-10.26	-0.0043	-10.26	-0.02402	-10.26	0.00088501	-10.26	0.01065	-10.26	0.00262	-10.26	0.000549316			-10.26	0.00558	-10.26	0.01871	-10.26	0.00262	-10.26	-0.00272	-10.26	0.01437	-10.26	0.00162	-10.26	0.00708
		-10.16	-0.01447	-10.16	-0.0043	-10.16	-0.02402	-10.16	0.00088501	-10.16	0.01065	-10.16	-0.00323	-10.16	0.000549316			-10.16	0.00558	-10.16	0.01285	-10.16	-0.00323	-10.16	-0.00272	-10.16	0.01047	-10.16	0.00162	-10.16	0.00708
		-10.06	-0.01447	-10.06	-0.0043	-10.06	-0.02402	-10.06	0.00088501	-10.06	0.01065	-10.06	-0.00323	-10.06	-0.00336			-10.06	0.00558	-10.06	0.01285	-10.06	-0.00323	-10.06	-0.00272	-10.06	0.00461	-10.06	-0.00229	-10.06	0.00317
		-9.96	-0.00861	-9.96	-0.00821	-9.96	-0.02402	-9.96	0.00088501	-9.96	0.00674	-9.96	-0.00323	-9.96	-0.00922			-9.96	0.00168	-9.96	0.01675	-9.96	0.00653	-9.96	-0.00272	-9.96	0.00851	-9.96	-0.00815	-9.96	-0.00269
		-9.86	-0.01447	-9.86	-0.01407	-9.86	-0.02402	-9.86	-0.01279	-9.86	0.01065	-9.86	-0.00323	-9.86	-0.00922			-9.86	-0.00418	-9.86	0.01871	-9.86	0.00653	-9.86	-0.00272	-9.86	0.01437	-9.86	-0.00815	-9.86	-0.00269
		-9.76	-0.01447	-9.76	-0.01407	-9.76	-0.01816	-9.76	-0.00888	-9.76	0.01065	-9.76	-0.00793	-9.76	-0.01312			-9.76	-0.00418	-9.76	0.01285	-9.76	0.00183	-9.76	-0.00272	-9.76	0.01437	-9.76	-0.00815	-9.76	-0.00269
		-9.66	-0.01447	-9.66	-0.01797	-9.66	-0.02402	-9.66	-0.00888	-9.66	0.01065	-9.66	-0.00519	-9.66	-0.00922			-9.66	-0.00418	-9.66	0.02261	-9.66	-0.00519	-9.66	0.00705	-9.66	0.01047	-9.66	-0.00229	-9.66	-0.00269
		-9.56	-0.01447	-9.56	-0.02383	-9.56	-0.02402	-9.56	-0.00888	-9.56	0.00674	-9.56	-0.00909	-9.56	-0.00922			-9.56	-0.00418	-9.56	0.02261	-9.56	-0.00519	-9.56	0.00705	-9.56	0.00461	-9.56	-0.00815	-9.56	-0.00269
		-9.46	-0.01837	-9.46	-0.02383	-9.46	-0.02402	-9.46	-0.01279	-9.46	0.00088501	-9.46	-0.01495	-9.46	-0.00922			-9.46	-0.000274658	-9.46	0.02261	-9.46	0.000671387	-9.46	0.00705	-9.46	0.00461	-9.46	-0.00815	-9.46	-0.00269
		-9.36	-0.02423	-9.36	-0.02383	-9.36	-0.02402	-9.36	-0.01865	-9.36	-0.00888	-9.36	-0.00519	-9.36	-0.01312			-9.36	0.00168	-9.36	0.02261	-9.36	-0.00519	-9.36	0.00314	-9.36	0.01633	-9.36	-0.00815	-9.36	-0.00659
		-9.26	-0.02423	-9.26	-0.01407	-9.26	-0.02792	-9.26	-0.01865	-9.26	-0.00888	-9.26	-0.00519	-9.26	-0.01898			-9.26	0.00558	-9.26	0.00894	-9.26	-0.00519	-9.26	-0.00272	-9.26	0.00461	-9.26	-0.00815	-9.26	-0.01245
		-9.16	-0.02423	-9.16	-0.01407	-9.16	-0.03378	-9.16	-0.01865	-9.16	-0.00888	-9.16	-0.00519	-9.16	-0.01898			-9.16	0.00558	-9.16	0.00308	-9.16	-0.00519	-9.16	-0.00272	-9.16	0.00461	-9.16	-0.00815	-9.16	-0.01245
		-9.06	-0.02814	-9.06	-0.01407	-9.06	-0.03769	-9.06	-0.01865	-9.06	-0.00888	-9.06	0.000671387	-9.06	-0.01898			-9.06	0.00558	-9.06	0.01675	-9.06	-0.00909	-9.06	0.01096	-9.06	0.01633	-9.06	-0.00815	-9.06	-0.01245
		-8.96	-0.034	-8.96	-0.01797	-8.96	-0.04355	-8.96	-0.01865	-8.96	-0.02255	-8.96	-0.00519	-8.96	-0.01898			-8.96	0.00558	-8.96	0.01871	-8.96	-0.01495	-8.96	0.01682	-8.96	0.01633	-8.96	-0.00815	-8.96	-0.01245
		-8.86	-0.034	-8.86	-0.02383	-8.86	-0.03378	-8.86	-0.01865	-8.86	-0.01865	-8.86	-0.00519	-8.86	-0.00922			-8.86	0.00558	-8.86	0.01285	-8.86	-0.00909	-8.86	0.01291	-8.86	0.000701904	-8.86	-0.00815	-8.86	-0.000732422
		-8.76	-0.034	-8.76	-0.01407	-8.76	-0.03378	-8.76	-0.01865	-8.76	-0.01865	-8.76	-0.00519	-8.76	-0.00922			-8.76	0.00558	-8.76	0.01285	-8.76	-0.01495	-8.76	0.00705	-8.76	0.00656	-8.76	-0.00815	-8.76	-0.01245
		-8.66	-0.034	-8.66	-0.01407	-8.66	-0.03769	-8.66	-0.01865	-8.66	-0.01865	-8.66	-0.00519	-8.66	-0.00922			-8.66	0.00558	-8.66	0.01285	-8.66	-0.01495	-8.66	0.00705	-8.66	-0.00516	-8.66	-0.00815	-8.66	-0.01245
		-8.56	-0.034	-8.56	-0.01407	-8.56	-0.04355	-8.56	-0.01865	-8.56	-0.02255	-8.56	-0.00519	-8.56	-0.01312			-8.56	0.00558	-8.56	0.01285	-8.56	-0.01495	-8.56	0.00705	-8.56	-0.00516	-8.56	-0.01205	-8.56	-0.01245
		-8.46	-0.034	-8.46	-0.01797	-8.46	-0.04355	-8.46	-0.01865	-8.46	-0.02841	-8.46	-0.00519	-8.46	-0.01898			-8.46	0.0173	-8.46	0.01285	-8.46	-0.01495	-8.46	0.00705	-8.46	0.00656	-8.46	-0.01791	-8.46	-0.00543
		-8.36	-0.034	-8.36	-0.02383	-8.36	-0.04355	-8.36	-0.01865	-8.36	-0.02841	-8.36	-0.00909	-8.36	-0.01898			-8.36	0.0173	-8.36	0.00894	-8.36	-0.01886	-8.36	0.00705	-8.36	0.00656	-8.36	-0.01791	-8.36	-0.01245
		-8.26	-0.034	-8.26	-0.02383	-8.26	-0.04355	-8.26	-0.02255	-8.26	-0.03818	-8.26	-0.01495	-8.26	-0.02875			-8.26	0.0173	-8.26	0.01285	-8.26	-0.02472	-8.26	0.00235	-8.26	0.00656	-8.26	-0.01791	-8.26	-0.01245
		-8.16	-0.034	-8.16	-0.02383	-8.16	-0.04355	-8.16	-0.02841	-8.16	-0.04208	-8.16	-0.01495	-8.16	-0.01898			-8.16	0.0173	-8.16	0.01285	-8.16	-0.02472	-8.16	-0.00467	-8.16	0.00266	-8.16	-0.01791	-8.16	-0.00269
		-8.06	-0.034	-8.06	-0.01407	-8.06	-0.03378	-8.06	-0.02841	-8.06	-0.04794	-8.06	-0.01495	-8.06	-0.01898			-8.06	0.0173	-8.06	0.01285	-8.06	-0.02472	-8.06	-0.00467	-8.06	-0.0032	-8.06	-0.01791	-8.06	-0.00269
		-7.96	-0.0379	-7.96	-0.01797	-7.96	-0.03378	-7.96	-0.02841	-7.96	-0.04794	-7.96	-0.01495	-7.96	-0.01898			-7.96	0.0134	-7.96	0.01285	-7.96	-0.01495	-7.96	0.0051	-7.96	-0.0032	-7.96	-0.00815	-7.96	-0.00269
		-7.86	-0.04376	-7.86	-0.02383	-7.86	-0.03378	-7.86	-0.03232	-7.86	-0.04794	-7.86	-0.01495	-7.86	-0.01898			-7.86	0.01144	-7.86	0.00815	-7.86	-0.01886	-7.86	0.0051	-7.86	-0.0032	-7.86	-0.00815	-7.86	-0.00269
		-7.76	-0.04376	-7.76	-0.02383	-7.76	-0.03378	-7.76	-0.03818	-7.76	-0.04794	-7.76	-0.00714	-7.76	-0.01898			-7.76	0.0173	-7.76	0.01285	-7.76	-0.02472	-7.76	0.0051	-7.76	0.00656	-7.76	-0.00815	-7.76	-0.00659
		-7.66	-0.04376	-7.66	-0.02383	-7.66	-0.03378	-7.66	-0.03818	-7.66	-0.03818	-7.66	-0.013	-7.66	-0.02289			-7.66	0.0173	-7.66	0.01285	-7.66	-0.02472	-7.66	0.01682	-7.66	0.00266	-7.66	-0.00815	-7.66	-0.01245
		-7.56	-0.04376	-7.56	-0.02383	-7.56	-0.03848	-7.56	-0.02841	-7.56	-0.04208	-7.56	-0.013	-7.56	-0.02875			-7.56	0.0173	-7.56	0.01285	-7.56	-0.02472	-7.56	0.01682	-7.56	-0.0032	-7.56	-0.00815	-7.56	-0.01245
		-7.46	-0.04376	-7.46	-0.02774	-7.46	-0.03574	-7.46	-0.02841	-7.46	-0.04794	-7.46	-0.013	-7.46	-0.02875			-7.46	0.0173	-7.46	0.00894	-7.46	-0.02472	-7.46	0.01291	-7.46	-0.0032	-7.46	-0.00815	-7.46	-0.01245
		-7.36	-0.04767	-7.36	-0.02188	-7.36	-0.03574	-7.36	-0.02841	-7.36	-0.04794	-7.36	-0.013	-7.36	-0.02875			-7.36	0.0173	-7.36	0.00308	-7.36	-0.02472	-7.36	0.00705	-7.36	-0.0079	-7.36	-0.00815	-7.36	-0.01245
		-7.26	-0.04376	-7.26	-0.02188	-7.26	-0.03574	-7.26	-0.03311	-7.26	-0.04794	-7.26	-0.013	-7.26	-0.02875			-7.26	0.00558	-7.26	0.00308	-7.26	-0.02472	-7.26	0.00705	-7.26	-0.01492	-7.26	-0.01205	-7.26	-0.01245
		-7.16	-0.04376	-7.16	-0.02188	-7.16	-0.03574	-7.16	-0.04013	-7.16	-0.04794	-7.16	-0.013	-7.16	-0.02875			-7.16	0.00558	-7.16	-0.000823975	-7.16	-0.01495	-7.16	0.01682	-7.16	-0.00516	-7.16	-0.00815	-7.16	-0.01245
		-7.06	-0.04376	-7.06	-0.02188	-7.06	-0.02988	-7.06	-0.04013	-7.06	-0.04794	-7.06	-0.013	-7.06	-0.03345			-7.06	0.00558	-7.06	-0.00668	-7.06	-0.01886	-7.06	0.01682	-7.06	-0.00516	-7.06	-0.00815	-7.06	-0.00659
		-6.96	-0.04376	-6.96	-0.02188	-6.96	-0.03574	-6.96	-0.03037	-6.96	-0.04794	-6.96	-0.01691	-6.96	-0.04047			-6.96	0.00558	-6.96	-0.00668	-6.96	-0.02472	-6.96	0.01682	-6.96	-0.00516	-6.96	-0.00815	-6.96	-0.01245
		-6.86	-0.04376	-6.86	-0.01212	-6.86	-0.03574	-6.86	-0.03427	-6.86	-0.05185	-6.86	-0.02277	-6.86	-0.04047			-6.86	0.00558	-6.86	-0.01059	-6.86	-0.02472	-6.86	0.01682	-6.86	-0.00516	-6.86	-0.02182	-6.86	-0.01245
		-6.76	-0.04376	-6.76	-0.01212	-6.76	-0.03574	-6.76	-0.04013	-6.76	-0.05771	-6.76	-0.02277	-6.76	-0.04047			-6.76	0.00558	-6.76	-0.01645	-6.76	-0.02472	-6.76	0.01682	-6.76	0.000701904	-6.76	-0.01791	-6.76	-0.01245
		-6.66	-0.0379	-6.66	-0.01212	-6.66	-0.03574	-6.66	-0.04013	-6.66	-0.05771	-6.66	-0.02667	-6.66	-0.04047			-6.66	0.00558	-6.66	-0.01645	-6.66	-0.02472	-6.66	0.01291	-6.66	-0.00516	-6.66	-0.01791	-6.66	-0.01245
		-6.56	-0.04376	-6.56	-0.01212	-6.56	-0.02597	-6.56	-0.04404	-6.56	-0.05771	-6.56	-0.03253	-6.56	-0.04047			-6.56	0.00558	-6.56	-0.01645	-6.56	-0.02863	-6.56	0.00705	-6.56	-0.01492	-6.56	-0.01791	-6.56	-0.01245
		-6.46	-0.04376	-6.46	-0.01682	-6.46	-0.02597	-6.46	-0.0499	-6.46	-0.06162	-6.46	-0.03253	-6.46	-0.04047			-6.46	0.00558	-6.46	-0.01645	-6.46	-0.02277	-6.46	0.01682	-6.46	-0.01492	-6.46	-0.01791	-6.46	-0.01245
		-6.36	-0.034	-6.36	-0.01913	-6.36	-0.02597	-6.36	-0.04013	-6.36	-0.06747	-6.36	-0.03253	-6.36	-0.04047			-6.36	0.00558	-6.36	-0.01645	-6.36	-0.02277	-6.36	0.01291	-6.36	-0.01883	-6.36	-0.02182	-6.36	-0.01245
		-6.26	-0.034	-6.26	-0.00705	-6.26	-0.02011	-6.26	-0.04013	-6.26	-0.05771	-6.26	-0.03253	-6.26	-0.04047			-6.26	0.00558	-6.26	-0.01645	-6.26	-0.02277	-6.26	0.00705	-6.26	-0.02469	-6.26	-0.02768	-6.26	-0.01245
		-6.16	-0.034	-6.16	-0.01407	-6.16	-0.02597	-6.16	-0.04404	-6.16	-0.05771	-6.16	-0.03644	-6.16	-0.04437			-6.16	0.00558	-6.16	-0.02036	-6.16	-0.02277	-6.16	0.00705	-6.16	-0.01492	-6.16	-0.02768	-6.16	-0.01636
		-6.06	-0.0387	-6.06	-0.01407	-6.06	-0.02597	-6.06	-0.0499	-6.06	-0.05771	-6.06	-0.0423	-6.06	-0.05023			-6.06	0.00558	-6.06	-0.02621	-6.06	-0.02277	-6.06	0.00705	-6.06	-0.01492	-6.06	-0.02768	-6.06	-0.02222
		-5.96	-0.04572	-5.96	-0.01407	-5.96	-0.02597	-5.96	-0.04404	-5.96	-0.05771	-5.96	-0.0423	-5.96	-0.05023			-5.96	0.00558	-5.96	-0.02621	-5.96	-0.02747	-5.96	0.00705	-5.96	-0.01883	-5.96	-0.02768	-5.96	-0.02222
		-5.86	-0.04572	-5.86	-0.02383	-5.86	-0.01425	-5.86	-0.0499	-5.86	-0.05264	-5.86	-0.0423	-5.86	-0.04047			-5.86	0.00558	-5.86	-0.02621	-5.86	-0.03448	-5.86	0.01682	-5.86	-0.02469	-5.86	-0.02768	-5.86	-0.02222
		-5.76	-0.04572	-5.76	-0.02383	-5.76	-0.01816	-5.76	-0.0538	-5.76	-0.05966	-5.76	-0.0423	-5.76	-0.04047			-5.76	0.00558	-5.76	-0.03012	-5.76	-0.02472	-5.76	0.01682	-5.76	-0.01492	-5.76	-0.02768	-5.76	-0.02222
		-5.66	-0.04572	-5.66	-0.01407	-5.66	-0.02402	-5.66	-0.05966	-5.66	-0.06357	-5.66	-0.0423	-5.66	-0.04047			-5.66	0.00558	-5.66	-0.03598	-5.66	-0.02472	-5.66	0.01682	-5.66	-0.01492	-5.66	-0.02768	-5.66	-0.02222
		-5.56	-0.034	-5.56	-0.01797	-5.56	-0.02402	-5.56	-0.04794	-5.56	-0.06943	-5.56	-0.047	-5.56	-0.04047			-5.56	0.00558	-5.56	-0.03598	-5.56	-0.02472	-5.56	0.01291	-5.56	-0.01883	-5.56	-0.03238	-5.56	-0.01245
		-5.46	-0.034	-5.46	-0.02383	-5.46	-0.02402	-5.46	-0.05185	-5.46	-0.06943	-5.46	-0.05402	-5.46	-0.04047			-5.46	0.00558	-5.46	-0.03012	-5.46	-0.02863	-5.46	0.00705	-5.46	-0.02078	-5.46	-0.02963	-5.46	-0.01245
		-5.36	-0.0379	-5.36	-0.02383	-5.36	-0.02792	-5.36	-0.05771	-5.36	-0.07333	-5.36	-0.05402	-5.36	-0.04047			-5.36	0.0134	-5.36	-0.03598	-5.36	-0.03448	-5.36	0.00705	-5.36	-0.01883	-5.36	-0.02963	-5.36	-0.01636
		-5.26	-0.04376	-5.26	-0.02774	-5.26	-0.03378	-5.26	-0.05771	-5.26	-0.07919	-5.26	-0.05792	-5.26	-0.04047			-5.26	0.00754	-5.26	-0.03598	-5.26	-0.03448	-5.26	0.00705	-5.26	-0.01492	-5.26	-0.02963	-5.26	-0.01245
		-5.16	-0.04376	-5.16	-0.0336	-5.16	-0.03769	-5.16	-0.04794	-5.16	-0.0831	-5.16	-0.06378	-5.16	-0.04437			-5.16	-0.00418	-5.16	-0.03989	-5.16	-0.03839	-5.16	0.01291	-5.16	-0.01883	-5.16	-0.02377	-5.16	-0.01636
		-5.06	-0.04376	-5.06	-0.0336	-5.06	-0.04355	-5.06	-0.04794	-5.06	-0.07919	-5.06	-0.06378	-5.06	-0.04633			-5.06	-0.00418	-5.06	-0.05045	-5.06	-0.03448	-5.06	0.00705	-5.06	-0.02469	-5.06	-0.02963	-5.06	-0.02222
		-4.96	-0.04767	-4.96	-0.02383	-4.96	-0.03378	-4.96	-0.05185	-4.96	-0.07919	-4.96	-0.06769	-4.96	-0.04437			-4.96	0.00754	-4.96	-0.05746	-4.96	-0.03448	-4.96	0.00705	-4.96	-0.02469	-4.96	-0.02963	-4.96	-0.01245
		-4.86	-0.04376	-4.86	-0.02774	-4.86	-0.03378	-4.86	-0.05771	-4.86	-0.07919	-4.86	-0.07355	-4.86	-0.03851			-4.86	0.00754	-4.86	-0.0477	-4.86	-0.03448	-4.86	0.00705	-4.86	-0.01492	-4.86	-0.02963	-4.86	-0.01636
		-4.76	-0.04376	-4.76	-0.02383	-4.76	-0.03769	-4.76	-0.04794	-4.76	-0.0831	-4.76	-0.07355	-4.76	-0.03851			-4.76	-0.00418	-4.76	-0.05746	-4.76	-0.03448	-4.76	0.01291	-4.76	-0.02469	-4.76	-0.02963	-4.76	-0.02222
		-4.66	-0.04767	-4.66	-0.02383	-4.66	-0.03378	-4.66	-0.05264	-4.66	-0.08896	-4.66	-0.07745	-4.66	-0.03851			-4.66	-0.00418	-4.66	-0.05161	-4.66	-0.03839	-4.66	0.00705	-4.66	-0.01883	-4.66	-0.02963	-4.66	-0.01245
		-4.56	-0.05353	-4.56	-0.02383	-4.56	-0.03769	-4.56	-0.05966	-4.56	-0.08896	-4.56	-0.08331	-4.56	-0.03851			-4.56	-0.00418	-4.56	-0.05746	-4.56	-0.04425	-4.56	0.01291	-4.56	-0.02469	-4.56	-0.02963	-4.56	-0.01636
		-4.46	-0.05353	-4.46	-0.02774	-4.46	-0.04355	-4.46	-0.05966	-4.46	-0.09287	-4.46	-0.07355	-4.46	-0.03851			-4.46	0.00754	-4.46	-0.05746	-4.46	-0.03839	-4.46	0.00705	-4.46	-0.01883	-4.46	-0.02963	-4.46	-0.02222
		-4.36	-0.05353	-4.36	-0.0336	-4.36	-0.04355	-4.36	-0.05966	-4.36	-0.10263	-4.36	-0.08331	-4.36	-0.03461			-4.36	0.00363	-4.36	-0.05746	-4.36	-0.04425	-4.36	-0.00742	-4.36	-0.02078	-4.36	-0.02182	-4.36	-0.02222
		-4.26	-0.05743	-4.26	-0.04337	-4.26	-0.05331	-4.26	-0.07333	-4.26	-0.12216	-4.26	-0.08722	-4.26	-0.03265			-4.26	-0.00223	-4.26	-0.06137	-4.26	-0.04425	-4.26	-0.01834	-4.26	-0.01492	-4.26	-0.03159	-4.26	-0.02222
		-4.16	-0.06329	-4.16	-0.0336	-4.16	-0.05331	-4.16	-0.07333	-4.16	-0.13272	-4.16	-0.1048	-4.16	-0.03851			-4.16	0.00363	-4.16	-0.05746	-4.16	-0.04816	-4.16	-0.0242	-4.16	-0.02353	-4.16	-0.03745	-4.16	-0.02222
		-4.06	-0.06329	-4.06	-0.03751	-4.06	-0.05331	-4.06	-0.0831	-4.06	-0.13388	-4.06	-0.1048	-4.06	-0.04242			-4.06	-0.00223	-4.06	-0.06137	-4.06	-0.06378	-4.06	-0.0242	-4.06	-0.03641	-4.06	-0.03745	-4.06	-0.02692
		-3.96	-0.0672	-3.96	-0.04337	-3.96	-0.04355	-3.96	-0.07919	-3.96	-0.13974	-3.96	-0.1048	-3.96	-0.04828			-3.96	-0.00223	-3.96	-0.07114	-3.96	-0.06378	-3.96	-0.02811	-3.96	-0.02469	-3.96	-0.04135	-3.96	-0.0437
		-3.86	-0.07697	-3.86	-0.04337	-3.86	-0.04355	-3.86	-0.0831	-3.86	-0.14365	-3.86	-0.1087	-3.86	-0.0639			-3.86	-0.00693	-3.86	-0.0809	-3.86	-0.06378	-3.86	-0.03787	-3.86	-0.02859	-3.86	-0.03745	-3.86	-0.04761
		-3.76	-0.08282	-3.76	-0.03946	-3.76	-0.04825	-3.76	-0.09287	-3.76	-0.14951	-3.76	-0.11456	-3.76	-0.05804			-3.76	-0.01395	-3.76	-0.08676	-3.76	-0.06378	-3.76	-0.03397	-3.76	-0.03836	-3.76	-0.04135	-3.76	-0.05347
		-3.66	-0.08282	-3.66	-0.04337	-3.66	-0.05527	-3.66	-0.09872	-3.66	-0.14951	-3.66	-0.11847	-3.66	-0.05804			-3.66	-0.01395	-3.66	-0.077	-3.66	-0.07745	-3.66	-0.04764	-3.66	-0.03836	-3.66	-0.04721	-3.66	-0.05737
		-3.56	-0.0965	-3.56	-0.04337	-3.56	-0.05917	-3.56	-0.10263	-3.56	-0.13974	-3.56	-0.13409	-3.56	-0.06195			-3.56	-0.01785	-3.56	-0.0809	-3.56	-0.08331	-3.56	-0.06326	-3.56	-0.04422	-3.56	-0.05112	-3.56	-0.073
		-3.46	-0.11408	-3.46	-0.05313	-3.46	-0.06503	-3.46	-0.10263	-3.46	-0.15341	-3.46	-0.13409	-3.46	-0.08344			-3.46	-0.02371	-3.46	-0.08676	-3.46	-0.09308	-3.46	-0.06717	-3.46	-0.03836	-3.46	-0.06088	-3.46	-0.0769
		-3.36	-0.11408	-3.36	-0.07071	-3.36	-0.08261	-3.36	-0.10849	-3.36	-0.15927	-3.36	-0.14386	-3.36	-0.0979			-3.36	-0.03348	-3.36	-0.09067	-3.36	-0.09698	-3.36	-0.07303	-3.36	-0.04422	-3.36	-0.07065	-3.36	-0.09253
		-3.26	-0.11877	-3.26	-0.07266	-3.26	-0.10409	-3.26	-0.12295	-3.26	-0.16318	-3.26	-0.15753	-3.26	-0.12054			-3.26	-0.04129	-3.26	-0.08676	-3.26	-0.10284	-3.26	-0.0867	-3.26	-0.03445	-3.26	-0.07144	-3.26	-0.09253
		-3.16	-0.13556	-3.16	-0.08243	-3.16	-0.11191	-3.16	-0.13974	-3.16	-0.18271	-3.16	-0.16809	-3.16	-0.13422			-3.16	-0.06863	-3.16	-0.10123	-3.16	-0.10754	-3.16	-0.09647	-3.16	-0.03836	-3.16	-0.08237	-3.16	-0.09644
		-3.06	-0.13947	-3.06	-0.09024	-3.06	-0.12363	-3.06	-0.13974	-3.06	-0.20615	-3.06	-0.17902	-3.06	-0.14789			-3.06	-0.08817	-3.06	-0.10825	-3.06	-0.11847	-3.06	-0.10233	-3.06	-0.03836	-3.06	-0.09995	-3.06	-0.1023
		-2.96	-0.14923	-2.96	-0.11057	-2.96	-0.13925	-2.96	-0.14755	-2.96	-0.23233	-2.96	-0.19855	-2.96	-0.15961			-2.96	-0.10184	-2.96	-0.10825	-2.96	-0.12823	-2.96	-0.10703	-2.96	-0.05203	-2.96	-0.10776	-2.96	-0.12378
		-2.86	-0.159	-2.86	-0.13126	-2.86	-0.15372	-2.86	-0.15927	-2.86	-0.24326	-2.86	-0.20441	-2.86	-0.17719			-2.86	-0.11356	-2.86	-0.11215	-2.86	-0.13409	-2.86	-0.11795	-2.86	-0.07822	-2.86	-0.11166	-2.86	-0.14606
		-2.76	-0.16876	-2.76	-0.14297	-2.76	-0.16659	-2.76	-0.17294	-2.76	-0.25302	-2.76	-0.21222	-2.76	-0.19672			-2.76	-0.12607	-2.76	-0.12582	-2.76	-0.138	-2.76	-0.12772	-2.76	-0.07938	-2.76	-0.12027	-2.76	-0.16089
		-2.66	-0.17853	-2.66	-0.14688	-2.66	-0.18222	-2.66	-0.18662	-2.66	-0.26669	-2.66	-0.23761	-2.66	-0.21704			-2.66	-0.15262	-2.66	-0.1395	-2.66	-0.14777	-2.66	-0.13748	-2.66	-0.08914	-2.66	-0.14291	-2.66	-0.17651
		-2.56	-0.19611	-2.56	-0.16446	-2.56	-0.20956	-2.56	-0.20615	-2.56	-0.29599	-2.56	-0.25519	-2.56	-0.23773			-2.56	-0.16824	-2.56	-0.15121	-2.56	-0.15753	-2.56	-0.16092	-2.56	-0.09891	-2.56	-0.14682	-2.56	-0.18628
		-2.46	-0.22815	-2.46	-0.18204	-2.46	-0.22714	-2.46	-0.22647	-2.46	-0.32022	-2.46	-0.27747	-2.46	-0.26117			-2.46	-0.17215	-2.46	-0.15591	-2.46	-0.1712	-2.46	-0.18045	-2.46	-0.10672	-2.46	-0.15659	-2.46	-0.19995
		1.14	-0.44495	1.14	-0.71173	1.14	-0.5498	1.14	-0.34012	1.14	0.0173	1.14	-0.28097	1.14	-1.09827			-2.36	-0.19638	-2.36	-0.17661	-2.36	-0.19153	-2.36	-0.20078	-2.36	-0.11337	-2.36	-0.15933	-2.36	-0.22925
		1.24	-0.2926	1.24	-0.50977	1.24	-0.51074	1.24	-0.31592	1.24	0.04465	1.24	-0.1001	1.24	-0.74204			-2.26	-0.22293	-2.26	-0.18832	-2.26	-0.21222	-2.26	-0.23123	-2.26	-0.13406	-2.26	-0.18979	-2.26	-0.25738
		1.34	-0.15509	1.34	-0.34103	1.34	-0.28925	1.34	-0.05341	1.34	0.27472	1.34	0.39911	1.34	-0.01038			-2.16	-0.24637	-2.16	-0.20395	-2.16	-0.23566	-2.16	-0.26053	-2.16	-0.15164	-2.16	-0.20737	-2.16	-0.2898
		1.44	-0.05078	1.44	-0.19376	1.44	-0.14591	1.44	0.14853	1.44	0.4747	1.44	0.40186	1.44	0.16345			-2.06	-0.26785	-2.06	-0.21841	-2.06	-0.26105	-2.06	-0.28867	-2.06	-0.18759	-2.06	-0.26089	-2.06	-0.31793
		1.54	0.05585	1.54	-0.09494	1.54	-0.01309	1.54	0.29111	1.54	0.65167	1.54	0.68271	1.54	0.69586			-1.96	-0.28232	-1.96	-0.25082	-1.96	-0.29309	-1.96	-0.32108	-1.96	-0.23172	-1.96	-0.26987	-1.96	-0.35425
		1.64	0.13867	1.64	-0.00626	1.64	0.08731	1.64	0.38095	1.64	0.75284	1.64	0.91904	1.64	0.99158			-1.86	-0.31668	-1.86	-0.27817	-1.86	-0.33136	-1.86	-0.34061	-1.86	-0.26181	-1.86	-0.28549	-1.86	-0.37964
		1.74	0.2121	1.74	0.07187	1.74	0.18692	1.74	0.48135	1.74	0.85556	1.74	1.11902	1.74	1.02869			-1.76	-0.32254	-1.76	-0.34927	-1.76	-0.35559	-1.76	-0.36014	-1.76	-0.33914	-1.76	-0.3519	-1.76	-0.40112
		1.84	0.25586	1.84	0.12656	1.84	0.26504	1.84	0.5665	1.84	0.94424	1.84	1.29089	1.84	1.25095			-1.66	-0.34677	-1.66	-0.40707	-1.66	-0.37823	-1.66	-0.39218	-1.66	-0.38602	-1.66	-0.4191	-1.66	-0.40503
		1.94	0.30975	1.94	0.16757	1.94	0.31778	1.94	0.64932	1.94	1.01846	1.94	1.41864	1.94	1.43454			-1.56	-0.37528	-1.56	-0.47348	-1.56	-0.40363	-1.56	-0.41873	-1.56	-0.43875	-1.56	-0.49057	-1.56	-0.41559
		2.04	0.3457	2.04	0.19687	2.04	0.34903	2.04	0.7001	2.04	1.09268	2.04	1.51434	2.04	1.60327			-1.46	-0.41238	-1.46	-0.55435	-1.46	-0.43683	-1.46	-0.44608	-1.46	-0.49344	-1.46	-0.55893	-1.46	-0.43433
		2.14	0.39063	2.14	0.21054	2.14	0.39395	2.14	0.7341	2.14	1.14151	2.14	1.59753	2.14	1.74585			-1.36	-0.46903	-1.36	-0.60825	-1.36	-0.46106	-1.36	-0.49881	-1.36	-0.54227	-1.36	-0.63785	-1.36	-0.4773
		2.24	0.42303	2.24	0.24374	2.24	0.4252	2.24	0.76651	2.24	1.17862	2.24	1.67841	2.24	1.86694			-1.26	-0.54794	-1.26	-0.66763	-1.26	-0.50989	-1.26	-0.5582	-1.26	-0.61142	-1.26	-0.72574	-1.26	-0.52692
		2.34	0.43164	2.34	0.27383	2.34	0.42911	2.34	0.78799	2.34	1.21573	2.34	1.76318	2.34	1.98883			-1.16	-0.63779	-1.16	-0.75552	-1.16	-0.59778	-1.16	-0.64218	-1.16	-0.71298	-1.16	-0.81949	-1.16	-0.62067
		2.44	0.45233	2.44	0.31601	2.44	0.44748	2.44	0.79581	2.44	1.25284	2.44	1.83466	2.44	2.1228			-1.06	-0.73544	-1.06	-0.85434	-1.06	-0.68683	-1.06	-0.76132	-1.06	-0.80283	-1.06	-0.92105	-1.06	-0.72613
		2.54	0.44843	2.54	0.33554	2.54	0.47012	2.54	0.81534	2.54	1.28604	2.54	1.90302	2.54	2.22906			-0.96	-0.81082	-0.96	-0.94769	-0.96	-0.78995	-0.96	-0.86289	-0.96	-0.89658	-0.96	-1.0148	-0.96	-0.85425
		2.64	0.45508	2.64	0.35898	2.64	0.48966	2.64	0.82901	2.64	1.32315	2.64	1.97333	2.64	2.32867			-0.86	-0.87878	-0.86	-1.07193	-0.86	-0.90833	-0.86	-0.97421	-0.86	-1.00009	-0.86	-1.12222	-0.86	-0.96323
		2.74	0.48242	2.74	0.37344	2.74	0.51895	2.74	0.84464	2.74	1.3544	2.74	1.99481	2.74	2.43335			-0.76	-0.92099	-0.76	-1.15005	-0.76	-1.03528	-0.76	-1.03476	-0.76	-1.06454	-0.76	-1.15738	-0.76	-1.03082
		2.84	0.50311	2.84	0.39414	2.84	0.52286	2.84	0.87393	2.84	1.37863	2.84	2.01904	2.84	2.52594			-0.66	-0.94833	-0.66	-1.1774	-0.66	-1.06458	-0.66	-1.05624	-0.66	-1.08798	-0.66	-1.18939	-0.66	-1.09409
		2.94	0.50195	2.94	0.4039	2.94	0.55215	2.94	0.8876	2.94	1.39932	2.94	2.05145	2.94	2.61578			-0.56	-0.97372	-0.56	-1.21918	-0.56	-1.09583	-0.56	-1.09021	-0.56	-1.13171	-0.56	-1.2316	-0.56	-1.15387
		3.04	0.52264	3.04	0.4039	3.04	0.56271	3.04	0.91769	3.04	1.43057	3.04	2.09442	3.04	2.73102			-0.46	-1.03113	-0.46	-1.24966	-0.46	-1.15128	-0.46	-1.14023	-0.46	-1.19736	-0.46	-1.2597	-0.46	-1.20151
		3.14	0.53241	3.14	0.40976	3.14	0.5795	3.14	0.92862	3.14	1.45987	3.14	2.14325	3.14	2.82086			-0.36	-1.08701	-0.36	-1.29459	-0.36	-1.18762	-0.36	-1.18515	-0.36	-1.26648	-0.36	-1.31949	-0.36	-1.2691
		3.24	0.55078	3.24	0.41446	3.24	0.58926	3.24	0.94424	3.24	1.48526	3.24	2.18896	3.24	2.93414			1.24	-0.37997	1.24	-0.86645	1.24	-0.7626	1.24	-0.41834	1.24	-0.32468	1.24	-0.5398	1.24	-0.9234
		3.34	0.56757	3.34	0.43515	3.34	0.60294	3.34	0.94424	3.34	1.51456	3.34	2.22137	3.34	3.03961			1.34	-0.24832	1.34	-0.65982	1.34	-0.51456	1.34	-0.1832	1.34	-0.28171	1.34	0.00943	1.34	-0.08432
		3.44	0.57813	3.44	0.44492	3.44	0.61856	3.44	0.95792	3.44	1.53879	3.44	2.26044	3.44	3.13531			1.44	-0.15457	1.44	-0.49576	1.44	-0.33606	1.44	-0.00351	1.44	-9.15527e-05	1.44	0.13132	1.44	0.23911
		3.54	0.57538	3.54	0.45077	3.54	0.62833	3.54	0.97433	3.54	1.56534	3.54	2.28973	3.54	3.22125			1.54	-0.09598	1.54	-0.33871	1.54	-0.19269	1.54	0.14182	1.54	0.25967	1.54	0.48444	1.54	0.85278
		3.64	0.591	3.64	0.46054	3.64	0.63809	3.64	0.99503	3.64	1.56534	3.64	2.32098	3.64	3.315			1.64	-0.02878	1.64	-0.21451	1.64	-0.02081	1.64	0.28049	1.64	0.47842	1.64	0.78326	1.64	1.06528
		3.74	0.60742	3.74	0.46133	3.74	0.63889	3.74	1.00479	3.74	1.59464	3.74	2.36395	3.74	3.40094			1.74	0.03683	1.74	-0.12778	1.74	0.10419	1.74	0.41916	1.74	0.65695	1.74	1.05475	1.74	1.47934
		3.84	0.60858	3.84	0.46445	3.84	0.64981	3.84	1.02042	3.84	1.61612	3.84	2.39911	3.84	3.474			1.84	0.08646	1.84	-0.05862	1.84	0.18701	1.84	0.52542	1.84	0.81827	1.84	1.27621	1.84	1.84341
		3.94	0.61835	3.94	0.47031	3.94	0.66934	3.94	1.03409	3.94	1.64932	3.94	2.42841	3.94	3.5564			1.94	0.12747	1.94	-0.0184	1.94	0.27216	1.94	0.61057	1.94	0.94406	1.94	1.48209	1.94	2.17426
		4.04	0.62695	4.04	0.48398	4.04	0.67911	4.04	1.04385	4.04	1.67081	4.04	2.47412	4.04	3.62946			2.04	0.15598	2.04	0.01871	2.04	0.34521	2.04	0.6926	2.04	1.07376	2.04	1.65903	2.04	2.45746
		4.14	0.63397	4.14	0.4996	4.14	0.68497	4.14	1.05362	4.14	1.69504	4.14	2.5202	4.14	3.70953			2.14	0.19974	2.14	0.07224	2.14	0.40302	2.14	0.75314	2.14	1.1843	2.14	1.81802	2.14	2.72504
		4.24	0.63397	4.24	0.5043	4.24	0.68887	4.24	1.0751	4.24	1.71573	4.24	2.55341	4.24	3.80914			2.24	0.21732	2.24	0.12808	2.24	0.47803	2.24	0.81644	2.24	1.29172	2.24	1.99771	2.24	2.99066
		4.34	0.63477	4.34	0.51132	4.34	0.69864	4.34	1.09464	4.34	1.74503	4.34	2.58075	4.34	3.87946			2.34	0.23605	2.34	0.16208	2.34	0.5249	2.34	0.88284	2.34	1.40189	2.34	2.15317	2.34	3.22192
		4.44	0.63788	4.44	0.51132	4.44	0.69864	4.44	1.10519	4.44	1.75479	4.44	2.61981	4.44	3.9693			2.44	0.23685	2.44	0.16519	2.44	0.56903	2.44	0.93478	2.44	1.51828	2.44	2.28677	2.44	3.44574
		4.54	0.64374	4.54	0.52109	4.54	0.7084	4.54	1.11612	4.54	1.77628	4.54	2.63934	4.54	4.05914			2.54	0.26535	2.54	0.17184	2.54	0.62256	2.54	0.98361	2.54	1.60422	2.54	2.41177	2.54	3.6731
		4.64	0.64844	4.64	0.52499	4.64	0.71896	4.64	1.12589	4.64	1.79581	4.64	2.6792	4.64	4.15564			2.64	0.272	2.64	0.17966	2.64	0.6792	2.64	1.03909	2.64	1.66751	2.64	2.55045	2.64	3.86841
		4.74	0.66522	4.74	0.53085	4.74	0.72598	4.74	1.14151	4.74	1.81534	4.74	2.72528	4.74	4.2525			2.74	0.28684	2.74	0.18863	2.74	0.69873	2.74	1.09885	2.74	1.75656	2.74	2.6774	2.74	4.05981
		4.84	0.66522	4.84	0.54062	4.84	0.73965	4.84	1.14542	4.84	1.83487	4.84	2.76044	4.84	4.34235			2.84	0.30521	2.84	0.22769	2.84	0.71435	2.84	1.14182	2.84	1.8179	2.84	2.78091	2.84	4.25708
		4.94	0.66913	4.94	0.54062	4.94	0.73575	4.94	1.16495	4.94	1.85049	4.94	2.7995	4.94	4.43219			2.94	0.32669	2.94	0.25388	2.94	0.75262	2.94	1.19534	2.94	1.90109	2.94	2.91177	2.94	4.46021
		5.04	0.67304	5.04	0.55118	5.04	0.74942	5.04	1.17471	5.04	1.86496	5.04	2.83075	5.04	4.5318			3.04	0.34934	3.04	0.26871	3.04	0.79834	3.04	1.24338	3.04	1.99173	3.04	3.03482	3.04	4.62933
		5.14	0.67383	5.14	0.55039	5.14	0.75919	5.14	1.19424	5.14	1.88565	5.14	2.86005	5.14	4.62164			3.14	0.36575	3.14	0.28903	3.14	0.84326	3.14	1.28439	3.14	2.07492	3.14	3.17154	3.14	4.81177
		5.24	0.68085	5.24	0.55624	5.24	0.76504	5.24	1.2001	5.24	1.90518	5.24	2.88934	5.24	4.71149			3.24	0.38254	3.24	0.30972	3.24	0.88153	3.24	1.3223	3.24	2.14719	3.24	3.29068	3.24	4.98755
		5.34	0.67499	5.34	0.55039	5.34	0.76504	5.34	1.21378	5.34	1.92667	5.34	2.9292	5.34	4.80133			3.34	0.40286	3.34	0.32419	3.34	0.90967	3.34	1.38791	3.34	2.21359	3.34	3.40201	3.34	5.15747
		5.44	0.66913	5.44	0.55039	5.44	0.76895	5.44	1.22354	5.44	1.94229	5.44	2.95184	5.44	4.89117			3.44	0.42355	3.44	0.34293	3.44	0.94092	3.44	1.42386	3.44	2.28275	3.44	3.52115	3.44	5.35278
		5.54	0.6828	5.54	0.56015	5.54	0.78458	5.54	1.2294	5.54	1.96573	5.54	2.987	5.54	4.98102			3.54	0.43216	3.54	0.35544	3.54	0.97528	3.54	1.46994	3.54	2.34836	3.54	3.63834	3.54	5.53638
		5.64	0.67889	5.64	0.55624	5.64	0.78848	5.64	1.23917	5.64	1.98135	5.64	3.0202	5.64	5.08258			3.64	0.44309	3.64	0.38004	3.64	1.01514	3.64	1.51486	3.64	2.40695	3.64	3.73795	3.64	5.70239
		5.74	0.68359	5.74	0.56015	5.74	0.79825	5.74	1.24387	5.74	1.99503	5.74	3.0495	5.74	5.17633			3.74	0.44894	3.74	0.39371	3.74	1.04755	3.74	1.55783	3.74	2.47415	3.74	3.84146	3.74	5.87427
		5.84	0.68475	5.84	0.56601	5.84	0.79434	5.84	1.26456	5.84	2.01065	5.84	3.09052	5.84	5.27203			3.84	0.45169	3.84	0.41794	3.84	1.06787	3.84	1.60355	3.84	2.55148	3.84	3.93716	3.84	6.03442
		5.94	0.69061	5.94	0.56015	5.94	0.80801	5.94	1.27042	5.94	2.02432	5.94	3.11981	5.94	5.36188			3.94	0.46847	3.94	0.44839	3.94	1.09637	3.94	1.64963	3.94	2.63351	3.94	4.03482	3.94	6.19067
		6.04	0.69452	6.04	0.56992	6.04	0.81387	6.04	1.28604	6.04	2.0419	6.04	3.14911	6.04	5.46149			4.04	0.46927	4.04	0.47458	4.04	1.12842	4.04	1.70822	4.04	2.6882	4.04	4.13248	4.04	6.34418
		6.14	0.69842	6.14	0.56601	6.14	0.81387	6.14	1.29581	6.14	2.05557	6.14	3.17645	6.14	5.55133			4.14	0.46847	4.14	0.4855	4.14	1.13348	4.14	1.75394	4.14	2.74368	4.14	4.24771	4.14	6.49731
		6.24	0.70313	6.24	0.56601	6.24	0.81387	6.24	1.30167	6.24	2.0712	6.24	3.20966	6.24	5.64117			4.24	0.48215	4.24	0.50504	4.24	1.14716	4.24	1.78439	4.24	2.8132	4.24	4.34341	4.24	6.68286
		6.34	0.71014	6.34	0.56094	6.34	0.81857	6.34	1.31534	6.34	2.08487	6.34	3.24872	6.34	5.72516			4.34	0.49857	4.34	0.50974	4.34	1.17139	4.34	1.82541	4.34	2.87961	4.34	4.45279	4.34	6.84302
		6.44	0.70038	6.44	0.57187	6.44	0.82559	6.44	1.3212	6.44	2.10049	6.44	3.28076	6.44	5.83063			4.44	0.49777	4.44	0.52457	4.44	1.18427	4.44	1.86447	4.44	2.93234	4.44	4.55746	4.44	6.99341
		6.54	0.70038	6.54	0.57773	6.54	0.82559	6.54	1.3251	6.54	2.11026	6.54	3.32098	6.54	5.92047			4.54	0.50754	4.54	0.5441	4.54	1.19403	4.54	1.90433	4.54	3.00266	4.54	4.66177	4.54	7.1438
		6.64	0.70429	6.64	0.57187	6.64	0.8295	6.64	1.34073	6.64	2.12473	6.64	3.34637	6.64	5.99078			4.64	0.5181	4.64	0.55466	4.64	1.22217	4.64	1.94455	4.64	3.05228	4.64	4.74771	4.64	7.29419
		6.74	0.71014	6.74	0.57773	6.74	0.83536	6.74	1.3544	6.74	2.15518	6.74	3.38348	6.74	6.08063			4.74	0.52902	4.74	0.57144	4.74	1.24872	4.74	1.96994	4.74	3.11008	4.74	4.86099	4.74	7.45435
		6.84	0.71014	6.84	0.57773	6.84	0.83536	6.84	1.36026	6.84	2.16104	6.84	3.41669	6.84	6.18219			4.84	0.53763	4.84	0.58511	4.84	1.2663	4.84	2.0051	4.84	3.16867	4.84	4.9567	4.84	7.60474
		6.94	0.70898	6.94	0.58164	6.94	0.83926	6.94	1.37003	6.94	2.18253	6.94	3.44989	6.94	6.26227			4.94	0.54855	4.94	0.60544	4.94	1.28662	4.94	2.04025	4.94	3.23703	4.94	5.04849	4.94	7.7641
		7.04	0.71014	7.04	0.57578	7.04	0.84512	7.04	1.3837	7.04	2.20596	7.04	3.48895	7.04	6.34039			5.04	0.55832	5.04	0.62027	5.04	1.30341	5.04	2.07425	5.04	3.29953	5.04	5.15201	5.04	7.90161
		7.14	0.71014	7.14	0.57968	7.14	0.84512	7.14	1.38956	7.14	2.22549	7.14	3.5202	7.14	6.42047			5.14	0.56497	5.14	0.63394	5.14	1.32684	5.14	2.11447	5.14	3.36868	5.14	5.23795	5.14	8.052
		7.24	0.71405	7.24	0.58945	7.24	0.85879	7.24	1.39932	7.24	2.24112	7.24	3.55927	7.24	6.50446			5.24	0.5798	5.24	0.65427	5.24	1.35693	5.24	2.15158	5.24	3.42648	5.24	5.32779	5.24	8.20239
		7.34	0.71991	7.34	0.59531	7.34	0.86465	7.34	1.39932	7.34	2.25089	7.34	3.58936	7.34	6.60016			5.34	0.58371	5.34	0.67105	5.34	1.36981	5.34	2.18478	5.34	3.47922	5.34	5.42154	5.34	8.32349
		7.44	0.72382	7.44	0.59531	7.44	0.86465	7.44	1.41379	7.44	2.26065	7.44	3.62762	7.44	6.68024			5.44	0.58762	5.44	0.67691	5.44	1.37762	5.44	2.21994	5.44	3.53	5.44	5.50748	5.44	8.47388
		7.54	0.7207	7.54	0.59531	7.54	0.86856	7.54	1.42471	7.54	2.27628	7.54	3.66083	7.54	6.76031			5.54	0.59818	5.54	0.67105	5.54	1.40302	5.54	2.23947	5.54	3.59055	5.54	5.57779	5.54	8.62427
		7.64	0.73163	7.64	0.58945	7.64	0.87442	7.64	1.44229	7.64	2.28214	7.64	3.69012	7.64	6.83063			5.64	0.61496	5.64	0.68161	5.64	1.42725	5.64	2.27151	5.64	3.63937	5.64	5.67349	5.64	8.76489
		7.74	0.72967	7.74	0.59531	7.74	0.87442	7.74	1.44229	7.74	2.2919	7.74	3.71942	7.74	6.91071			5.74	0.61301	5.74	0.69449	5.74	1.4538	5.74	2.30197	5.74	3.69601	5.74	5.7684	5.74	8.8938
		7.84	0.72967	7.84	0.59531	7.84	0.87442	7.84	1.45206	7.84	2.31143	7.84	3.75067	7.84	6.99078			5.84	0.62747	5.84	0.70621	5.84	1.47333	5.84	2.34103	5.84	3.74875	5.84	5.84146	5.84	9.02386
		7.94	0.72967	7.94	0.59921	7.94	0.87442	7.94	1.45596	7.94	2.3251	7.94	3.78583	7.94	7.07086			5.94	0.63058	5.94	0.71011	5.94	1.49286	5.94	2.37033	5.94	3.78976	5.94	5.93716	5.94	9.1731
		8.04	0.72967	8.04	0.60507	8.04	0.87833	8.04	1.46182	8.04	2.34073	8.04	3.81903	8.04	7.16071			6.04	0.63449	6.04	0.72067	6.04	1.51318	6.04	2.40744	6.04	3.83859	6.04	6.01724	6.04	9.302
		8.14	0.72967	8.14	0.59531	8.14	0.8959	8.14	1.45792	8.14	2.3544	8.14	3.85614	8.14	7.24078			6.14	0.63449	6.14	0.7316	6.14	1.54364	6.14	2.43088	6.14	3.89523	6.14	6.0817	6.14	9.44849
		8.24	0.72967	8.24	0.59531	8.24	0.88419	8.24	1.46573	8.24	2.37003	8.24	3.87958	8.24	7.32086			6.24	0.64505	6.24	0.74136	6.24	1.56317	6.24	2.45041	6.24	3.939	6.24	6.1774	6.24	9.58325
		8.34	0.73047	8.34	0.59531	8.34	0.8959	8.34	1.47159	8.34	2.38174	8.34	3.91473	8.34	7.40094			6.34	0.64426	6.34	0.75113	6.34	1.5874	6.34	2.48947	6.34	4.0007	6.34	6.24771	6.34	9.72388
		8.44	0.73163	8.44	0.59531	8.44	0.8959	8.44	1.48526	8.44	2.39542	8.44	3.94012	8.44	7.47125			6.44	0.65402	6.44	0.76675	6.44	1.60028	6.44	2.52072	6.44	4.0593	6.44	6.32779	6.44	9.8598
		8.54	0.72967	8.54	0.60001	8.54	0.8959	8.54	1.49112	8.54	2.41104	8.54	3.97998	8.54	7.5611			6.54	0.65012	6.54	0.77145	6.54	1.61786	6.54	2.55081	6.54	4.10617	6.54	6.41177	6.54	9.98169
		8.64	0.72967	8.64	0.59726	8.64	0.8959	8.64	1.50089	8.64	2.42081	8.64	4.00653	8.64	7.63141			6.64	0.65402	6.64	0.79214	6.64	1.63934	6.64	2.5715	6.64	4.15891	6.64	6.49771	6.64	10.1028
		8.74	0.72967	8.74	0.59726	8.74	0.8959	8.74	1.50089	8.74	2.43057	8.74	4.02997	8.74	7.72125			6.74	0.65012	6.74	0.79605	6.74	1.65302	6.74	2.6008	6.74	4.20969	6.74	6.56802	6.74	10.2336
		8.84	0.72967	8.84	0.58749	8.84	0.8959	8.84	1.50479	8.84	2.44034	8.84	4.07684	8.84	7.8111			6.84	0.65482	6.84	0.79996	6.84	1.66864	6.84	2.63205	6.84	4.25461	6.84	6.65201	6.84	10.3743
		8.94	0.72967	8.94	0.58749	8.94	0.89981	8.94	1.52042	8.94	2.4548	8.94	4.11005	8.94	7.87164			6.94	0.66379	6.94	0.81558	6.94	1.68701	6.94	2.65744	6.94	4.29953	6.94	6.73795	6.94	10.5129
		9.04	0.72967	9.04	0.58749	9.04	0.90567	9.04	1.52042	9.04	2.47159	9.04	4.14716	9.04	7.94196			7.04	0.67355	7.04	0.82028	7.04	1.70966	7.04	2.68088	7.04	4.34836	7.04	6.7977	7.04	10.6438
		9.14	0.72967	9.14	0.5914	9.14	0.90567	9.14	1.53018	9.14	2.48135	9.14	4.17059	9.14	8.01031			7.14	0.67941	7.14	0.8273	7.14	1.71942	7.14	2.71017	7.14	4.39523	7.14	6.87076	7.14	10.7649
		9.24	0.73047	9.24	0.59726	9.24	0.90567	9.24	1.53018	9.24	2.49698	9.24	4.20575	9.24	8.10016			7.24	0.67941	7.24	0.83707	7.24	1.72919	7.24	2.73947	7.24	4.4382	7.24	6.96646	7.24	10.8832
		9.34	0.73163	9.34	0.58749	9.34	0.90567	9.34	1.53995	9.34	2.5087	9.34	4.23114	9.34	8.18024			7.34	0.68021	7.34	0.84097	7.34	1.74286	7.34	2.76682	7.34	4.48508	7.34	7.04654	7.34	11.0032
		9.44	0.72967	9.44	0.59726	9.44	0.90567	9.44	1.53995	9.44	2.52628	9.44	4.25653	9.44	8.26031			7.44	0.69113	7.44	0.8605	7.44	1.76904	7.44	2.79025	7.44	4.52805	7.44	7.12857	7.44	11.1125
		9.54	0.72967	9.54	0.5914	9.54	0.90567	9.54	1.54971	9.54	2.53214	9.54	4.27997	9.54	8.34039			7.54	0.69504	7.54	0.86636	7.54	1.78387	7.54	2.81955	7.54	4.57962	7.54	7.19888	7.54	11.2395
		9.64	0.73944	9.64	0.59726	9.64	0.90567	9.64	1.54971	9.64	2.5419	9.64	4.31512	9.64	8.43024			7.64	0.7009	7.64	0.87692	7.64	1.7995	7.64	2.84964	7.64	4.63547	7.64	7.26724	7.64	11.3528
		9.74	0.73554	9.74	0.59726	9.74	0.90567	9.74	1.56143	9.74	2.55167	9.74	4.34052	9.74	8.51031			7.74	0.7048	7.74	0.88199	7.74	1.81317	7.74	2.87814	7.74	4.68625	7.74	7.34927	7.74	11.4739
		9.84	0.71991	9.84	0.59726	9.84	0.90567	9.84	1.55753	9.84	2.56143	9.84	4.36981	9.84	8.59039			7.84	0.70871	7.84	0.88785	7.84	1.8288	7.84	2.91135	7.84	4.74094	7.84	7.42349	7.84	11.6106
		9.94	0.71991	9.94	0.59726	9.94	0.90567	9.94	1.55167	9.94	2.5712	9.94	4.40497	9.94	8.67047			7.94	0.7048	7.94	0.89761	7.94	1.84326	7.94	2.94064	7.94	4.78586	7.94	7.49771	7.94	11.7231
		10.04	0.71991	10.04	0.59726	10.04	0.91544	10.04	1.56143	10.04	2.58682	10.04	4.44012	10.04	8.75446			8.04	0.71341	8.04	0.90152	8.04	1.86005	8.04	2.96799	8.04	4.84055	8.04	7.58365	8.04	11.8391
		10.14	0.716	10.14	0.59726	10.14	0.91544	10.14	1.56534	10.14	2.60245	10.14	4.47528	10.14	8.84039			8.14	0.72043	8.14	0.91714	8.14	1.87958	8.14	2.98752	8.14	4.88547	8.14	7.65903	8.14	11.9426
		10.24	0.7207	10.24	0.58749	10.24	0.91544	10.24	1.58096	10.24	2.61221	10.24	4.50928	10.24	8.93024			8.24	0.72043	8.24	0.91519	8.24	1.89325	8.24	3.02072	8.24	4.92648	8.24	7.72623	8.24	12.0735
		10.34	0.71991	10.34	0.58749	10.34	0.91544	10.34	1.58096	10.34	2.62589	10.34	4.53778	10.34	9.00055			8.34	0.72043	8.34	0.92575	8.34	1.90887	8.34	3.05002	8.34	4.96945	8.34	7.78677	8.34	12.1907
		10.44	0.71991	10.44	0.58749	10.44	0.91544	10.44	1.59073	10.44	2.64151	10.44	4.57098	10.44	9.08063			8.44	0.72043	8.44	0.92691	8.44	1.91473	8.44	3.06564	8.44	5.02609	8.44	7.86685	8.44	12.2942
		10.54	0.71991	10.54	0.58749	10.54	0.91544	10.54	1.59073	10.54	2.66104	10.54	4.60028	10.54	9.14117			8.54	0.72043	8.54	0.93668	8.54	1.92841	8.54	3.09103	8.54	5.07883	8.54	7.94693	8.54	12.4145
		10.64	0.72577	10.64	0.5914	10.64	0.91544	10.64	1.60049	10.64	2.67081	10.64	4.63544	10.64	9.21149			8.64	0.72433	8.64	0.94644	8.64	1.93817	8.64	3.12619	8.64	5.1257	8.64	8.02896	8.64	12.5325
		10.74	0.71991	10.74	0.58749	10.74	0.91544	10.74	1.60049	10.74	2.68253	10.74	4.66083	10.74	9.27008			8.74	0.74075	8.74	0.94644	8.74	1.9577	8.74	3.14572	8.74	5.17844	8.74	8.09927	8.74	12.6438
		10.84	0.71014	10.84	0.58749	10.84	0.91544	10.84	1.60049	10.84	2.6962	10.84	4.69598	10.84	9.35016			8.84	0.74191	8.84	0.95621	8.84	1.96826	8.84	3.17111	8.84	5.22531	8.84	8.17935	8.84	12.759
		10.94	0.71991	10.94	0.58749	10.94	0.91544	10.94	1.60049	10.94	2.71182	10.94	4.72919	10.94	9.42438			8.94	0.75168	8.94	0.96597	8.94	1.97919	8.94	3.1965	8.94	5.27414	8.94	8.23715	8.94	12.8469
		11.04	0.71991	11.04	0.57773	11.04	0.9252	11.04	1.61026	11.04	2.72159	11.04	4.75653	11.04	9.49664			9.04	0.74972	9.04	0.96597	9.04	1.98895	9.04	3.21994	9.04	5.31516	9.04	8.3063	9.04	12.9602
		11.14	0.716	11.14	0.57773	11.14	0.9252	11.14	1.61026	11.14	2.73526	11.14	4.77606	11.14	9.57086			9.14	0.74972	9.14	0.97653	9.14	2.01044	9.14	3.2551	9.14	5.35422	9.14	8.36099	9.14	13.0637
		11.24	0.70898	11.24	0.57773	11.24	0.9252	11.24	1.61026	11.24	2.75089	11.24	4.80536	11.24	9.65485			9.24	0.75949	9.24	0.98746	9.24	2.0202	9.24	3.27658	9.24	5.38547	9.24	8.43326	9.24	13.184
		11.34	0.716	11.34	0.56601	11.34	0.9252	11.34	1.62003	11.34	2.76065	11.34	4.83075	11.34	9.72125			9.34	0.75949	9.34	0.99722	9.34	2.02997	9.34	3.29105	9.34	5.4343	9.34	8.48795	9.34	13.302
		11.44	0.70624	11.44	0.56601	11.44	0.9252	11.44	1.62003	11.44	2.77432	11.44	4.86591	11.44	9.79156			9.44	0.75949	9.44	1.00308	9.44	2.0495	9.44	3.3176	9.44	5.46945	9.44	8.5524	9.44	13.4192
		11.54	0.70038	11.54	0.56601	11.54	0.9252	11.54	1.62003	11.54	2.78995	11.54	4.88934	11.54	9.86969			9.54	0.76028	9.54	0.99722	9.54	2.05927	9.54	3.34103	9.54	5.50461	9.54	8.6188	9.54	13.5227
		11.64	0.71014	11.64	0.56015	11.64	0.9252	11.64	1.62003	11.64	2.80167	11.64	4.9245	11.64	9.96149			9.64	0.76144	9.64	1.00699	9.64	2.07959	9.64	3.37814	9.64	5.55539	9.64	8.6774	9.64	13.6301
		11.74	0.70624	11.74	0.56601	11.74	0.9252	11.74	1.62979	11.74	2.80167	11.74	4.94989	11.74	10.0201			9.74	0.76144	9.74	1.00699	9.74	2.09052	9.74	3.39767	9.74	5.58469	9.74	8.73795	9.74	13.7239
		11.84	0.70038	11.84	0.56601	11.84	0.93497	11.84	1.62979	11.84	2.8212	11.84	4.98505	11.84	10.0904			9.84	0.76535	9.84	1.01285	9.84	2.10614	9.84	3.42111	9.84	5.61789	9.84	8.80826	9.84	13.8333
		11.94	0.69647	11.94	0.56601	11.94	0.93497	11.94	1.62979	11.94	2.83096	11.94	5.00458	11.94	10.1607			9.94	0.78097	9.94	1.01675	9.94	2.11005	9.94	3.4465	9.94	5.655	9.94	8.85825	9.94	13.9301
		12.04	0.70038	12.04	0.56601	12.04	0.93497	12.04	1.64151	12.04	2.84464	12.04	5.03583	12.04	10.231			10.04	0.77902	10.04	1.02652	10.04	2.11981	10.04	3.46799	10.04	5.68039	10.04	8.9313	10.04	14.0325
		12.14	0.69647	12.14	0.56601	12.14	0.93497	12.14	1.64151	12.14	2.85049	12.14	5.06982	12.14	10.3052			10.14	0.77902	10.14	1.02731	10.14	2.13934	10.14	3.49142	10.14	5.71945	10.14	9.00748	10.14	14.1438
		12.24	0.69061	12.24	0.55624	12.24	0.93497	12.24	1.64151	12.24	2.87003	12.24	5.09637	12.24	10.3795			10.24	0.77982	10.24	1.03433	10.24	2.14911	10.24	3.51682	10.24	5.74484	10.24	9.08755	10.24	14.2336
		12.34	0.70038	12.34	0.55624	12.34	0.93106	12.34	1.64151	12.34	2.87003	12.34	5.11786	12.34	10.4498			10.34	0.78097	10.34	1.03824	10.34	2.16864	10.34	3.54025	10.34	5.79367	10.34	9.15787	10.34	14.3196
		12.44	0.69647	12.44	0.55624	12.44	0.92911	12.44	1.64151	12.44	2.87979	12.44	5.14716	12.44	10.5064			10.44	0.79074	10.44	1.03433	10.44	2.18427	10.44	3.5676	10.44	5.82492	10.44	9.22818	10.44	14.4075
		12.54	0.70038	12.54	0.54648	12.54	0.93497	12.54	1.65128	12.54	2.89151	12.54	5.16669	12.54	10.565			10.54	0.79074	10.54	1.03824	10.54	2.18817	10.54	3.58713	10.54	5.85422	10.54	9.31216	10.54	14.5032
		12.64	0.69452	12.64	0.55039	12.64	0.93106	12.64	1.65128	12.64	2.90128	12.64	5.19989	12.64	10.6295			10.64	0.80051	10.64	1.048	10.64	2.2085	10.64	3.61057	10.64	5.88821	10.64	9.37857	10.64	14.5942
		12.74	0.68866	12.74	0.55624	12.74	0.9252	12.74	1.65128	12.74	2.91104	12.74	5.237	12.74	10.69			10.74	0.80051	10.74	1.05777	10.74	2.21552	10.74	3.63596	10.74	5.93625	10.74	9.43912	10.74	14.6926
		12.84	0.68475	12.84	0.54648	12.84	0.9252	12.84	1.66104	12.84	2.92081	12.84	5.2663	12.84	10.7603			10.84	0.81027	10.84	1.06363	10.84	2.21942	10.84	3.65939	10.84	5.97531	10.84	9.50473	10.84	14.7922
		12.94	0.67499	12.94	0.54648	12.94	0.9252	12.94	1.66104	12.94	2.92081	12.94	5.28973	12.94	10.8306			10.94	0.80637	10.94	1.05582	10.94	2.24091	10.94	3.68674	10.94	6.00656	10.94	9.5563	10.94	14.884
		13.04	0.67499	13.04	0.53671	13.04	0.93497	13.04	1.66104	13.04	2.93527	13.04	5.32684	13.04	10.9146			11.04	0.80051	11.04	1.06558	11.04	2.24677	11.04	3.71603	11.04	6.04562	11.04	9.62076	11.04	14.9875
		13.14	0.66522	13.14	0.53671	13.14	0.93106	13.14	1.66104	13.14	2.96182	13.14	5.35028	13.14	10.981			11.14	0.81027	11.14	1.07144	11.14	2.26044	11.14	3.73557	11.14	6.06711	11.14	9.69302	11.14	15.0793
		13.24	0.66992	13.24	0.52695	13.24	0.9252	13.24	1.67081	13.24	2.97159	13.24	5.38544	13.24	11.0494			11.24	0.81613	11.24	1.07535	11.24	2.2702	11.24	3.76096	11.24	6.10617	11.24	9.76138	11.24	15.1731
		13.34	0.66717	13.34	0.52695	13.34	0.9252	13.34	1.67081	13.34	2.98331	13.34	5.41669	13.34	11.1099			11.34	0.81302	11.34	1.08511	11.34	2.28973	11.34	3.77658	11.34	6.14523	11.34	9.82388	11.34	15.2649
		13.44	0.65741	13.44	0.53085	13.44	0.92129	13.44	1.67081	13.44	2.99307	13.44	5.44012	13.44	11.1654			11.44	0.8259	11.44	1.09097	11.44	2.2995	11.44	3.78635	11.44	6.19601	11.44	9.87857	11.44	15.3539
		13.54	0.65741	13.54	0.53671	13.54	0.91544	13.54	1.67081	13.54	2.99307	13.54	5.47528	13.54	11.2427			11.54	0.83371	11.54	1.08591	11.54	2.31512	11.54	3.80081	11.54	6.21555	11.54	9.94888	11.54	15.4485
		13.64	0.65155	13.64	0.52695	13.64	0.91544	13.64	1.68057	13.64	3.00284	13.64	5.49677	13.64	11.2916			11.64	0.83566	11.64	1.09683	11.64	2.31903	11.64	3.82736	11.64	6.25656	11.64	10.0086	11.64	15.5637
		13.74	0.65741	13.74	0.52695	13.74	0.91544	13.74	1.68057	13.74	3.0126	13.74	5.52997	13.74	11.3619			11.74	0.83957	11.74	1.10269	11.74	2.33466	11.74	3.84689	11.74	6.30539	11.74	10.0563	11.74	15.6438
		13.84	0.6496	13.84	0.52695	13.84	0.91544	13.84	1.69034	13.84	3.02628	13.84	5.55536	13.84	11.4224			11.84	0.83957	11.84	1.1066	11.84	2.33466	11.84	3.86838	11.84	6.35617	11.84	10.1266	11.84	15.7239
		13.94	0.65546	13.94	0.52695	13.94	0.91544	13.94	1.69034	13.94	3.0419	13.94	5.58661	13.94	11.4927			11.94	0.83957	11.94	1.11636	11.94	2.34833	11.94	3.89767	11.94	6.39053	11.94	10.1774	11.94	15.8137
		14.04	0.64569	14.04	0.52695	14.04	0.9252	14.04	1.7001	14.04	3.05167	14.04	5.60614	14.04	11.5416			12.04	0.84543	12.04	1.12222	12.04	2.35419	12.04	3.91721	12.04	6.42453	12.04	10.2379	12.04	15.9075
		14.14	0.64569	14.14	0.52695	14.14	0.92129	14.14	1.7001	14.14	3.06143	14.14	5.63934	14.14	11.5923			12.14	0.84933	12.14	1.11636	12.14	2.36865	12.14	3.94064	12.14	6.46359	12.14	10.2985	12.14	16.0032
		14.24	0.63983	14.24	0.52695	14.24	0.91544	14.24	1.7001	14.24	3.0712	14.24	5.66473	14.24	11.6412			12.24	0.85013	12.24	1.12613	12.24	2.37958	12.24	3.95822	12.24	6.50461	12.24	10.359	12.24	16.095
		14.34	0.63592	14.34	0.51523	14.34	0.91544	14.34	1.70987	14.34	3.08292	14.34	5.69598	14.34	11.6959			12.34	0.85129	12.34	1.13199	12.34	2.3952	12.34	3.97775	12.34	6.5386	12.34	10.4079	12.34	16.184
		14.44	0.63592	14.44	0.51523	14.44	0.91544	14.44	1.70987	14.44	3.09659	14.44	5.72919	14.44	11.7623			12.44	0.85129	12.44	1.13589	12.44	2.41083	12.44	3.99728	12.44	6.57687	12.44	10.4586	12.44	16.2727
		14.54	0.63007	14.54	0.51914	14.54	0.91153	14.54	1.72159	14.54	3.11221	14.54	5.76434	14.54	11.8326			12.54	0.86105	12.54	1.14566	12.54	2.41669	12.54	4.01682	12.54	6.61594	12.54	10.5184	12.54	16.3665
		14.64	0.62616	14.64	0.52499	14.64	0.91544	14.64	1.72159	14.64	3.12198	14.64	5.78583	14.64	11.8951			12.64	0.85715	12.64	1.14175	12.64	2.43036	12.64	4.04221	12.64	6.64523	12.64	10.5915	12.64	16.4524
		14.74	0.62616	14.74	0.52499	14.74	0.91544	14.74	1.72159	14.74	3.12198	14.74	5.80536	14.74	11.9615			12.74	0.86105	12.74	1.14645	12.74	2.43622	12.74	4.06369	12.74	6.68625	12.74	10.6481	12.74	16.5364
		14.84	0.61639	14.84	0.52499	14.84	0.91544	14.84	1.73135	14.84	3.14151	14.84	5.82489	14.84	12.022			12.84	0.86105	12.84	1.15347	12.84	2.44989	12.84	4.08127	12.84	6.71555	12.84	10.7184	12.84	16.6223
		14.94	0.6203	14.94	0.52499	14.94	0.91544	14.94	1.73135	14.94	3.15518	14.94	5.84442	14.94	12.0923			12.94	0.86691	12.94	1.15738	12.94	2.45575	12.94	4.10666	12.94	6.75656	12.94	10.777	12.94	16.7141
		15.04	0.61639	15.04	0.52499	15.04	0.92129	15.04	1.73135	15.04	3.17081	15.04	5.86591	15.04	12.1509			13.04	0.87082	13.04	1.16324	13.04	2.46942	13.04	4.11642	13.04	6.79092	13.04	10.8278	13.04	16.7942
		15.14	0.61639	15.14	0.52499	15.14	0.91544	15.14	1.73135	15.14	3.17081	15.14	5.89014	15.14	12.2252			13.14	0.88058	13.14	1.16324	13.14	2.47919	13.14	4.12814	13.14	6.82492	13.14	10.8883	13.14	16.884
		15.24	0.61639	15.24	0.52499	15.24	0.91544	15.24	1.74112	15.24	3.18253	15.24	5.92645	15.24	12.2916			13.24	0.87472	13.24	1.16714	13.24	2.49481	13.24	4.14767	13.24	6.85422	13.24	10.9489	13.24	16.9641
		15.34	0.60467	15.34	0.52499	15.34	0.9205	15.34	1.74112	15.34	3.19229	15.34	5.9577	15.34	12.3658			13.34	0.86966	13.34	1.173	13.34	2.50458	13.34	4.15744	13.34	6.88351	13.34	11.0094	13.34	17.0481
		15.44	0.60858	15.44	0.52499	15.44	0.91818	15.44	1.75089	15.44	3.20206	15.44	5.97723	15.44	12.44			13.44	0.88058	13.44	1.17691	13.44	2.50458	13.44	4.17697	13.44	6.92453	13.44	11.0789	13.44	17.1196
		15.54	0.60467	15.54	0.51523	15.54	0.9205	15.54	1.75089	15.54	3.20596	15.54	6.00653	15.54	12.5005			13.54	0.88644	13.54	1.18277	13.54	2.51825	13.54	4.20627	13.54	6.95969	13.54	11.1305	13.54	17.177
		15.64	0.60467	15.64	0.51523	15.64	0.91348	15.64	1.76065	15.64	3.22159	15.64	6.02606	15.64	12.5611			13.64	0.89035	13.64	1.18668	13.64	2.53387	13.64	4.21799	13.64	6.98508	13.64	11.1969	13.64	17.2727
		15.74	0.60467	15.74	0.51523	15.74	0.91348	15.74	1.76456	15.74	3.23135	15.74	6.05731	15.74	12.6255			13.74	0.88644	13.74	1.19644	13.74	2.53857	13.74	4.23752	13.74	7.01437	13.74	11.2516	13.74	17.343
		15.84	0.59491	15.84	0.51523	15.84	0.91348	15.84	1.78018	15.84	3.24112	15.84	6.09052	15.84	12.7115			13.84	0.89035	13.84	1.2023	13.84	2.55536	13.84	4.26096	13.84	7.05539	13.84	11.3044	13.84	17.4133
		15.94	0.58514	15.94	0.51523	15.94	0.9252	15.94	1.78018	15.94	3.25479	15.94	6.11591	15.94	12.7701			13.94	0.89621	13.94	1.20621	13.94	2.55536	13.94	4.29611	13.94	7.08469	13.94	11.3376	13.94	17.4836
		16.04	0.58905	16.04	0.50546	16.04	0.9252	16.04	1.78018	16.04	3.27042	16.04	6.14716	16.04	12.8209			14.04	0.88644	14.04	1.20621	14.04	2.57098	14.04	4.30783	14.04	7.11398	14.04	11.3883	14.04	17.554
		16.14	0.59491	16.14	0.51523	16.14	0.92129	16.14	1.78995	16.14	3.27042	16.14	6.16083	16.14	12.8853			14.14	0.89035	14.14	1.22183	14.14	2.58661	14.14	4.33713	14.14	7.14133	14.14	11.4586	14.14	17.6184
		16.24	0.58514	16.24	0.50546	16.24	0.91544	16.24	1.78604	16.24	3.28214	16.24	6.18622	16.24	12.94			14.24	0.88644	14.24	1.21677	14.24	2.58661	14.24	4.35666	14.24	7.16476	14.24	11.5094	14.24	17.6946
		16.34	0.58514	16.34	0.50546	16.34	0.91544	16.34	1.78995	16.34	3.2919	16.34	6.21747	16.34	13.0103			14.34	0.89035	14.34	1.22379	14.34	2.60028	14.34	4.37619	14.34	7.21555	14.34	11.5719	14.34	17.7739
		16.44	0.57538	16.44	0.50937	16.44	0.91544	16.44	1.79971	16.44	3.30167	16.44	6.24677	16.44	13.0709			14.44	0.89035	14.44	1.22769	14.44	2.61591	14.44	4.38791	14.44	7.25461	14.44	11.6473	14.44	17.8469
		16.54	0.57538	16.54	0.51132	16.54	0.9252	16.54	1.79971	16.54	3.31534	16.54	6.2663	16.54	13.1197			14.54	0.89621	14.54	1.23746	14.54	2.61591	14.54	4.41135	14.54	7.29562	14.54	11.6969	14.54	17.9329
		16.64	0.57538	16.64	0.50546	16.64	0.9252	16.64	1.81143	16.64	3.33096	16.64	6.2995	16.64	13.1939			14.64	0.89035	14.64	1.24332	14.64	2.62567	14.64	4.42697	14.64	7.33469	14.64	11.7477	14.64	18.0071
		16.74	0.56561	16.74	0.50546	16.74	0.9252	16.74	1.81534	16.74	3.34073	16.74	6.33661	16.74	13.2603			14.74	0.89035	14.74	1.23746	14.74	2.62958	14.74	4.45627	14.74	7.36398	14.74	11.8122	14.74	18.0735
		16.84	0.57031	16.84	0.50937	16.84	0.92129	16.84	1.82706	16.84	3.35049	16.84	6.35614	16.84	13.3111			14.84	0.89621	14.84	1.24332	14.84	2.6452	14.84	4.4758	14.84	7.405	14.84	11.8766	14.84	18.1438
		16.94	0.56757	16.94	0.51523	16.94	0.91544	16.94	1.83487	16.94	3.36026	16.94	6.38934	16.94	13.3697			14.94	0.90091	14.94	1.24722	14.94	2.65497	14.94	4.49728	14.94	7.44406	14.94	11.9372	14.94	18.218
		17.04	0.56757	17.04	0.51523	17.04	0.91544	17.04	1.84659	17.04	3.37393	17.04	6.41669	17.04	13.4205			15.04	0.89621	15.04	1.25699	15.04	2.65887	15.04	4.51682	15.04	7.47531	15.04	12.0172	15.04	18.2942
		17.14	0.5578	17.14	0.51523	17.14	0.91544	17.14	1.85049	17.14	3.37979	17.14	6.44598	17.14	13.4693			15.14	0.90012	15.14	1.26285	15.14	2.6745	15.14	4.53635	15.14	7.50461	15.14	12.0778	15.14	18.3625
		17.24	0.56171	17.24	0.51523	17.24	0.91153	17.24	1.85049	17.24	3.39151	17.24	6.47528	17.24	13.524			15.24	0.90597	15.24	1.26285	15.24	2.68622	15.24	4.55588	15.24	7.54562	15.24	12.1422	15.24	18.4446
		17.34	0.55585	17.34	0.51523	17.34	0.90567	17.34	1.86026	17.34	3.40128	17.34	6.487	17.34	13.5865			15.34	0.90988	15.34	1.26675	15.34	2.69598	15.34	4.5676	15.34	7.58469	15.34	12.1989	15.34	18.5149
		17.44	0.55585	17.44	0.51523	17.44	0.91544	17.44	1.87003	17.44	3.41104	17.44	6.5202	17.44	13.6548			15.44	0.91574	15.44	1.26285	15.44	2.69989	15.44	4.58713	15.44	7.6218	15.44	12.2536	15.44	18.595
		17.54	0.55585	17.54	0.51523	17.54	0.91153	17.54	1.87003	17.54	3.42081	17.54	6.55536	17.54	13.7193			15.54	0.90988	15.54	1.26675	15.54	2.71552	15.54	4.60666	15.54	7.64523	15.54	12.2926	15.54	18.6477
		17.64	0.55585	17.64	0.51523	17.64	0.90958	17.64	1.87979	17.64	3.43448	17.64	6.57489	17.64	13.7896			15.64	0.91574	15.64	1.27652	15.64	2.71552	15.64	4.6301	15.64	7.67453	15.64	12.3493	15.64	18.7133
		17.74	0.54999	17.74	0.51523	17.74	0.91544	17.74	1.89151	17.74	3.4501	17.74	6.60028	17.74	13.8209			15.74	0.91965	15.74	1.28238	15.74	2.72528	15.74	4.65744	15.74	7.71555	15.74	12.3973	15.74	18.7825
		17.84	0.55585	17.84	0.51523	17.84	0.91544	17.84	1.89151	17.84	3.45987	17.84	6.6452	17.84	13.8795			15.84	0.92551	15.84	1.28238	15.84	2.73895	15.84	4.67697	15.84	7.7507	15.84	12.4411	15.84	18.843
		17.94	0.54608	17.94	0.51523	17.94	0.91153	17.94	1.89737	17.94	3.46964	17.94	6.66473	17.94	13.94			15.94	0.91965	15.94	1.28708	15.94	2.75458	15.94	4.6965	15.94	7.77609	15.94	12.4879	15.94	18.9036
		18.04	0.54608	18.04	0.50546	18.04	0.91544	18.04	1.90128	18.04	3.48135	18.04	6.69598	18.04	14.0005			16.04	0.92941	16.04	1.298	16.04	2.76434	16.04	4.70627	16.04	7.81516	16.04	12.5504	16.04	18.9739
		18.14	0.54608	18.14	0.50546	18.14	0.91544	18.14	1.90128	18.14	3.49582	18.14	6.71552	18.14	14.0396			16.14	0.93527	16.14	1.30386	16.14	2.77411	16.14	4.7258	16.14	7.84445	16.14	12.5778	16.14	19.0383
		18.24	0.54999	18.24	0.50546	18.24	0.9252	18.24	1.91104	18.24	3.5126	18.24	6.73505	18.24	14.1002			16.24	0.92941	16.24	1.30777	16.24	2.77802	16.24	4.73557	16.24	7.88547	16.24	12.6169	16.24	19.1028
		18.34	0.54608	18.34	0.50546	18.34	0.9252	18.34	1.91104	18.34	3.52237	18.34	6.7702	18.34	14.1654			16.34	0.93997	16.34	1.31363	16.34	2.79559	16.34	4.75705	16.34	7.92062	16.34	12.6618	16.34	19.1536
		18.44	0.54608	18.44	0.50546	18.44	0.93497	18.44	1.9169	18.44	3.53214	18.44	6.80536	18.44	14.231			16.44	0.94699	16.44	1.31754	16.44	2.80536	16.44	4.78635	16.44	7.94601	16.44	12.7086	16.44	19.2043
		18.54	0.54608	18.54	0.50546	18.54	0.93497	18.54	1.92081	18.54	3.54581	18.54	6.83466	18.54	14.2916			16.54	0.94113	16.54	1.32339	16.54	2.81512	16.54	4.80588	16.54	7.98117	16.54	12.7711	16.54	19.2641
		18.64	0.54022	18.64	0.50546	18.64	0.93106	18.64	1.92081	18.64	3.55167	18.64	6.85614	18.64	14.3365			16.64	0.94699	16.64	1.32339	16.64	2.82489	16.64	4.81564	16.64	8.00656	16.64	12.818	16.64	19.3469
		18.74	0.54608	18.74	0.50546	18.74	0.9252	18.74	1.92081	18.74	3.56143	18.74	6.87567	18.74	14.3912			16.74	0.9509	16.74	1.3273	16.74	2.82959	16.74	4.83713	16.74	8.03586	16.74	12.8629	16.74	19.4172
		18.84	0.54999	18.84	0.50546	18.84	0.9252	18.84	1.93057	18.84	3.5751	18.84	6.8952	18.84	14.442			16.84	0.95676	16.84	1.33316	16.84	2.84637	16.84	4.85666	16.84	8.07492	16.84	12.9079	16.84	19.4817
		18.94	0.54608	18.94	0.50546	18.94	0.93106	18.94	1.93643	18.94	3.59268	18.94	6.9245	18.94	14.5005			16.94	0.9509	16.94	1.3273	16.94	2.85614	16.94	4.87228	16.94	8.0925	16.94	12.9528	16.94	19.552
		19.04	0.54608	19.04	0.50546	19.04	0.9252	19.04	1.94229	19.04	3.60245	19.04	6.94989	19.04	14.5611			17.04	0.95676	17.04	1.34293	17.04	2.85614	17.04	4.89767	17.04	8.1257	17.04	12.9977	17.04	19.6223
		19.14	0.54608	19.14	0.50546	19.14	0.9252	19.14	1.94229	19.14	3.60245	19.14	6.98505	19.14	14.6158			17.14	0.94699	17.14	1.34683	17.14	2.86591	17.14	4.91135	17.14	8.15695	17.14	13.0426	17.14	19.6965
		19.24	0.54608	19.24	0.50546	19.24	0.9252	19.24	1.94229	19.24	3.61612	19.24	7.00458	19.24	14.6705			17.24	0.9509	17.24	1.34293	17.24	2.87958	17.24	4.93674	17.24	8.18155	17.24	13.0985	17.24	19.7629
		19.34	0.54999	19.34	0.50546	19.34	0.93497	19.34	1.95206	19.34	3.63174	19.34	7.02606	19.34	14.7369			17.34	0.96066	17.34	1.35269	17.34	2.8952	17.34	4.9465	17.34	8.22531	17.34	13.1403	17.34	19.8372
		19.44	0.54608	19.44	0.50546	19.44	0.93106	19.44	1.94815	19.44	3.65128	19.44	7.04559	19.44	14.7857			17.44	0.96652	17.44	1.3566	17.44	2.90692	17.44	4.96603	17.44	8.24484	17.44	13.1969	17.44	19.9133
		19.54	0.54608	19.54	0.4957	19.54	0.93692	19.54	1.94229	19.54	3.66495	19.54	7.06122	19.54	14.8404			17.54	0.95676	17.54	1.36246	17.54	2.92059	17.54	4.98166	17.54	8.27414	17.54	13.2477	17.54	19.9739
		19.64	0.54022	19.64	0.4957	19.64	0.93222	19.64	1.95206	19.64	3.68057	19.64	7.08856	19.64	14.9009			17.64	0.96066	17.64	1.36246	17.64	2.92645	17.64	4.98752	17.64	8.30344	17.64	13.3024	17.64	20.0383
		19.74	0.54608	19.74	0.4957	19.74	0.9252	19.74	1.96182	19.74	3.69034	19.74	7.11591	19.74	14.9517			17.74	0.96652	17.74	1.36716	17.74	2.93622	17.74	5.00705	17.74	8.34055	17.74	13.3473	17.74	20.095
		19.84	0.54608	19.84	0.4957	19.84	0.93497	19.84	1.95712	19.84	3.69424	19.84	7.13544	19.84	15.0103			17.84	0.96652	17.84	1.37418	17.84	2.94598	17.84	5.02658	17.84	8.37375	17.84	13.3981	17.84	20.143
		19.94	0.54608	19.94	0.4957	19.94	0.93497	19.94	1.95987	19.94	3.71182	19.94	7.15497	19.94	15.0748			17.94	0.95871	17.94	1.38785	17.94	2.95966	17.94	5.03635	17.94	8.405	17.94	13.4626	17.94	20.2161
		20.04	0.54608	20.04	0.4957	20.04	0.93106	20.04	1.95987	20.04	3.72159	20.04	7.18427	20.04	15.1412			18.04	0.96457	18.04	1.39371	18.04	2.97528	18.04	5.0676	18.04	8.44406	18.04	13.5075	18.04	20.2766
		20.14	0.54608	20.14	0.4957	20.14	0.9252	20.14	1.95987	20.14	3.73526	20.14	7.20575	20.14	15.192			18.14	0.96457	18.14	1.39371	18.14	2.98505	18.14	5.07736	18.14	8.47141	18.14	13.5583	18.14	20.343
		20.24	0.54608	20.24	0.4957	20.24	0.9252	20.24	1.96964	20.24	3.75089	20.24	7.22528	20.24	15.2505			18.24	0.96927	18.24	1.39761	18.24	2.99872	18.24	5.09689	18.24	8.49484	18.24	13.6129	18.24	20.3958
		20.34	0.54608	20.34	0.4957	20.34	0.9252	20.34	1.96964	20.34	3.76065	20.34	7.24481	20.34	15.315			18.34	0.97629	18.34	1.40347	18.34	3.0163	18.34	5.11642	18.34	8.53	18.34	13.6579	18.34	20.4622
		20.44	0.54608	20.44	0.48593	20.44	0.93497	20.44	1.97549	20.44	3.77042	20.44	7.27606	20.44	15.3814			18.44	0.98019	18.44	1.40347	18.44	3.02606	18.44	5.13596	18.44	8.55539	18.44	13.7028	18.44	20.5168
		20.54	0.55078	20.54	0.4957	20.54	0.93106	20.54	1.96964	20.54	3.78018	20.54	7.29559	20.54	15.4302			18.54	0.98605	18.54	1.40738	18.54	3.02606	18.54	5.15744	18.54	8.59055	18.54	13.7586	18.54	20.5774
		20.64	0.54608	20.64	0.48593	20.64	0.9252	20.64	1.9794	20.64	3.79385	20.64	7.32489	20.64	15.4713			18.64	0.97629	18.64	1.423	18.64	3.03583	18.64	5.16721	18.64	8.61594	18.64	13.7907	18.64	20.6321
		20.74	0.54608	20.74	0.48593	20.74	0.93497	20.74	1.98917	20.74	3.81143	20.74	7.34442	20.74	15.5298			18.74	0.98019	18.74	1.42691	18.74	3.0495	18.74	5.18674	18.74	8.64523	18.74	13.8415	18.74	20.6868
		20.84	0.54608	20.84	0.48593	20.84	0.93497	20.84	1.98917	20.84	3.8212	20.84	7.38037	20.84	15.5709			18.84	0.98605	18.84	1.43277	18.84	3.06512	18.84	5.20627	18.84	8.67062	18.84	13.8864	18.84	20.7532
		20.94	0.54608	20.94	0.48593	20.94	0.93497	20.94	1.98526	20.94	3.83096	20.94	7.40692	20.94	15.6216			18.94	0.98605	18.94	1.43277	18.94	3.07489	18.94	5.21603	18.94	8.70578	18.94	13.9313	18.94	20.8235
		21.04	0.54608	21.04	0.48593	21.04	0.93497	21.04	1.9794	21.04	3.84073	21.04	7.43622	21.04	15.6646			19.04	0.98019	19.04	1.43668	19.04	3.08466	19.04	5.24142	19.04	8.73508	19.04	13.9821	19.04	20.8567
		21.14	0.54608	21.14	0.48593	21.14	0.93497	21.14	1.99112	21.14	3.85519	21.14	7.46161	21.14	15.7213			19.14	0.98996	19.14	1.44254	19.14	3.09833	19.14	5.25705	19.14	8.77219	19.14	14.0368	19.14	20.9133
		21.24	0.54999	21.24	0.48593	21.24	0.94083	21.24	1.99112	21.24	3.87198	21.24	7.487	21.24	15.7603			19.24	0.99582	19.24	1.44254	19.24	3.10419	19.24	5.27658	19.24	8.79562	19.24	14.0719	19.24	20.968
		21.34	0.54608	21.34	0.48593	21.34	0.93497	21.34	1.99698	21.34	3.88174	21.34	7.50653	21.34	15.8013			19.34	0.99582	19.34	1.44644	19.34	3.11591	19.34	5.29611	19.34	8.82492	19.34	14.1266	19.34	21.0286
		21.44	0.54608	21.44	0.48593	21.44	0.93497	21.44	1.99112	21.44	3.89542	21.44	7.52606	21.44	15.8541			19.44	0.98996	19.44	1.46207	19.44	3.12567	19.44	5.30588	19.44	8.85226	19.44	14.1715	19.44	21.0969
		21.54	0.54608	21.54	0.48593	21.54	0.93497	21.54	2.00089	21.54	3.91299	21.54	7.54755	21.54	15.9009			19.54	0.99582	19.54	1.46207	19.54	3.13544	19.54	5.32736	19.54	8.88547	19.54	14.2282	19.54	21.1536
		21.64	0.54608	21.64	0.48593	21.64	0.94083	21.64	2.00089	21.64	3.92276	21.64	7.55341	21.64	15.9498			19.64	0.99972	19.64	1.46597	19.64	3.1452	19.64	5.33713	19.64	8.90695	19.64	14.2711	19.64	21.2141
		21.74	0.53632	21.74	0.48593	21.74	0.93497	21.74	2.01065	21.74	3.93643	21.74	7.57098	21.74	15.9908			19.74	1.00558	19.74	1.47183	19.74	3.15497	19.74	5.35666	19.74	8.94601	19.74	14.318	19.74	21.2688
		21.84	0.53632	21.84	0.48593	21.84	0.94473	21.84	2.00674	21.84	3.95206	21.84	7.60614	21.84	16.0298			19.84	1.00558	19.84	1.47653	19.84	3.16864	19.84	5.37619	19.84	8.98117	19.84	14.3688	19.84	21.3391
		21.94	0.53632	21.94	0.48593	21.94	0.94083	21.94	2.00089	21.94	3.96182	21.94	7.62177	21.94	16.0904			19.94	1.00558	19.94	1.48355	19.94	3.1745	19.94	5.39572	19.94	9.00656	19.94	14.4215	19.94	21.4028
		22.04	0.53632	22.04	0.48593	22.04	0.93497	22.04	2.01065	22.04	3.96573	22.04	7.62762	22.04	16.1412			20.04	0.99972	20.04	1.48355	20.04	3.18427	20.04	5.40744	20.04	9.03586	20.04	14.4782	20.04	21.4661
		22.14	0.53632	22.14	0.48593	22.14	0.94473	22.14	2.01065	22.14	3.98135	22.14	7.65692	22.14	16.1744			20.14	1.00558	20.14	1.48355	20.14	3.19403	20.14	5.42697	20.14	9.05069	20.14	14.5192	20.14	21.5364
		22.24	0.54022	22.24	0.47617	22.24	0.94083	22.24	2.02042	22.24	3.99112	22.24	7.67645	22.24	16.231			20.24	1.00949	20.24	1.48355	20.24	3.2077	20.24	5.43674	20.24	9.08469	20.24	14.5622	20.24	21.6223
		22.34	0.53241	22.34	0.48593	22.34	0.93497	22.34	2.02042	22.34	4.01065	22.34	7.69598	22.34	16.2798			20.34	1.02512	20.34	1.49722	20.34	3.21356	20.34	5.45627	20.34	9.10422	20.34	14.6082	20.34	21.677
		22.44	0.53046	22.44	0.48593	22.44	0.94278	22.44	2.03018	22.44	4.02628	22.44	7.71747	22.44	16.3209			20.44	1.02512	20.44	1.50308	20.44	3.22528	20.44	5.46603	20.44	9.13156	20.44	14.6266	20.44	21.7473
		22.54	0.53632	22.54	0.48593	22.54	0.93692	22.54	2.03018	22.54	4.0419	22.54	7.74677	22.54	16.3697			20.54	1.02512	20.54	1.50308	20.54	3.23505	20.54	5.48557	20.54	9.16476	20.54	14.6774	20.54	21.7922
		22.64	0.53632	22.64	0.48593	22.64	0.94669	22.64	2.03018	22.64	4.05167	22.64	7.77606	22.64	16.4107			20.64	1.02982	20.64	1.50308	20.64	3.24481	20.64	5.50705	20.64	9.19406	20.64	14.7008	20.64	21.8469
		22.74	0.53632	22.74	0.48202	22.74	0.94669	22.74	2.03604	22.74	4.06534	22.74	7.79755	22.74	16.4595			20.74	1.03683	20.74	1.51675	20.74	3.25458	20.74	5.51682	20.74	9.22141	20.74	14.7575	20.74	21.9172
		22.84	0.53632	22.84	0.47617	22.84	0.94199	22.84	2.03018	22.84	4.08096	22.84	7.81708	22.84	16.515			20.84	1.03683	20.84	1.52261	20.84	3.26434	20.84	5.52658	20.84	9.25461	20.84	14.7887	20.84	21.9778
		22.94	0.52655	22.94	0.47617	22.94	0.94473	22.94	2.03018	22.94	4.08096	22.94	7.84637	22.94	16.5611			20.94	1.03683	20.94	1.52261	20.94	3.27881	20.94	5.54611	20.94	9.29172	20.94	14.8317	20.94	22.0129
		23.04	0.52655	23.04	0.47617	23.04	0.94473	23.04	2.0419	23.04	4.09073	23.04	7.86591	23.04	16.6021			21.04	1.03683	21.04	1.52261	21.04	3.29559	21.04	5.56564	21.04	9.31516	21.04	14.8786	21.04	22.0481
		23.14	0.52655	23.14	0.47226	23.14	0.94473	23.14	2.0419	23.14	4.10049	23.14	7.88739	23.14	16.6412			21.14	1.04074	21.14	1.53629	21.14	3.29559	21.14	5.57736	21.14	9.35226	21.14	14.9118	21.14	22.1067
		23.24	0.53046	23.24	0.4664	23.24	0.9545	23.24	2.04776	23.24	4.11026	23.24	7.90692	23.24	16.6822			21.24	1.0466	21.24	1.54214	21.24	3.31708	21.24	5.59689	21.24	9.3757	21.24	14.9586	21.24	22.1731
		23.34	0.53632	23.34	0.47617	23.34	0.95059	23.34	2.0419	23.34	4.12198	23.34	7.92645	23.34	16.7154			21.34	1.0466	21.34	1.54214	21.34	3.32684	21.34	5.61642	21.34	9.405	21.34	14.9919	21.34	22.2083
		23.44	0.53632	23.44	0.47617	23.44	0.94473	23.44	2.0419	23.44	4.13174	23.44	7.9577	23.44	16.772			21.44	1.0466	21.44	1.55386	21.44	3.32684	21.44	5.62619	21.44	9.42062	21.44	15.0192	21.44	22.2668
		23.54	0.53241	23.54	0.47617	23.54	0.95059	23.54	2.05167	23.54	4.14151	23.54	7.97723	23.54	16.8013			21.54	1.0466	21.54	1.55777	21.54	3.33661	21.54	5.63596	21.54	9.44601	21.54	15.0575	21.54	22.3176
		23.64	0.52069	23.64	0.47617	23.64	0.94473	23.64	2.05167	23.64	4.16495	23.64	8.00653	23.64	16.8463			21.64	1.05051	21.64	1.56363	21.64	3.35028	21.64	5.65744	21.64	9.48508	21.64	15.1012	21.64	22.3782
		23.74	0.52655	23.74	0.47617	23.74	0.94083	23.74	2.06143	23.74	4.18057	23.74	8.02136	23.74	16.9107			21.74	1.05637	21.74	1.56363	21.74	3.35614	21.74	5.66721	21.74	9.50266	21.74	15.1403	21.74	22.4485
		23.84	0.52655	23.84	0.47226	23.84	0.94473	23.84	2.0712	23.84	4.2001	23.84	8.03583	23.84	16.9517			21.84	1.05637	21.84	1.56363	21.84	3.36591	21.84	5.67697	21.84	9.52609	21.84	15.1774	21.84	22.5071
		23.94	0.51679	23.94	0.4664	23.94	0.94473	23.94	2.08096	23.94	4.21573	23.94	8.05536	23.94	17.0005			21.94	1.05637	21.94	1.57339	21.94	3.37567	21.94	5.6965	21.94	9.56516	21.94	15.2204	21.94	22.5774
		24.04	0.51679	24.04	0.4664	24.04	0.94083	24.04	2.09073	24.04	4.22159	24.04	8.07489	24.04	17.0513			22.04	1.05637	22.04	1.5773	22.04	3.38544	22.04	5.70627	22.04	9.60226	22.04	15.2672	22.04	22.6438
		24.14	0.51679	24.14	0.4664	24.14	0.94473	24.14	2.09073	24.14	4.23135	24.14	8.09442	24.14	17.0845			22.14	1.05637	22.14	1.59293	22.14	3.3952	22.14	5.7258	22.14	9.6257	22.14	15.3024	22.14	22.6985
		24.24	0.51679	24.24	0.4664	24.24	0.94473	24.24	2.10049	24.24	4.24582	24.24	8.10419	24.24	17.1412			22.24	1.05637	22.24	1.58316	22.24	3.3952	22.24	5.74728	22.24	9.65695	22.24	15.3376	22.24	22.7668
		24.34	0.51679	24.34	0.46249	24.34	0.94083	24.34	2.11221	24.34	4.2626	24.34	8.12567	24.34	17.1802			22.34	1.05637	22.34	1.59293	22.34	3.41083	22.34	5.75314	22.34	9.67178	22.34	15.3825	22.34	22.8079
		24.44	0.50702	24.44	0.4664	24.44	0.93497	24.44	2.12198	24.44	4.28214	24.44	8.15497	24.44	17.2349			22.44	1.07004	22.44	1.59683	22.44	3.42645	22.44	5.76682	22.44	9.69406	22.44	15.4215	22.44	22.8586
		24.54	0.50702	24.54	0.4664	24.54	0.94083	24.54	2.12198	24.54	4.2919	24.54	8.1745	24.54	17.2818			22.54	1.06613	22.54	1.61246	22.54	3.43622	22.54	5.77658	22.54	9.73508	22.54	15.4684	22.54	22.927
		24.64	0.50702	24.64	0.46249	24.64	0.93497	24.64	2.13174	24.64	4.30167	24.64	8.19598	24.64	17.3306			22.64	1.06613	22.64	1.61246	22.64	3.43622	22.64	5.79611	22.64	9.76437	22.64	15.5114	22.64	22.9836
		24.74	0.50702	24.74	0.45664	24.74	0.93497	24.74	2.14151	24.74	4.31143	24.74	8.22528	24.74	17.3716			22.74	1.06613	22.74	1.61246	22.74	3.44598	22.74	5.8176	22.74	9.80539	22.74	15.5524	22.74	23.0383
		24.84	0.50702	24.84	0.45664	24.84	0.93497	24.84	2.15128	24.84	4.32315	24.84	8.25458	24.84	17.4107			22.84	1.07004	22.84	1.62222	22.84	3.45575	22.84	5.82736	22.84	9.83469	22.84	15.6012	22.84	23.0989
		24.94	0.50311	24.94	0.45664	24.94	0.94473	24.94	2.15128	24.94	4.33292	24.94	8.28076	24.94	17.4654			22.94	1.07199	22.94	1.62222	22.94	3.46552	22.94	5.84299	22.94	9.86008	22.94	15.6481	22.94	23.1575
		25.04	0.48553	25.04	0.4664	25.04	0.94473	25.04	2.16104	25.04	4.34268	25.04	8.30731	25.04	17.5162			23.04	1.0798	23.04	1.62222	23.04	3.47528	23.04	5.85666	23.04	9.88547	23.04	15.6813	23.04	23.2083
		25.14	0.48553	25.14	0.4664	25.14	0.94083	25.14	2.17081	25.14	4.35245	25.14	8.33661	25.14	17.5552			23.14	1.08566	23.14	1.63589	23.14	3.48895	23.14	5.86642	23.14	9.91476	23.14	15.7223	23.14	23.2532
		25.24	0.48944	25.24	0.4664	25.24	0.93497	25.24	2.18057	25.24	4.36221	25.24	8.36591	25.24	17.6002			23.24	1.08566	23.24	1.64175	23.24	3.50458	23.24	5.88791	23.24	9.9343	23.24	15.7575	23.24	23.3215
		25.34	0.4953	25.34	0.4664	25.34	0.93497	25.34	2.17667	25.34	4.37198	25.34	8.37762	25.34	17.6412			23.34	1.08566	23.34	1.64566	23.34	3.50458	23.34	5.90744	23.34	9.96164	23.34	15.7926	23.34	23.384
		25.44	0.4953	25.44	0.47617	25.44	0.94669	25.44	2.18448	25.44	4.38565	25.44	8.40692	25.44	17.69			23.44	1.08566	23.44	1.65152	23.44	3.5163	23.44	5.91721	23.44	9.97531	23.44	15.8317	23.44	23.4387
		25.54	0.4953	25.54	0.47226	25.54	0.94278	25.54	2.19034	25.54	4.41299	25.54	8.42645	25.54	17.7408			23.54	1.08957	23.54	1.65152	23.54	3.52606	23.54	5.93674	23.54	10.0046	23.54	15.8786	23.54	23.509
		25.64	0.4953	25.64	0.4664	25.64	0.94669	25.64	2.19815	25.64	4.41299	25.64	8.43622	25.64	17.7838			23.64	1.10519	23.64	1.65152	23.64	3.52606	23.64	5.9465	23.64	10.0359	23.64	15.9118	23.64	23.5676
		25.74	0.4953	25.74	0.4664	25.74	0.94669	25.74	2.19229	25.74	4.42276	25.74	8.4577	25.74	17.8404			23.74	1.10519	23.74	1.66129	23.74	3.53583	23.74	5.96603	23.74	10.071	23.74	15.9481	23.74	23.6137
		25.84	0.4953	25.84	0.4664	25.84	0.94669	25.84	2.20206	25.84	4.42862	25.84	8.487	25.84	17.8912			23.84	1.10519	23.84	1.66129	23.84	3.54559	23.84	5.97775	23.84	10.0945	23.84	15.9801	23.84	23.6575
		25.94	0.4953	25.94	0.4664	25.94	0.95645	25.94	2.21182	25.94	4.43643	25.94	8.49677	25.94	17.94			23.94	1.10519	23.94	1.66129	23.94	3.55927	23.94	5.99338	23.94	10.1257	23.94	16.0114	23.94	23.7161
		26.04	0.49139	26.04	0.4664	26.04	0.95645	26.04	2.21182	26.04	4.45206	26.04	8.5163	26.04	17.981			24.04	1.10519	24.04	1.66599	24.04	3.57098	24.04	5.99728	24.04	10.1511	24.04	16.0465	24.04	23.7766
		26.14	0.47577	26.14	0.4664	26.14	0.95175	26.14	2.22159	26.14	4.46182	26.14	8.54169	26.14	18.0201			24.14	1.10519	24.14	1.673	24.14	3.5788	24.14	6.01682	24.14	10.1745	24.14	16.0817	24.14	23.8333
		26.24	0.47577	26.24	0.4664	26.24	0.9545	26.24	2.22159	26.24	4.47159	26.24	8.55731	26.24	18.0709			24.24	1.1091	24.24	1.673	24.24	3.58075	24.24	6.02658	24.24	10.2155	24.24	16.1266	24.24	23.886
		26.34	0.47577	26.34	0.4664	26.34	0.9545	26.34	2.23135	26.34	4.47159	26.34	8.57294	26.34	18.1002			24.34	1.11105	24.34	1.673	24.34	3.58466	24.34	6.04807	24.34	10.2312	24.34	16.1422	24.34	23.9368
		26.44	0.47968	26.44	0.46249	26.44	0.96426	26.44	2.24112	26.44	4.49307	26.44	8.59052	26.44	18.1509			24.44	1.10519	24.44	1.673	24.44	3.59637	24.44	6.05392	24.44	10.2566	24.44	16.1813	24.44	23.9875
		26.54	0.48553	26.54	0.45664	26.54	0.96036	26.54	2.24112	26.54	4.50674	26.54	8.61591	26.54	18.19			24.54	1.1091	24.54	1.67691	24.54	3.61005	24.54	6.0676	24.54	10.282	24.54	16.2067	24.54	24.0364
		26.64	0.47577	26.64	0.45664	26.64	0.9584	26.64	2.25089	26.64	4.52237	26.64	8.63739	26.64	18.231			24.64	1.11496	24.64	1.69254	24.64	3.61591	24.64	6.07736	24.64	10.2956	24.64	16.2321	24.64	24.0872
		26.74	0.47577	26.74	0.45664	26.74	0.96036	26.74	2.26065	26.74	4.53214	26.74	8.64716	26.74	18.2838			24.74	1.11496	24.74	1.69254	24.74	3.62567	24.74	6.09689	24.74	10.3249	24.74	16.2614	24.74	24.1321
		26.84	0.47186	26.84	0.45664	26.84	0.96426	26.84	2.26065	26.84	4.5419	26.84	8.66669	26.84	18.3306			24.84	1.11496	24.84	1.69254	24.84	3.62567	24.84	6.10666	24.84	10.3562	24.84	16.2985	24.84	24.1868
		26.94	0.466	26.94	0.45664	26.94	0.96036	26.94	2.27237	26.94	4.55167	26.94	8.67645	26.94	18.3697			24.94	1.12473	24.94	1.69644	24.94	3.63544	24.94	6.12814	24.94	10.3855	24.94	16.3415	24.94	24.2375
		27.04	0.466	27.04	0.45664	27.04	0.9545	27.04	2.27237	27.04	4.56143	27.04	8.69598	27.04	18.4107			25.04	1.12863	25.04	1.71402	25.04	3.6452	25.04	6.13791	25.04	10.4128	25.04	16.3727	25.04	24.2864
		27.14	0.466	27.14	0.45664	27.14	0.9545	27.14	2.28214	27.14	4.5712	27.14	8.71747	27.14	18.4498			25.14	1.13449	25.14	1.71402	25.14	3.6452	25.14	6.14377	25.14	10.4362	25.14	16.4215	25.14	24.3372
		27.24	0.466	27.24	0.45273	27.24	0.96426	27.24	2.28214	27.24	4.5712	27.24	8.737	27.24	18.4908			25.24	1.13449	25.24	1.71793	25.24	3.65497	25.24	6.15744	25.24	10.4655	25.24	16.4586	25.24	24.3977
		27.34	0.45624	27.34	0.45664	27.34	0.96426	27.34	2.2919	27.34	4.58096	27.34	8.75653	27.34	18.5298			25.34	1.13449	25.34	1.73355	25.34	3.66473	25.34	6.16721	25.34	10.487	25.34	16.4821	25.34	24.4465
		27.44	0.466	27.44	0.45664	27.44	0.96036	27.44	2.30167	27.44	4.59268	27.44	8.77997	27.44	18.5611			25.44	1.13449	25.44	1.73355	25.44	3.67841	25.44	6.18204	25.44	10.5116	25.44	16.5192	25.44	24.5071
		27.54	0.466	27.54	0.45664	27.54	0.96426	27.54	2.30167	27.54	4.59854	27.54	8.81708	27.54	18.5904			25.54	1.14621	25.54	1.73355	25.54	3.69598	25.54	6.1965	25.54	10.5339	25.54	16.5524	25.54	24.5579
		27.64	0.466	27.64	0.45664	27.64	0.96426	27.64	2.30673	27.64	4.60245	27.64	8.83661	27.64	18.6295			25.64	1.14621	25.64	1.74332	25.64	3.69598	25.64	6.21603	25.64	10.5534	25.64	16.5915	25.64	24.6067
		27.74	0.466	27.74	0.45193	27.74	0.96426	27.74	2.29971	27.74	4.61221	27.74	8.85614	27.74	18.6705			25.74	1.14621	25.74	1.74332	25.74	3.70575	25.74	6.23557	25.74	10.5808	25.74	16.6325	25.74	24.6575
		27.84	0.466	27.84	0.44492	27.84	0.96036	27.84	2.30948	27.84	4.62198	27.84	8.87958	27.84	18.7095			25.84	1.14621	25.84	1.74332	25.84	3.71552	25.84	6.24533	25.84	10.6042	25.84	16.6676	25.84	24.7063
		27.94	0.466	27.94	0.44492	27.94	0.9545	27.94	2.31924	27.94	4.63174	27.94	8.90692	27.94	18.7408			25.94	1.14621	25.94	1.75308	25.94	3.71552	25.94	6.26682	25.94	10.6355	25.94	16.7028	25.94	24.761
		28.04	0.466	28.04	0.45664	28.04	0.96622	28.04	2.32901	28.04	4.64151	28.04	8.92645	28.04	18.7994			26.04	1.14621	26.04	1.75699	26.04	3.72528	26.04	6.28244	26.04	10.6609	26.04	16.7282	26.04	24.8274
		28.14	0.466	28.14	0.45664	28.14	0.96622	28.14	2.32901	28.14	4.65128	28.14	8.93622	28.14	18.8404			26.14	1.14621	26.14	1.76285	26.14	3.73505	26.14	6.28635	26.14	10.6843	26.14	16.7633	26.14	24.8821
		28.24	0.466	28.24	0.45664	28.24	0.96231	28.24	2.34073	28.24	4.65128	28.24	8.95575	28.24	18.8795			26.24	1.14621	26.24	1.76285	26.24	3.74481	26.24	6.30588	26.24	10.7019	26.24	16.7926	26.24	24.927
		28.34	0.466	28.34	0.45664	28.34	0.95645	28.34	2.34073	28.34	4.66299	28.34	8.97528	28.34	18.9205			26.34	1.14621	26.34	1.77261	26.34	3.74481	26.34	6.31174	26.34	10.7253	26.34	16.8336	26.34	24.9915
		28.44	0.45624	28.44	0.45273	28.44	0.95645	28.44	2.35049	28.44	4.67276	28.44	8.99091	28.44	18.9498			26.44	1.15091	26.44	1.77261	26.44	3.74872	26.44	6.33127	26.44	10.7546	26.44	16.868	26.44	25.0364
		28.54	0.45624	28.54	0.44687	28.54	0.96231	28.54	2.35049	28.54	4.68253	28.54	9.00653	28.54	18.9908			26.54	1.15323	26.54	1.77261	26.54	3.76434	26.54	6.34299	26.54	10.782	26.54	16.902	26.54	25.0872
		28.64	0.45624	28.64	0.44687	28.64	0.95645	28.64	2.36026	28.64	4.68253	28.64	9.02606	28.64	19.0298			26.64	1.15091	26.64	1.78629	26.64	3.76434	26.64	6.34689	26.64	10.8054	26.64	16.9411	26.64	25.1575
		28.74	0.45624	28.74	0.44687	28.74	0.95645	28.74	2.36026	28.74	4.69229	28.74	9.04559	28.74	19.0709			26.74	1.15793	26.74	1.79214	26.74	3.77411	26.74	6.36642	26.74	10.8347	26.74	16.9821	26.74	25.1965
		28.84	0.45624	28.84	0.44687	28.84	0.95645	28.84	2.36026	28.84	4.70206	28.84	9.06903	28.84	19.1002			26.84	1.15793	26.84	1.79214	26.84	3.78387	26.84	6.37619	26.84	10.8562	26.84	17.0172	26.84	25.2668
		28.94	0.45233	28.94	0.44687	28.94	0.96622	28.94	2.37003	28.94	4.71182	28.94	9.08661	28.94	19.1392			26.94	1.15793	26.94	1.79214	26.94	3.78387	26.94	6.39182	26.94	10.8855	26.94	17.0407	26.94	25.3176
		29.04	0.44647	29.04	0.44687	29.04	0.96622	29.04	2.36612	29.04	4.72159	29.04	9.10223	29.04	19.1802			27.04	1.15793	27.04	1.80191	27.04	3.80536	27.04	6.39572	27.04	10.9148	27.04	17.068	27.04	25.3762
		29.14	0.44647	29.14	0.44687	29.14	0.97208	29.14	2.36417	29.14	4.72159	29.14	9.11005	29.14	19.224			27.14	1.16769	27.14	1.79214	27.14	3.80536	27.14	6.40744	27.14	10.946	27.14	17.1012	27.14	25.427
		29.24	0.44647	29.24	0.44296	29.24	0.96622	29.24	2.37979	29.24	4.73526	29.24	9.13544	29.24	19.272			27.24	1.16769	27.24	1.80191	27.24	3.81512	27.24	6.42697	27.24	10.9714	27.24	17.1325	27.24	25.4875
		29.34	0.44647	29.34	0.4371	29.34	0.96622	29.34	2.37979	29.34	4.75284	29.34	9.1452	29.34	19.3013			27.34	1.16769	27.34	1.80191	27.34	3.82489	27.34	6.43674	27.34	10.9948	27.34	17.1676	27.34	25.5364
		29.44	0.44647	29.44	0.4371	29.44	0.96622	29.44	2.37979	29.44	4.7626	29.44	9.16473	29.44	19.3326			27.44	1.16769	27.44	1.80191	27.44	3.83466	27.44	6.45627	27.44	11.0163	27.44	17.2028	27.44	25.5872
		29.54	0.44647	29.54	0.4371	29.54	0.97598	29.54	2.38956	29.54	4.7626	29.54	9.19598	29.54	19.3619			27.54	1.16769	27.54	1.81558	27.54	3.83856	27.54	6.47189	27.54	11.0359	27.54	17.2379	27.54	25.636
		29.64	0.44257	29.64	0.4371	29.64	0.97598	29.64	2.38956	29.64	4.77237	29.64	9.21552	29.64	19.4009			27.64	1.1716	27.64	1.82144	27.64	3.85419	27.64	6.47775	27.64	11.0515	27.64	17.2711	27.64	25.6868
		29.74	0.43671	29.74	0.4371	29.74	0.97598	29.74	2.38956	29.74	4.78214	29.74	9.22528	29.74	19.442			27.74	1.17746	27.74	1.82144	27.74	3.85419	27.74	6.48752	27.74	11.0652	27.74	17.3083	27.74	25.7375
		29.84	0.44647	29.84	0.4371	29.84	0.97598	29.84	2.39932	29.84	4.7919	29.84	9.24872	29.84	19.4713			27.84	1.18723	27.84	1.83121	27.84	3.86395	27.84	6.50705	27.84	11.0964	27.84	17.3415	27.84	25.7864
		29.94	0.44647	29.94	0.4371	29.94	0.98575	29.94	2.39932	29.94	4.7919	29.94	9.27606	29.94	19.5123			27.94	1.18723	27.94	1.83121	27.94	3.87372	27.94	6.51682	27.94	11.112	27.94	17.3727	27.94	25.8274
		30.04	0.44647	30.04	0.4371	30.04	0.98105	30.04	2.39932	30.04	4.80167	30.04	9.29559	30.04	19.5416			28.04	1.18723	28.04	1.83511	28.04	3.88544	28.04	6.53635	28.04	11.1355	28.04	17.4079	28.04	25.8762
		30.14	0.44647	30.14	0.44687	30.14	0.97873	30.14	2.40909	30.14	4.80753	30.14	9.31512	30.14	19.5826			28.14	1.18723	28.14	1.84097	28.14	3.88544	28.14	6.54611	28.14	11.1628	28.14	17.4333	28.14	25.9172
		30.24	0.44647	30.24	0.4371	30.24	0.98105	30.24	2.40518	30.24	4.81143	30.24	9.33466	30.24	19.6119			28.24	1.18723	28.24	1.84097	28.24	3.88544	28.24	6.55783	28.24	11.1765	28.24	17.4586	28.24	25.9719
		30.34	0.44647	30.34	0.4371	30.34	0.97403	30.34	2.40909	30.34	4.81143	30.34	9.36005	30.34	19.6412			28.34	1.18723	28.34	1.84097	28.34	3.8952	28.34	6.57736	28.34	11.2058	28.34	17.4919	28.34	26.011
		30.44	0.44647	30.44	0.4371	30.44	0.98379	30.44	2.40909	30.44	4.8212	30.44	9.38544	30.44	19.6822			28.44	1.18723	28.44	1.84097	28.44	3.90497	28.44	6.59689	28.44	11.2206	28.44	17.5231	28.44	26.0774
		30.54	0.44647	30.54	0.4371	30.54	0.98379	30.54	2.42081	30.54	4.83292	30.54	9.3952	30.54	19.7213			28.54	1.18723	28.54	1.84097	28.54	3.91473	28.54	6.60666	28.54	11.2448	28.54	17.5477	28.54	26.1321
		30.64	0.44647	30.64	0.4371	30.64	0.98379	30.64	2.42081	30.64	4.84268	30.64	9.41473	30.64	19.7466			28.64	1.18723	28.64	1.84097	28.64	3.9245	28.64	6.62619	28.64	11.2605	28.64	17.5817	28.64	26.177
		30.74	0.44647	30.74	0.4371	30.74	0.98379	30.74	2.43057	30.74	4.85245	30.74	9.43427	30.74	19.7916			28.74	1.19699	28.74	1.85269	28.74	3.93427	28.74	6.63205	28.74	11.2839	28.74	17.6208	28.74	26.2317
		30.84	0.44647	30.84	0.4371	30.84	0.98379	30.84	2.43057	30.84	4.86221	30.84	9.45575	30.84	19.8326			28.84	1.19699	28.84	1.85269	28.84	3.93427	28.84	6.65158	28.84	11.3054	28.84	17.6618	28.84	26.2922
		30.94	0.44647	30.94	0.4332	30.94	0.98965	30.94	2.44034	30.94	4.86221	30.94	9.47528	30.94	19.8619			28.94	1.19699	28.94	1.85269	28.94	3.94403	28.94	6.66721	28.94	11.3249	28.94	17.6969	28.94	26.3274
		31.04	0.44647	31.04	0.42734	31.04	0.98379	31.04	2.44034	31.04	4.87198	31.04	9.48505	31.04	19.9009			29.04	1.19699	29.04	1.85739	29.04	3.9538	29.04	6.67697	29.04	11.3503	29.04	17.7204	29.04	26.3879
		31.14	0.44647	31.14	0.42734	31.14	0.98379	31.14	2.44034	31.14	4.88174	31.14	9.49481	31.14	19.9322			29.14	1.19699	29.14	1.86441	29.14	3.96552	29.14	6.6965	29.14	11.3659	29.14	17.7575	29.14	26.4407
		31.24	0.44177	31.24	0.41562	31.24	0.99161	31.24	2.4462	31.24	4.89151	31.24	9.51434	31.24	19.9713			29.24	1.19699	29.24	1.86441	29.24	3.96552	29.24	6.70627	29.24	11.3952	29.24	17.7809	29.24	26.4973
		31.34	0.43475	31.34	0.42734	31.34	0.98575	31.34	2.44034	31.34	4.90128	31.34	9.53583	31.34	20.022			29.34	1.19699	29.34	1.86948	29.34	3.97528	29.34	6.72775	29.34	11.4109	29.34	17.8083	29.34	26.5422
		31.44	0.43475	31.44	0.42734	31.44	0.98575	31.44	2.4501	31.44	4.90128	31.44	9.55536	31.44	20.0611			29.44	1.19699	29.44	1.86716	29.44	3.98505	29.44	6.73752	29.44	11.4245	29.44	17.8317	29.44	26.5872
		31.54	0.43475	31.54	0.41562	31.54	0.98184	31.54	2.45987	31.54	4.91299	31.54	9.57489	31.54	20.1021			29.54	1.19699	29.54	1.87418	29.54	3.98505	29.54	6.74728	29.54	11.4421	29.54	17.8571	29.54	26.6418
		31.64	0.43085	31.64	0.41171	31.64	0.98575	31.64	2.45987	31.64	4.92276	31.64	9.58466	31.64	20.1451			29.64	1.19699	29.64	1.87418	29.64	3.99481	29.64	6.75314	29.64	11.4655	29.64	17.8922	29.64	26.7063
		31.74	0.42499	31.74	0.41757	31.74	0.98575	31.74	2.46964	31.74	4.93253	31.74	9.59442	31.74	20.1822			29.74	1.19699	29.74	1.87418	29.74	4.00458	29.74	6.77072	29.74	11.4909	29.74	17.9313	29.74	26.7571
		31.84	0.42499	31.84	0.41757	31.84	0.98575	31.84	2.46573	31.84	4.9462	31.84	9.61591	31.84	20.2115			29.84	1.19699	29.84	1.88394	29.84	4.00458	29.84	6.78244	29.84	11.5066	29.84	17.9586	29.84	26.7961
		31.94	0.42499	31.94	0.41757	31.94	0.98184	31.94	2.45987	31.94	4.95206	31.94	9.63544	31.94	20.2408			29.94	1.20676	29.94	1.88394	29.94	4.02411	29.94	6.79025	29.94	11.5359	29.94	17.9821	29.94	26.8372
		32.04	0.42499	32.04	0.40585	32.04	0.97598	32.04	2.46964	32.04	4.96182	32.04	9.65497	32.04	20.2818			30.04	1.21066	30.04	1.88394	30.04	4.02411	30.04	6.80392	30.04	11.5554	30.04	18.0114	30.04	26.8762
		32.14	0.42889	32.14	0.41367	32.14	0.97598	32.14	2.46964	32.14	4.96768	32.14	9.6745	32.14	20.3111			30.14	1.21262	30.14	1.88394	30.14	4.03387	30.14	6.80783	30.14	11.571	30.14	18.0387	30.14	26.927
		32.24	0.43475	32.24	0.39609	32.24	0.97598	32.24	2.48135	32.24	4.97159	32.24	9.69598	32.24	20.3521			30.24	1.21066	30.24	1.88394	30.24	4.03387	30.24	6.82736	30.24	11.5964	30.24	18.0622	30.24	26.9661
		32.34	0.42499	32.34	0.40781	32.34	0.98184	32.34	2.48135	32.34	4.98135	32.34	9.71552	32.34	20.3951			30.34	1.21652	30.34	1.89371	30.34	4.04364	30.34	6.83713	30.34	11.6257	30.34	18.0895	30.34	27.0168
		32.44	0.42499	32.44	0.40781	32.44	0.97598	32.44	2.48135	32.44	4.99307	32.44	9.72528	32.44	20.4302			30.44	1.21652	30.44	1.89371	30.44	4.04364	30.44	6.84689	30.44	11.655	30.44	18.1129	30.44	27.0676
		32.54	0.43475	32.54	0.40781	32.54	0.97598	32.54	2.49112	32.54	5.00284	32.54	9.74951	32.54	20.4615			30.54	1.22629	30.54	1.89761	30.54	4.05536	30.54	6.85666	30.54	11.6823	30.54	18.152	30.54	27.1067
		32.64	0.42499	32.64	0.4039	32.64	0.97208	32.64	2.48721	32.64	5.00284	32.64	9.77136	32.64	20.4908			30.64	1.22629	30.64	1.91324	30.64	4.05536	30.64	6.87619	30.64	11.7058	30.64	18.1883	30.64	27.1477
		32.74	0.42499	32.74	0.39804	32.74	0.97598	32.74	2.49112	32.74	5.0126	32.74	9.78583	32.74	20.5259			30.74	1.22629	30.74	1.91324	30.74	4.06512	30.74	6.88791	30.74	11.7323	30.74	18.2204	30.74	27.1965
		32.84	0.42499	32.84	0.39804	32.84	0.97598	32.84	2.49112	32.84	5.02237	32.84	9.80536	32.84	20.5611			30.84	1.22629	30.84	1.91324	30.84	4.07098	30.84	6.90744	30.84	11.7448	30.84	18.2614	30.84	27.2375
		32.94	0.42499	32.94	0.40781	32.94	0.97598	32.94	2.50089	32.94	5.03214	32.94	9.82489	32.94	20.5806			30.94	1.22629	30.94	1.91324	30.94	4.07489	30.94	6.91721	30.94	11.7546	30.94	18.2809	30.94	27.2727
		33.04	0.42499	33.04	0.39804	33.04	0.98184	33.04	2.50089	33.04	5.0419	33.04	9.83466	33.04	20.6119			31.04	1.23019	31.04	1.91324	31.04	4.08466	31.04	6.93674	31.04	11.78	31.04	18.3102	31.04	27.3118
		33.14	0.42499	33.14	0.39804	33.14	0.97598	33.14	2.51065	33.14	5.05167	33.14	9.85614	33.14	20.6412			31.14	1.23605	31.14	1.923	31.14	4.09442	31.14	6.9465	31.14	11.8093	31.14	18.3376	31.14	27.3625
		33.24	0.42499	33.24	0.39414	33.24	0.97598	33.24	2.51065	33.24	5.06143	33.24	9.87567	33.24	20.6841			31.24	1.23605	31.24	1.923	31.24	4.09442	31.24	6.95236	31.24	11.8308	31.24	18.3708	31.24	27.4075
		33.34	0.42499	33.34	0.38827	33.34	0.98575	33.34	2.51065	33.34	5.06143	33.34	9.8952	33.34	20.7213			31.34	1.23605	31.34	1.923	31.34	4.09442	31.34	6.95822	31.34	11.8542	31.34	18.402	31.34	27.4661
		33.44	0.42499	33.44	0.38827	33.44	0.98575	33.44	2.51651	33.44	5.0712	33.44	9.91943	33.44	20.7505			31.44	1.23605	31.44	1.923	31.44	4.10419	31.44	6.96799	31.44	11.8737	31.44	18.4313	31.44	27.5168
		33.54	0.42499	33.54	0.38827	33.54	0.98575	33.54	2.52042	33.54	5.08292	33.54	9.94128	33.54	20.7798			31.54	1.24582	31.54	1.923	31.54	4.11395	31.54	6.98752	31.54	11.905	31.54	18.4606	31.54	27.5579
		33.64	0.42499	33.64	0.38827	33.64	0.98105	33.64	2.52042	33.64	5.09268	33.64	9.94598	33.64	20.8013			31.64	1.23605	31.64	1.923	31.64	4.12567	31.64	6.99728	31.64	11.9206	31.64	18.4919	31.64	27.6125
		33.74	0.42108	33.74	0.38827	33.74	0.97403	33.74	2.53018	33.74	5.10245	33.74	9.97021	33.74	20.8306			31.74	1.23605	31.74	1.923	31.74	4.12567	31.74	7.00705	31.74	11.9343	31.74	18.5211	31.74	27.6575
		33.84	0.40546	33.84	0.38827	33.84	0.97403	33.84	2.54581	33.84	5.10245	33.84	9.99677	33.84	20.8638			31.84	1.23605	31.84	1.923	31.84	4.13544	31.84	7.02658	31.84	11.9558	31.84	18.5504	31.84	27.7219
		33.94	0.41913	33.94	0.38827	33.94	0.97403	33.94	2.55167	33.94	5.11221	33.94	10.0065	33.94	20.8912			31.94	1.23605	31.94	1.93668	31.94	4.1452	31.94	7.0383	31.94	11.9753	31.94	18.5817	31.94	27.7629
		34.04	0.41522	34.04	0.38827	34.04	0.98379	34.04	2.56143	34.04	5.12198	34.04	10.0261	34.04	20.9302			32.04	1.23605	32.04	1.94254	32.04	4.15497	32.04	7.04807	32.04	11.9948	32.04	18.611	32.04	27.8274
		34.14	0.41522	34.14	0.38827	34.14	0.98379	34.14	2.55753	34.14	5.13174	34.14	10.0378	34.14	20.9595			32.14	1.23996	32.14	1.94254	32.14	4.16473	32.14	7.0676	32.14	12.0105	32.14	18.6266	32.14	27.8782
		34.24	0.41522	34.24	0.38358	34.24	0.98379	34.24	2.56143	34.24	5.14151	34.24	10.0573	34.24	21.0005			32.24	1.24582	32.24	1.95621	32.24	4.16473	32.24	7.07736	32.24	12.0261	32.24	18.652	32.24	27.9465
		34.34	0.41522	34.34	0.37656	34.34	0.97989	34.34	2.56143	34.34	5.14151	34.34	10.0768	34.34	21.024			32.34	1.24582	32.34	1.96207	32.34	4.1745	32.34	7.08713	32.34	12.0554	32.34	18.6911	32.34	27.9973
		34.44	0.41522	34.44	0.37656	34.44	0.97403	34.44	2.5712	34.44	5.15128	34.44	10.0964	34.44	21.0611			32.44	1.25558	32.44	1.96207	32.44	4.18427	32.44	7.09299	32.44	12.0808	32.44	18.7223	32.44	28.0481
		34.54	0.41522	34.54	0.37656	34.54	0.97403	34.54	2.58096	34.54	5.16299	34.54	10.1179	34.54	21.0904			32.54	1.25949	32.54	1.96207	32.54	4.18427	32.54	7.10666	32.54	12.0847	32.54	18.7516	32.54	28.0969
		34.64	0.41132	34.64	0.37656	34.64	0.97403	34.64	2.58682	34.64	5.17276	34.64	10.1276	34.64	21.1197			32.64	1.26144	32.64	1.96207	32.64	4.19403	32.64	7.12814	32.64	12.1062	32.64	18.7907	32.64	28.1477
		34.74	0.40546	34.74	0.36484	34.74	0.98379	34.74	2.58096	34.74	5.18253	34.74	10.1374	34.74	21.1412			32.74	1.26535	32.74	1.96207	32.74	4.19403	32.74	7.13791	32.74	12.1257	32.74	18.8278	32.74	28.2063
		34.84	0.40546	34.84	0.37656	34.84	0.97989	34.84	2.59073	34.84	5.19229	34.84	10.1569	34.84	21.1705			32.84	1.25558	32.84	1.97379	32.84	4.20575	32.84	7.14767	32.84	12.1316	32.84	18.8512	32.84	28.2571
		34.94	0.40546	34.94	0.36093	34.94	0.97403	34.94	2.59073	34.94	5.19229	34.94	10.1667	34.94	21.2095			32.94	1.26926	32.94	1.97769	32.94	4.20575	32.94	7.16721	32.94	12.1452	32.94	18.8708	32.94	28.3079
		35.04	0.40936	35.04	0.35507	35.04	0.97403	35.04	2.60049	35.04	5.20792	35.04	10.1862	35.04	21.2408			33.04	1.27512	33.04	1.98355	33.04	4.21552	33.04	7.17697	33.04	12.1609	33.04	18.9118	33.04	28.343
		35.14	0.40546	35.14	0.35507	35.14	0.97403	35.14	2.60049	35.14	5.21182	35.14	10.196	35.14	21.2603			33.14	1.27512	33.14	1.98355	33.14	4.21552	33.14	7.19846	33.14	12.1765	33.14	18.9274	33.14	28.3684
		35.24	0.40546	35.24	0.36679	35.24	0.97989	35.24	2.60635	35.24	5.21182	35.24	10.2175	35.24	21.2896			33.24	1.27512	33.24	1.98355	33.24	4.22528	33.24	7.20822	33.24	12.2058	33.24	18.9528	33.24	28.4075
		35.34	0.40155	35.34	0.36679	35.34	0.97403	35.34	2.60049	35.34	5.22159	35.34	10.2272	35.34	21.3345			33.34	1.27512	33.34	1.98355	33.34	4.23505	33.34	7.21799	33.34	12.2253	33.34	18.9821	33.34	28.4465
		35.44	0.39569	35.44	0.36289	35.44	0.97403	35.44	2.61221	35.44	5.23331	35.44	10.2468	35.44	21.3697			33.44	1.27512	33.44	1.98355	33.44	4.24481	33.44	7.23752	33.44	12.2312	33.44	19.0016	33.44	28.4973
		35.54	0.39569	35.54	0.35702	35.54	0.97403	35.54	2.60831	35.54	5.24307	35.54	10.2663	35.54	21.4009			33.54	1.27512	33.54	1.99332	33.54	4.24091	33.54	7.25235	33.54	12.2566	33.54	19.0329	33.54	28.5383
		35.64	0.39569	35.64	0.35702	35.64	0.97012	35.64	2.61221	35.64	5.25284	35.64	10.2878	35.64	21.4205			33.64	1.27512	33.64	1.99332	33.64	4.24481	33.64	7.2551	33.64	12.2663	33.64	19.0622	33.64	28.5774
		35.74	0.39569	35.74	0.35312	35.74	0.96426	35.74	2.61221	35.74	5.25284	35.74	10.3015	35.74	21.4498			33.74	1.27512	33.74	1.99332	33.74	4.25458	33.74	7.26682	33.74	12.2761	33.74	19.0817	33.74	28.6184
		35.84	0.39569	35.84	0.34726	35.84	0.97598	35.84	2.62198	35.84	5.2626	35.84	10.3229	35.84	21.4791			33.84	1.27512	33.84	1.99332	33.84	4.25458	33.84	7.27658	33.84	12.3054	33.84	19.111	33.84	28.6575
		35.94	0.38593	35.94	0.34726	35.94	0.97208	35.94	2.63174	35.94	5.2626	35.94	10.3366	35.94	21.5103			33.94	1.27512	33.94	2.00308	33.94	4.26434	33.94	7.28635	33.94	12.3152	33.94	19.1383	33.94	28.6965
		36.04	0.38593	36.04	0.34726	36.04	0.96622	36.04	2.63681	36.04	5.27237	36.04	10.3561	36.04	21.5396			34.04	1.28683	34.04	2.00308	34.04	4.26434	34.04	7.29221	34.04	12.3464	34.04	19.1657	34.04	28.7375
		36.14	0.38593	36.14	0.34726	36.14	0.96622	36.14	2.62979	36.14	5.28214	36.14	10.3815	36.14	21.5756			34.14	1.28683	34.14	2.00308	34.14	4.26434	34.14	7.29611	34.14	12.3612	34.14	19.2028	34.14	28.7766
		36.24	0.38593	36.24	0.34335	36.24	0.97598	36.24	2.63956	36.24	5.2919	36.24	10.3972	36.24	21.6119			34.24	1.28683	34.24	2.00308	34.24	4.27411	34.24	7.31564	34.24	12.3737	34.24	19.2282	34.24	28.8176
		36.34	0.38593	36.34	0.33749	36.34	0.97598	36.34	2.64932	36.34	5.30167	36.34	10.4167	36.34	21.6314			34.34	1.28683	34.34	2.01285	34.34	4.2702	34.34	7.3215	34.34	12.3952	34.34	19.2555	34.34	28.8567
		36.44	0.38593	36.44	0.33749	36.44	0.97598	36.44	2.64542	36.44	5.31143	36.44	10.4362	36.44	21.6627			34.44	1.29074	34.44	2.01285	34.44	4.27606	34.44	7.32541	34.44	12.4148	34.44	19.279	34.44	28.8938
		36.54	0.38593	36.54	0.34726	36.54	0.98575	36.54	2.64932	36.54	5.31534	36.54	10.4557	36.54	21.692			34.54	1.2966	34.54	2.01285	34.54	4.28583	34.54	7.34689	34.54	12.4343	34.54	19.3024	34.54	28.9368
		36.64	0.37225	36.64	0.34335	36.64	0.98575	36.64	2.66104	36.64	5.33292	36.64	10.4772	36.64	21.7213			34.64	1.2966	34.64	2.01285	34.64	4.29559	34.64	7.35666	34.64	12.4636	34.64	19.3317	34.64	28.9778
		36.74	0.36639	36.74	0.33749	36.74	0.98184	36.74	2.66104	36.74	5.34268	36.74	10.4831	36.74	21.7525			34.74	1.2966	34.74	2.02261	34.74	4.29169	34.74	7.37228	34.74	12.4714	34.74	19.3512	34.74	29.0325
		36.84	0.36639	36.84	0.33749	36.84	0.97598	36.84	2.6669	36.84	5.34268	36.84	10.4968	36.84	21.7857			34.84	1.2966	34.84	2.02261	34.84	4.28973	34.84	7.37619	34.84	12.4948	34.84	19.3786	34.84	29.0774
		36.94	0.36639	36.94	0.33749	36.94	0.98575	36.94	2.66104	36.94	5.35245	36.94	10.5163	36.94	21.8209			34.94	1.30637	34.94	2.02261	34.94	4.30145	34.94	7.38596	34.94	12.5046	34.94	19.402	34.94	29.1379
		37.04	0.36639	37.04	0.33749	37.04	0.98575	37.04	2.67081	37.04	5.36221	37.04	10.5378	37.04	21.8521			35.04	1.30637	35.04	2.02261	35.04	4.30536	35.04	7.40744	35.04	12.5339	35.04	19.4333	35.04	29.1672
		37.14	0.36249	37.14	0.33749	37.14	0.98575	37.14	2.67081	37.14	5.37198	37.14	10.5515	37.14	21.8814			35.14	1.30637	35.14	2.02261	35.14	4.30927	35.14	7.40744	35.14	12.5554	35.14	19.4626	35.14	29.218
		37.24	0.35663	37.24	0.33749	37.24	0.99161	37.24	2.68057	37.24	5.38174	37.24	10.5768	37.24	21.9263			35.24	1.30637	35.24	2.03238	35.24	4.33466	35.24	7.42697	35.24	12.5749	35.24	19.4821	35.24	29.2434
		37.34	0.35663	37.34	0.33749	37.34	0.97598	37.34	2.69034	37.34	5.38174	37.34	10.5964	37.34	21.9615			35.34	1.30637	35.34	2.03238	35.34	4.33466	35.34	7.43283	35.34	12.5905	35.34	19.5016	35.34	29.2786
		37.44	0.35663	37.44	0.33359	37.44	0.97598	37.44	2.68643	37.44	5.39151	37.44	10.6061	37.44	21.9908			35.44	1.30637	35.44	2.03238	35.44	4.34442	35.44	7.43674	35.44	12.6042	35.44	19.5329	35.44	29.3313
		37.54	0.35663	37.54	0.32773	37.54	0.98575	37.54	2.69034	37.54	5.39151	37.54	10.6276	37.54	22.0103			35.54	1.31027	35.54	2.04214	35.54	4.34442	35.54	7.4465	35.54	12.6257	35.54	19.5622	35.54	29.3743
		37.64	0.35663	37.64	0.32773	37.64	0.98575	37.64	2.7001	37.64	5.40128	37.64	10.6472	37.64	22.0416			35.64	1.31613	35.64	2.04214	35.64	4.35614	35.64	7.45627	35.64	12.6452	35.64	19.5778	35.64	29.4172
		37.74	0.35663	37.74	0.32773	37.74	0.98575	37.74	2.7001	37.74	5.40128	37.74	10.6667	37.74	22.0748			35.74	1.31223	35.74	2.04214	35.74	4.35614	35.74	7.47775	35.74	12.6745	35.74	19.6032	35.74	29.4583
		37.84	0.35663	37.84	0.32773	37.84	0.98575	37.84	2.70987	37.84	5.41299	37.84	10.6862	37.84	22.1002			35.84	1.30637	35.84	2.04214	35.84	4.36591	35.84	7.48361	35.84	12.6902	35.84	19.6227	35.84	29.5071
		37.94	0.35272	37.94	0.33359	37.94	0.98575	37.94	2.72159	37.94	5.42667	37.94	10.7057	37.94	22.1314			35.94	1.30637	35.94	2.05191	35.94	4.37567	35.94	7.49728	35.94	12.7058	35.94	19.6618	35.94	29.554
		38.04	0.34686	38.04	0.32773	38.04	0.98575	38.04	2.72159	38.04	5.42862	38.04	10.7175	38.04	22.1607			36.04	1.31027	36.04	2.05191	36.04	4.38544	36.04	7.49728	36.04	12.7351	36.04	19.693	36.04	29.5872
		38.14	0.34296	38.14	0.33164	38.14	0.98575	38.14	2.72745	38.14	5.43643	38.14	10.7272	38.14	22.1802			36.14	1.31613	36.14	2.06363	36.14	4.38544	36.14	7.50705	36.14	12.7546	36.14	19.7223	36.14	29.6379
		38.24	0.3371	38.24	0.33359	38.24	0.98184	38.24	2.72159	38.24	5.45206	38.24	10.7468	38.24	22.2154			36.24	1.31613	36.24	2.06363	36.24	4.3952	36.24	7.52658	36.24	12.7702	36.24	19.7419	36.24	29.6672
		38.34	0.3371	38.34	0.32773	38.34	0.97598	38.34	2.72159	38.34	5.45206	38.34	10.7565	38.34	22.2408			36.34	1.31613	36.34	2.06363	36.34	4.40497	36.34	7.53635	36.34	12.7761	36.34	19.7731	36.34	29.718
		38.44	0.3371	38.44	0.32773	38.44	0.97598	38.44	2.73135	38.44	5.46182	38.44	10.7761	38.44	22.2701			36.44	1.31613	36.44	2.0773	36.44	4.41473	36.44	7.55783	36.44	12.7956	36.44	19.8024	36.44	29.7688
		38.54	0.33319	38.54	0.31796	38.54	0.97598	38.54	2.73135	38.54	5.47549	38.54	10.8112	38.54	22.2916			36.54	1.31223	36.54	2.08316	36.54	4.41473	36.54	7.5676	36.54	12.8152	36.54	19.8434	36.54	29.8079
		38.64	0.32733	38.64	0.31796	38.64	0.98575	38.64	2.74112	38.64	5.49112	38.64	10.8268	38.64	22.3111			36.64	1.30637	36.64	2.07925	36.64	4.4245	36.64	7.57736	36.64	12.8445	36.64	19.8629	36.64	29.8489
		38.74	0.32733	38.74	0.31796	38.74	0.97598	38.74	2.74112	38.74	5.49112	38.74	10.8464	38.74	22.3502			36.74	1.30637	36.74	2.08707	36.74	4.43622	36.74	7.59689	36.74	12.862	36.74	19.8825	36.74	29.8879
		38.84	0.32733	38.84	0.32303	38.84	0.97598	38.84	2.75089	38.84	5.50089	38.84	10.8659	38.84	22.3755			36.84	1.30637	36.84	2.09293	36.84	4.44598	36.84	7.60275	36.84	12.8757	36.84	19.9235	36.84	29.927
		38.94	0.32343	38.94	0.31601	38.94	0.97598	38.94	2.75089	38.94	5.5126	38.94	10.8874	38.94	22.4009			36.94	1.30637	36.94	2.09293	36.94	4.44598	36.94	7.60666	36.94	12.8952	36.94	19.943	36.94	29.9875
		39.04	0.32733	39.04	0.31601	39.04	0.98105	39.04	2.75089	39.04	5.5126	39.04	10.9108	39.04	22.4302			37.04	1.30637	37.04	2.09293	37.04	4.44598	37.04	7.61642	37.04	12.9226	37.04	19.9684	37.04	30.0286
		39.14	0.32733	39.14	0.31601	39.14	0.96426	39.14	2.75089	39.14	5.5126	39.14	10.9265	39.14	22.4537			37.14	1.30637	37.14	2.09293	37.14	4.45575	37.14	7.62814	37.14	12.9362	37.14	19.9938	37.14	30.0676
		39.24	0.32733	39.24	0.31601	39.24	0.97403	39.24	2.75089	39.24	5.52237	39.24	10.946	39.24	22.4908			37.24	1.30637	37.24	2.10269	37.24	4.46552	37.24	7.63791	37.24	12.9558	37.24	20.0231	37.24	30.1086
		39.34	0.32733	39.34	0.3121	39.34	0.97403	39.34	2.75089	39.34	5.53214	39.34	10.9557	39.34	22.5103			37.34	1.30637	37.34	2.1066	37.34	4.46552	37.34	7.64767	37.34	12.9851	37.34	20.0524	37.34	30.1477
		39.44	0.32263	39.44	0.30624	39.44	0.97403	39.44	2.76065	39.44	5.53214	39.44	10.9655	39.44	22.5298			37.44	1.30637	37.44	2.11246	37.44	4.47528	37.44	7.6633	37.44	13.0066	37.44	20.0836	37.44	30.1985
		39.54	0.31561	39.54	0.31601	39.54	0.97403	39.54	2.76065	39.54	5.5419	39.54	10.987	39.54	22.5494			37.54	1.30637	37.54	2.11246	37.54	4.48505	37.54	7.66721	37.54	13.0222	37.54	20.1082	37.54	30.2375
		39.64	0.31561	39.64	0.30624	39.64	0.97012	39.64	2.77042	39.64	5.55167	39.64	10.9968	39.64	22.5845			37.64	1.30637	37.64	2.12222	37.64	4.48505	37.64	7.67697	37.64	13.0261	37.64	20.1208	37.64	30.2688
		39.74	0.31561	39.74	0.31601	39.74	0.96426	39.74	2.77042	39.74	5.56534	39.74	11.0065	39.74	22.6197			37.74	1.31613	37.74	2.12222	37.74	4.49481	37.74	7.68674	37.74	13.0554	37.74	20.1481	37.74	30.2981
		39.84	0.31561	39.84	0.3121	39.84	0.96426	39.84	2.77042	39.84	5.5712	39.84	11.0261	39.84	22.6509			37.84	1.31613	37.84	2.12222	37.84	4.50458	37.84	7.69846	37.84	13.073	37.84	20.1715	37.84	30.3372
		39.94	0.31171	39.94	0.30624	39.94	0.96426	39.94	2.76651	39.94	5.58096	39.94	11.0456	39.94	22.6705			37.94	1.31613	37.94	2.12222	37.94	4.50458	37.94	7.71799	37.94	13.0866	37.94	20.1911	37.94	30.3879
		40.04	0.30585	40.04	0.30624	40.04	0.96426	40.04	2.77042	40.04	5.58096	40.04	11.0554	40.04	22.6947			38.04	1.3259	38.04	2.13199	38.04	4.51434	38.04	7.73752	38.04	13.1062	38.04	20.2223	38.04	30.4387
		40.14	0.30585	40.14	0.30234	40.14	0.96426	40.14	2.77042	40.14	5.59073	40.14	11.0671	40.14	22.731			38.14	1.3259	38.14	2.13199	38.14	4.51434	38.14	7.74728	38.14	13.1257	38.14	20.2516	38.14	30.4778
		40.24	0.29218	40.24	0.29648	40.24	0.96036	40.24	2.78018	40.24	5.59073	40.24	11.0768	40.24	22.7427			38.24	1.3259	38.24	2.13199	38.24	4.52606	38.24	7.75705	38.24	13.157	38.24	20.2711	38.24	30.5188
		40.34	0.28632	40.34	0.29648	40.34	0.9545	40.34	2.78018	40.34	5.6044	40.34	11.0964	40.34	22.772			38.34	1.32199	38.34	2.13199	38.34	4.53583	38.34	7.77658	38.34	13.1765	38.34	20.2965	38.34	30.5579
		40.44	0.28632	40.44	0.29648	40.44	0.96426	40.44	2.78018	40.44	5.61026	40.44	11.11	40.44	22.8052			38.44	1.32004	38.44	2.13199	38.44	4.53583	38.44	7.7883	38.44	13.2058	38.44	20.3219	38.44	30.595
		40.54	0.28632	40.54	0.29648	40.54	0.96426	40.54	2.78018	40.54	5.62198	40.54	11.1257	40.54	22.8306			38.54	1.3259	38.54	2.14175	38.54	4.54559	38.54	7.79337	38.54	13.2253	38.54	20.3512	38.54	30.6282
		40.64	0.28632	40.64	0.29648	40.64	0.96426	40.64	2.7919	40.64	5.63174	40.64	11.1452	40.64	22.856			38.64	1.3259	38.64	2.14175	38.64	4.55536	38.64	7.79611	38.64	13.2323	38.64	20.361	38.64	30.6672
		40.74	0.28241	40.74	0.29648	40.74	0.96426	40.74	2.7919	40.74	5.64151	40.74	11.1569	40.74	22.8814			38.74	1.3259	38.74	2.14175	38.74	4.55536	38.74	7.82034	38.74	13.2546	38.74	20.3922	38.74	30.7083
		40.84	0.27655	40.84	0.29648	40.84	0.96036	40.84	2.80557	40.84	5.64151	40.84	11.1765	40.84	22.9048			38.84	1.3259	38.84	2.14175	38.84	4.56512	38.84	7.82266	38.84	13.2741	38.84	20.4118	38.84	30.7473
		40.94	0.27655	40.94	0.29648	40.94	0.9545	40.94	2.81143	40.94	5.65518	40.94	11.1862	40.94	22.942			38.94	1.3259	38.94	2.14175	38.94	4.56512	38.94	7.83517	38.94	13.2937	38.94	20.4411	38.94	30.7981
		41.04	0.27655	41.04	0.29648	41.04	0.9545	41.04	2.80753	41.04	5.66104	41.04	11.2057	41.04	22.9615			39.04	1.3259	39.04	2.15152	39.04	4.57489	39.04	7.84494	39.04	13.3152	39.04	20.4723	39.04	30.8391
		41.14	0.28241	41.14	0.30624	41.14	0.9545	41.14	2.81534	41.14	5.67471	41.14	11.2155	41.14	22.9947			39.14	1.33566	39.14	2.15543	39.14	4.58466	39.14	7.85666	39.14	13.3347	39.14	20.5016	39.14	30.8782
		41.24	0.27655	41.24	0.30234	41.24	0.96426	41.24	2.81729	41.24	5.68057	41.24	11.2292	41.24	23.0318			39.24	1.3259	39.24	2.16129	39.24	4.58466	39.24	7.86642	39.24	13.3445	39.24	20.5211	39.24	30.9028
		41.34	0.27655	41.34	0.29648	41.34	0.96426	41.34	2.8212	41.34	5.69424	41.34	11.2448	41.34	23.0513			39.34	1.33566	39.34	2.16129	39.34	4.59442	39.34	7.87619	39.34	13.3737	39.34	20.5622	39.34	30.9368
		41.44	0.27655	41.44	0.29648	41.44	0.96426	41.44	2.8212	41.44	5.70596	41.44	11.2663	41.44	23.0806			39.44	1.33566	39.44	2.16129	39.44	4.59442	39.44	7.89572	39.44	13.3855	39.44	20.5915	39.44	30.9758
		41.54	0.27264	41.54	0.28671	41.54	0.96426	41.54	2.8212	41.54	5.7001	41.54	11.2858	41.54	23.1041			39.54	1.3259	39.54	2.16129	39.54	4.60614	39.54	7.90549	39.54	13.4011	39.54	20.6208	39.54	31.0168
		41.64	0.26678	41.64	0.29062	41.64	0.96036	41.64	2.83096	41.64	5.70987	41.64	11.2956	41.64	23.1314			39.64	1.3259	39.64	2.16129	39.64	4.60614	39.64	7.91525	39.64	13.4245	39.64	20.6422	39.64	31.0559
		41.74	0.26678	41.74	0.29648	41.74	0.9584	41.74	2.83096	41.74	5.71378	41.74	11.3054	41.74	23.1646			39.74	1.3259	39.74	2.17575	39.74	4.60614	39.74	7.93674	39.74	13.4441	39.74	20.6715	39.74	31.1016
		41.84	0.27655	41.84	0.29648	41.84	0.96426	41.84	2.83096	41.84	5.73135	41.84	11.3151	41.84	23.19			39.84	1.3259	39.84	2.18277	39.84	4.61981	39.84	7.9465	39.84	13.4538	39.84	20.6911	39.84	31.1477
		41.94	0.27264	41.94	0.29648	41.94	0.96426	41.94	2.84073	41.94	5.73135	41.94	11.3288	41.94	23.2213			39.94	1.3259	39.94	2.18277	39.94	4.63544	39.94	7.95627	39.94	13.4616	39.94	20.7184	39.94	31.179
		42.04	0.26678	42.04	0.29257	42.04	0.96426	42.04	2.84073	42.04	5.74112	42.04	11.3464	42.04	23.2447			40.04	1.33566	40.04	2.18277	40.04	4.63544	40.04	7.97073	40.04	13.4753	40.04	20.736	40.04	31.2133
		42.14	0.26678	42.14	0.28671	42.14	0.96426	42.14	2.84464	42.14	5.74112	42.14	11.3659	42.14	23.2798			40.14	1.3259	40.14	2.18277	40.14	4.6452	40.14	7.98752	40.14	13.4948	40.14	20.7672	40.14	31.2356
		42.24	0.26288	42.24	0.28671	42.24	0.96036	42.24	2.84659	42.24	5.75558	42.24	11.3854	42.24	23.2994			40.24	1.3259	40.24	2.18277	40.24	4.6452	40.24	8.00705	40.24	13.5144	40.24	20.7809	40.24	31.2766
		42.34	0.25702	42.34	0.28671	42.34	0.9545	42.34	2.85049	42.34	5.77237	42.34	11.3952	42.34	23.3306			40.34	1.3259	40.34	2.18277	40.34	4.65497	40.34	8.00705	40.34	13.532	40.34	20.8024	40.34	31.3157
		42.44	0.25702	42.44	0.28281	42.44	0.9545	42.44	2.85049	42.44	5.77237	42.44	11.405	42.44	23.3549			40.44	1.3259	40.44	2.18277	40.44	4.65497	40.44	8.02658	40.44	13.5359	40.44	20.8219	40.44	31.3469
		42.54	0.25702	42.54	0.27695	42.54	0.9545	42.54	2.86026	42.54	5.77237	42.54	11.4186	42.54	23.3912			40.54	1.33566	40.54	2.18668	40.54	4.66864	40.54	8.0383	40.54	13.5554	40.54	20.8415	40.54	31.3762
		42.64	0.25232	42.64	0.27695	42.64	0.9545	42.64	2.86026	42.64	5.78604	42.64	11.446	42.64	23.4009			40.64	1.33566	40.64	2.20425	40.64	4.6745	40.64	8.05197	40.64	13.5749	40.64	20.8727	40.64	31.4172
		42.74	0.25	42.74	0.27695	42.74	0.9545	42.74	2.86026	42.74	5.7919	42.74	11.4557	42.74	23.4322			40.74	1.33566	40.74	2.20035	40.74	4.68427	40.74	8.0676	40.74	13.5945	40.74	20.8883	40.74	31.4661
		42.84	0.25232	42.84	0.27695	42.84	0.9545	42.84	2.86417	42.84	5.80167	42.84	11.4655	42.84	23.4517			40.84	1.33176	40.84	2.19839	40.84	4.69403	40.84	8.07736	40.84	13.6062	40.84	20.9118	40.84	31.4973
		42.94	0.25507	42.94	0.27695	42.94	0.9545	42.94	2.87003	42.94	5.81143	42.94	11.485	42.94	23.4713			40.94	1.3298	40.94	2.20425	40.94	4.69403	40.94	8.08713	40.94	13.6159	40.94	20.9313	40.94	31.5266
		43.04	0.25507	43.04	0.27695	43.04	0.9545	43.04	2.86612	43.04	5.81143	43.04	11.4948	43.04	23.5025			41.04	1.33566	41.04	2.21402	41.04	4.70575	41.04	8.08713	41.04	13.6316	41.04	20.9626	41.04	31.5657
		43.14	0.25507	43.14	0.27695	43.14	0.9545	43.14	2.86026	43.14	5.8212	43.14	11.5143	43.14	23.5259			41.14	1.33566	41.14	2.21402	41.14	4.70575	41.14	8.09689	41.14	13.6452	41.14	20.9919	41.14	31.6067
		43.24	0.2453	43.24	0.27304	43.24	0.95059	43.24	2.87198	43.24	5.8212	43.24	11.519	43.24	23.5611			41.24	1.34543	41.24	2.21793	41.24	4.71552	41.24	8.10666	41.24	13.655	41.24	21.0114	41.24	31.6458
		43.34	0.2453	43.34	0.26718	43.34	0.94473	43.34	2.87198	43.34	5.83682	43.34	11.5475	43.34	23.5923			41.34	1.34543	41.34	2.22379	41.34	4.71552	41.34	8.11642	41.34	13.6745	41.34	21.0426	41.34	31.6868
		43.44	0.2453	43.44	0.26718	43.44	0.94473	43.44	2.87589	43.44	5.84268	43.44	11.5671	43.44	23.6119			41.44	1.34543	41.44	2.22379	41.44	4.72137	41.44	8.12814	41.44	13.696	41.44	21.0622	41.44	31.7258
		43.54	0.2453	43.54	0.26718	43.54	0.94473	43.54	2.88174	43.54	5.85245	43.54	11.5768	43.54	23.6412			41.54	1.34543	41.54	2.22379	41.54	4.71552	41.54	8.13791	41.54	13.7058	41.54	21.0915	41.54	31.7668
		43.64	0.2453	43.64	0.26718	43.64	0.95645	43.64	2.88174	43.64	5.85245	43.64	11.5866	43.64	23.6607			41.64	1.34543	41.64	2.22769	41.64	4.72919	41.64	8.14767	41.64	13.7253	41.64	21.1227	41.64	31.8059
		43.74	0.25507	43.74	0.26718	43.74	0.95645	43.74	2.89151	43.74	5.85245	43.74	11.6061	43.74	23.692			41.74	1.35519	41.74	2.24332	41.74	4.73505	41.74	8.15744	41.74	13.7448	41.74	21.1422	41.74	31.8372
		43.84	0.25507	43.84	0.26718	43.84	0.95645	43.84	2.89151	43.84	5.86612	43.84	11.6179	43.84	23.7115			41.84	1.35519	41.84	2.24332	41.84	4.74091	41.84	8.16721	41.84	13.7546	41.84	21.1715	41.84	31.8762
		43.94	0.25507	43.94	0.26718	43.94	0.95645	43.94	2.90128	43.94	5.87198	43.94	11.6413	43.94	23.731			41.94	1.35519	41.94	2.24332	41.94	4.73505	41.94	8.17697	41.94	13.7663	41.94	21.193	41.94	31.9172
		44.04	0.25507	44.04	0.26718	44.04	0.95645	44.04	2.90128	44.04	5.88174	44.04	11.6569	44.04	23.7623			42.04	1.35519	42.04	2.24332	42.04	4.74481	42.04	8.18283	42.04	13.782	42.04	21.2126	42.04	31.9661
		44.14	0.25507	44.14	0.26718	44.14	0.95645	44.14	2.90128	44.14	5.88174	44.14	11.6667	44.14	23.7916			42.14	1.36887	42.14	2.24722	42.14	4.74872	42.14	8.18674	42.14	13.7995	42.14	21.236	42.14	31.9973
		44.24	0.25507	44.24	0.26327	44.24	0.95645	44.24	2.90128	44.24	5.89151	44.24	11.6862	44.24	23.815			42.24	1.37082	42.24	2.25308	42.24	4.76434	42.24	8.19846	42.24	13.8112	42.24	21.2477	42.24	32.0364
		44.34	0.25507	44.34	0.25742	44.34	0.95645	44.34	2.90518	44.34	5.89151	44.34	11.6999	44.34	23.8423			42.34	1.36496	42.34	2.25308	42.34	4.77411	42.34	8.21213	42.34	13.8249	42.34	21.2711	42.34	32.0774
		44.44	0.25507	44.44	0.25742	44.44	0.95645	44.44	2.9169	44.44	5.90128	44.44	11.7175	44.44	23.8658			42.44	1.36496	42.44	2.25308	42.44	4.7702	42.44	8.22775	42.44	13.8366	42.44	21.2926	42.44	32.1165
		44.54	0.25507	44.54	0.25742	44.54	0.95645	44.54	2.91104	44.54	5.91104	44.54	11.7272	44.54	23.9107			42.54	1.36496	42.54	2.26285	42.54	4.77411	42.54	8.23361	42.54	13.8562	42.54	21.3219	42.54	32.1555
		44.64	0.25116	44.64	0.25742	44.64	0.95645	44.64	2.92081	44.64	5.91104	44.64	11.7468	44.64	23.9302			42.64	1.36496	42.64	2.26285	42.64	4.77411	42.64	8.24142	42.64	13.8757	42.64	21.3512	42.64	32.1868
		44.74	0.2453	44.74	0.25742	44.74	0.97012	44.74	2.92081	44.74	5.92471	44.74	11.7565	44.74	23.9556			42.74	1.36496	42.74	2.25699	42.74	4.78973	42.74	8.25705	42.74	13.8952	42.74	21.3727	42.74	32.2258
		44.84	0.2453	44.84	0.25742	44.84	0.97598	44.84	2.93057	44.84	5.93057	44.84	11.7761	44.84	23.9771			42.84	1.36496	42.84	2.26285	42.84	4.80536	42.84	8.26682	42.84	13.9109	42.84	21.402	42.84	32.2571
		44.94	0.2453	44.94	0.25742	44.94	0.97598	44.94	2.93057	44.94	5.94034	44.94	11.7819	44.94	24.0045			42.94	1.38058	42.94	2.27261	42.94	4.80536	42.94	8.27658	42.94	13.9206	42.94	21.4215	42.94	32.2961
		45.04	0.2453	45.04	0.25742	45.04	0.97598	45.04	2.93057	45.04	5.94424	45.04	11.7858	45.04	24.0318			43.04	1.38254	43.04	2.27261	43.04	4.80536	43.04	8.28635	43.04	13.946	43.04	21.4528	43.04	32.3274
		45.14	0.2453	45.14	0.25742	45.14	0.97598	45.14	2.94034	45.14	5.96182	45.14	11.8112	45.14	24.0513			43.14	1.38058	43.14	2.27261	43.14	4.81512	43.14	8.30783	43.14	13.9655	43.14	21.4723	43.14	32.3665
		45.24	0.23553	45.24	0.25742	45.24	0.97598	45.24	2.94034	45.24	5.96182	45.24	11.8268	45.24	24.0709			43.24	1.38644	43.24	2.27261	43.24	4.82489	43.24	8.31369	43.24	13.9851	43.24	21.5016	43.24	32.4055
		45.34	0.23553	45.34	0.25351	45.34	0.97208	45.34	2.94034	45.34	5.97159	45.34	11.8366	45.34	24.1002			43.34	1.38644	43.34	2.27261	43.34	4.82489	43.34	8.3176	43.34	14.0027	43.34	21.5211	43.34	32.4415
		45.44	0.23553	45.44	0.24765	45.44	0.96622	45.44	2.94034	45.44	5.97549	45.44	11.8464	45.44	24.1216			43.44	1.38254	43.44	2.27261	43.44	4.83466	43.44	8.32736	43.44	14.0163	43.44	21.5485	43.44	32.4828
		45.54	0.23553	45.54	0.24765	45.54	0.96622	45.54	2.94034	45.54	5.99112	45.54	11.8659	45.54	24.1451			43.54	1.36887	43.54	2.27261	43.54	4.83856	43.54	8.33713	43.54	14.0359	43.54	21.5661	43.54	32.5071
		45.64	0.23553	45.64	0.24765	45.64	0.96622	45.64	2.9501	45.64	5.99112	45.64	11.8757	45.64	24.1705			43.64	1.38644	43.64	2.27652	43.64	4.85419	43.64	8.34689	43.64	14.0554	43.64	21.6012	43.64	32.5461
		45.74	0.23553	45.74	0.24765	45.74	0.96622	45.74	2.9501	45.74	6.00479	45.74	11.8874	45.74	24.19			43.74	1.37473	43.74	2.28238	43.74	4.85419	43.74	8.35666	43.74	14.0652	43.74	21.6188	43.74	32.5774
		45.84	0.23553	45.84	0.24765	45.84	0.96622	45.84	2.9501	45.84	6.01065	45.84	11.8972	45.84	24.2115			43.84	1.37473	43.84	2.29214	43.84	4.85419	43.84	8.37228	43.84	14.0866	43.84	21.6325	43.84	32.6067
		45.94	0.22186	45.94	0.24765	45.94	0.96622	45.94	2.9501	45.94	6.02042	45.94	11.9167	45.94	24.231			43.94	1.37473	43.94	2.29214	43.94	4.86395	43.94	8.37814	43.94	14.1062	43.94	21.6618	43.94	32.6458
		46.04	0.216	46.04	0.24765	46.04	0.96622	46.04	2.96182	46.04	6.02512	46.04	11.9265	46.04	24.2603			44.04	1.37473	44.04	2.29214	44.04	4.87372	44.04	8.39767	44.04	14.1257	44.04	21.6833	44.04	32.677
		46.14	0.216	46.14	0.25742	46.14	0.96622	46.14	2.96182	46.14	6.0419	46.14	11.946	46.14	24.2798			44.14	1.37473	44.14	2.30191	44.14	4.87372	44.14	8.39767	44.14	14.1355	44.14	21.7126	44.14	32.7122
		46.24	0.216	46.24	0.25742	46.24	0.96622	46.24	2.97159	46.24	6.0419	46.24	11.9557	46.24	24.3013			44.24	1.37473	44.24	2.30191	44.24	4.88544	44.24	8.40744	44.24	14.155	44.24	21.7321	44.24	32.7473
		46.34	0.216	46.34	0.25742	46.34	0.97989	46.34	2.97159	46.34	6.05167	46.34	11.9772	46.34	24.3209			44.34	1.37473	44.34	2.30191	44.34	4.8952	44.34	8.4133	44.34	14.1667	44.34	21.7516	44.34	32.7766
		46.44	0.216	46.44	0.25742	46.44	0.97598	46.44	2.97159	46.44	6.05557	46.44	11.9909	46.44	24.3404			44.44	1.37473	44.44	2.30191	44.44	4.8952	44.44	8.41721	44.44	14.1862	44.44	21.7829	44.44	32.8215
		46.54	0.216	46.54	0.25742	46.54	0.97598	46.54	2.98135	46.54	6.0712	46.54	12.0026	46.54	24.3599			44.54	1.37473	44.54	2.30191	44.54	4.8952	44.54	8.42697	44.54	14.2058	44.54	21.8024	44.54	32.8665
		46.64	0.22577	46.64	0.25742	46.64	0.97598	46.64	2.98135	46.64	6.0751	46.64	12.0202	46.64	24.3716			44.64	1.37082	44.64	2.31558	44.64	4.8952	44.64	8.44846	44.64	14.2214	44.64	21.8219	44.64	32.9055
		46.74	0.22577	46.74	0.25742	46.74	0.97598	46.74	2.98135	46.74	6.09268	46.74	12.0417	46.74	24.4009			44.74	1.37668	44.74	2.32144	44.74	4.90497	44.74	8.45822	44.74	14.237	44.74	21.8532	44.74	32.9368
		46.84	0.22577	46.84	0.25742	46.84	0.97598	46.84	2.98135	46.84	6.09268	46.84	12.0456	46.84	24.4205			44.84	1.36496	44.84	2.32144	44.84	4.91473	44.84	8.46799	44.84	14.2468	44.84	21.8727	44.84	32.9758
		46.94	0.22577	46.94	0.25272	46.94	0.97598	46.94	2.99112	46.94	6.10245	46.94	12.0573	46.94	24.4439			44.94	1.36496	44.94	2.32144	44.94	4.91473	44.94	8.47775	44.94	14.2566	44.94	21.8883	44.94	33.0129
		47.04	0.216	47.04	0.2457	47.04	0.97598	47.04	2.99112	47.04	6.10245	47.04	12.071	47.04	24.4713			45.04	1.37668	45.04	2.33121	45.04	4.91473	45.04	8.48752	45.04	14.2714	45.04	21.8922	45.04	33.0364
		47.14	0.216	47.14	0.24179	47.14	0.97598	47.14	2.98135	47.14	6.11221	47.14	12.0964	47.14	24.4908			45.14	1.37668	45.14	2.33121	45.14	4.9245	45.14	8.49728	45.14	14.2741	45.14	21.9235	45.14	33.0715
		47.24	0.21991	47.24	0.23593	47.24	0.98965	47.24	2.99112	47.24	6.11612	47.24	12.1061	47.24	24.5103			45.24	1.37277	45.24	2.33121	45.24	4.9245	45.24	8.50705	45.24	14.2937	45.24	21.943	45.24	33.1165
		47.34	0.22577	47.34	0.23593	47.34	0.98575	47.34	2.99112	47.34	6.13174	47.34	12.1159	47.34	24.5298			45.34	1.36691	45.34	2.33121	45.34	4.93427	45.34	8.51682	45.34	14.3054	45.34	21.9684	45.34	33.1555
		47.44	0.22577	47.44	0.23593	47.44	0.98575	47.44	2.99112	47.44	6.13174	47.44	12.1354	47.44	24.5513			45.44	1.36691	45.44	2.34293	45.44	4.93036	45.44	8.52658	45.44	14.3249	45.44	21.9821	45.44	33.1965
		47.54	0.22186	47.54	0.23593	47.54	0.99551	47.54	2.99112	47.54	6.14542	47.54	12.1472	47.54	24.5709			45.54	1.36691	45.54	2.34293	45.54	4.93427	45.54	8.5383	45.54	14.3445	45.54	22.0036	45.54	33.2356
		47.64	0.216	47.64	0.23593	47.64	0.99551	47.64	3.00089	47.64	6.16104	47.64	12.1667	47.64	24.5904			45.64	1.36691	45.64	2.34293	45.64	4.93427	45.64	8.54807	45.64	14.3542	45.64	22.0231	45.64	33.2629
		47.74	0.216	47.74	0.23203	47.74	0.99551	47.74	3.00479	47.74	6.16104	47.74	12.1765	47.74	24.6099			45.74	1.36691	45.74	2.34293	45.74	4.93427	45.74	8.55783	45.74	14.3737	45.74	22.0426	45.74	33.2961
		47.84	0.216	47.84	0.23593	47.84	0.99161	47.84	3.00674	47.84	6.17471	47.84	12.1862	47.84	24.6314			45.84	1.36691	45.84	2.34293	45.84	4.94403	45.84	8.5676	45.84	14.3835	45.84	22.0622	45.84	33.3372
		47.94	0.216	47.94	0.23203	47.94	0.98575	47.94	3.01065	47.94	6.18057	47.94	12.2057	47.94	24.6509			45.94	1.36691	45.94	2.34293	45.94	4.94403	45.94	8.57736	45.94	14.3913	45.94	22.0887	45.94	33.3762
		48.04	0.216	48.04	0.22617	48.04	0.98575	48.04	3.01456	48.04	6.19424	48.04	12.2155	48.04	24.6705			46.04	1.36691	46.04	2.35269	46.04	4.95575	46.04	8.58713	46.04	14.405	46.04	22.1012	46.04	33.4075
		48.14	0.216	48.14	0.22617	48.14	0.98575	48.14	3.01651	48.14	6.2001	48.14	12.237	48.14	24.69			46.14	1.36691	46.14	2.35269	46.14	4.95575	46.14	8.59219	46.14	14.4148	46.14	22.1208	46.14	33.4465
		48.24	0.20233	48.24	0.22617	48.24	0.98575	48.24	3.01456	48.24	6.21182	48.24	12.2468	48.24	24.7134			46.24	1.36691	46.24	2.35269	46.24	4.95575	46.24	8.59494	46.24	14.4343	46.24	22.1403	46.24	33.4875
		48.34	0.19647	48.34	0.2164	48.34	0.98575	48.34	3.02042	48.34	6.21182	48.34	12.2565	48.34	24.7408			46.34	1.36691	46.34	2.3566	46.34	4.96552	46.34	8.60666	46.34	14.4441	46.34	22.1715	46.34	33.5168
		48.44	0.19647	48.44	0.22617	48.44	0.98575	48.44	3.03018	48.44	6.22159	48.44	12.28	48.44	24.7603			46.44	1.36691	46.44	2.37222	46.44	4.96552	46.44	8.61642	46.44	14.4538	46.44	22.1911	46.44	33.552
		48.54	0.20038	48.54	0.22226	48.54	0.98575	48.54	3.03018	48.54	6.23526	48.54	12.2956	48.54	24.7896			46.54	1.36691	46.54	2.37222	46.54	4.97528	46.54	8.62619	46.54	14.4753	46.54	22.2106	46.54	33.5774
		48.64	0.20624	48.64	0.2164	48.64	0.99551	48.64	3.03018	48.64	6.24112	48.64	12.3054	48.64	24.8111			46.64	1.36691	46.64	2.37222	46.64	4.97528	46.64	8.63596	46.64	14.4851	46.64	22.2301	46.64	33.5969
		48.74	0.20624	48.74	0.22031	48.74	0.99551	48.74	3.03995	48.74	6.25089	48.74	12.3268	48.74	24.8345			46.74	1.36691	46.74	2.37692	46.74	4.97528	46.74	8.64572	46.74	14.4948	46.74	22.2614	46.74	33.6262
		48.84	0.20233	48.84	0.21249	48.84	0.99551	48.84	3.03995	48.84	6.26065	48.84	12.3366	48.84	24.8599			46.84	1.36691	46.84	2.38394	46.84	4.98505	46.84	8.66525	46.84	14.5144	46.84	22.2809	46.84	33.6575
		48.94	0.19647	48.94	0.20664	48.94	0.99942	48.94	3.03995	48.94	6.26065	48.94	12.3561	48.94	24.8892			46.94	1.37082	46.94	2.38394	46.94	4.98505	46.94	8.66525	46.94	14.5241	46.94	22.3004	46.94	33.6965
		49.04	0.19647	49.04	0.20664	49.04	1.00137	49.04	3.04971	49.04	6.27042	49.04	12.3659	49.04	24.9107			47.04	1.37277	47.04	2.39371	47.04	4.99872	47.04	8.67502	47.04	14.53	47.04	22.3278	47.04	33.7278
		49.14	0.19647	49.14	0.20273	49.14	0.99942	49.14	3.04971	49.14	6.27042	49.14	12.3854	49.14	24.9302			47.14	1.36691	47.14	2.39371	47.14	5.00458	47.14	8.68674	47.14	14.5359	47.14	22.3415	47.14	33.7668
		49.24	0.19647	49.24	0.19687	49.24	1.01114	49.24	3.04971	49.24	6.28488	49.24	12.3952	49.24	24.9498			47.24	1.36691	47.24	2.39371	47.24	5.01434	47.24	8.68674	47.24	14.5554	47.24	22.361	47.24	33.7961
		49.34	0.19647	49.34	0.19687	49.34	1.00528	49.34	3.04971	49.34	6.30167	49.34	12.4069	49.34	24.974			47.34	1.36691	47.34	2.39371	47.34	5.01434	47.34	8.6965	47.34	14.5652	47.34	22.3805	47.34	33.8274
		49.44	0.19647	49.44	0.19687	49.44	1.00528	49.44	3.04971	49.44	6.31143	49.44	12.4304	49.44	24.9908			47.44	1.36691	47.44	2.39371	47.44	5.01434	47.44	8.70627	47.44	14.5749	47.44	22.402	47.44	33.8665
		49.54	0.19647	49.54	0.19687	49.54	1.00528	49.54	3.04971	49.54	6.31143	49.54	12.446	49.54	25.0123			47.54	1.36691	47.54	2.39371	47.54	5.02411	47.54	8.71603	47.54	14.5945	47.54	22.4313	47.54	33.8977
		49.64	0.19647	49.64	0.19296	49.64	1.00528	49.64	3.06143	49.64	6.32315	49.64	12.4557	49.64	25.0416			47.64	1.36691	47.64	2.40347	47.64	5.02411	47.64	8.7258	47.64	14.6042	47.64	22.4469	47.64	33.927
		49.74	0.19647	49.74	0.1871	49.74	1.00528	49.74	3.06143	49.74	6.32706	49.74	12.4753	49.74	25.065			47.74	1.36691	47.74	2.40347	47.74	5.02411	47.74	8.73557	47.74	14.614	47.74	22.4606	47.74	33.9661
		49.84	0.19257	49.84	0.1871	49.84	1.00919	49.84	3.06143	49.84	6.34268	49.84	12.485	49.84	25.0923			47.84	1.36691	47.84	2.40347	47.84	5.03387	47.84	8.74533	47.84	14.6355	47.84	22.4821	47.84	33.9875
		49.94	0.18671	49.94	0.1871	49.94	1.0209	49.94	3.06143	49.94	6.34268	49.94	12.5065	49.94	25.1216			47.94	1.36691	47.94	2.41324	47.94	5.02997	47.94	8.74533	47.94	14.6452	47.94	22.5114	47.94	34.0227
		50.04	0.17694	50.04	0.1871	50.04	1.01505	50.04	3.0712	50.04	6.35635	50.04	12.5163	50.04	25.1412			48.04	1.36691	48.04	2.41324	48.04	5.03387	48.04	8.7551	48.04	14.655	48.04	22.5309	48.04	34.0481
		50.14	0.17694	50.14	0.1871	50.14	1.01505	50.14	3.06729	50.14	6.37198	50.14	12.5261	50.14	25.1607			48.14	1.36691	48.14	2.41324	48.14	5.03387	48.14	8.76486	48.14	14.6706	48.14	22.5622	48.14	34.0774
		50.24	0.17694	50.24	0.1871	50.24	1.02481	50.24	3.06143	50.24	6.37198	50.24	12.5456	50.24	25.1861			48.24	1.36691	48.24	2.423	48.24	5.03387	48.24	8.77658	48.24	14.6745	48.24	22.5817	48.24	34.1067
		50.34	0.17694	50.34	0.1871	50.34	1.02481	50.34	3.06143	50.34	6.38565	50.34	12.5554	50.34	25.2115			48.34	1.36691	48.34	2.423	48.34	5.04559	48.34	8.77658	48.34	14.696	48.34	22.6071	48.34	34.1379
		50.44	0.17694	50.44	0.1871	50.44	1.02481	50.44	3.06143	50.44	6.40128	50.44	12.5651	50.44	25.231			48.44	1.37668	48.44	2.423	48.44	5.04559	48.44	8.79611	48.44	14.7058	48.44	22.6227	48.44	34.1711
		50.54	0.17694	50.54	0.1832	50.54	1.02481	50.54	3.0751	50.54	6.40128	50.54	12.5788	50.54	25.2505			48.54	1.37668	48.54	2.423	48.54	5.05536	48.54	8.79611	48.54	14.7253	48.54	22.652	48.54	34.2063
		50.64	0.17303	50.64	0.17734	50.64	1.02481	50.64	3.08096	50.64	6.41495	50.64	12.6061	50.64	25.2603			48.64	1.37668	48.64	2.423	48.64	5.06512	48.64	8.80588	48.64	14.7351	48.64	22.6715	48.64	34.2375
		50.74	0.16717	50.74	0.17734	50.74	1.03458	50.74	3.08096	50.74	6.42081	50.74	12.6159	50.74	25.2818			48.74	1.37277	48.74	2.423	48.74	5.06512	48.74	8.81564	48.74	14.7448	48.74	22.6911	48.74	34.2727
		50.84	0.16717	50.84	0.17734	50.84	1.03458	50.84	3.09073	50.84	6.42081	50.84	12.6257	50.84	25.3111			48.84	1.36691	48.84	2.42807	48.84	5.07098	48.84	8.82541	48.84	14.7644	48.84	22.7223	48.84	34.3079
		50.94	0.16717	50.94	0.17734	50.94	1.03458	50.94	3.09073	50.94	6.43057	50.94	12.6354	50.94	25.3306			48.94	1.36691	48.94	2.42575	48.94	5.06512	48.94	8.83517	48.94	14.7761	48.94	22.7419	48.94	34.3508
		51.04	0.16717	51.04	0.17734	51.04	1.0463	51.04	3.09073	51.04	6.4462	51.04	12.655	51.04	25.3521			49.04	1.36691	49.04	2.43979	49.04	5.07489	49.04	8.84494	49.04	14.7917	49.04	22.7711	49.04	34.3977
		51.14	0.16327	51.14	0.17264	51.14	1.0463	51.14	3.09073	51.14	6.45206	51.14	12.6686	51.14	25.3716			49.14	1.36691	49.14	2.43277	49.14	5.07489	49.14	8.85666	49.14	14.7956	49.14	22.7926	49.14	34.427
		51.24	0.15741	51.24	0.16562	51.24	1.0463	51.24	3.09073	51.24	6.46182	51.24	12.6823	51.24	25.3912			49.24	1.37668	49.24	2.43277	49.24	5.08466	49.24	8.85666	49.24	14.8152	49.24	22.8122	49.24	34.4524
		51.34	0.15741	51.34	0.16562	51.34	1.0463	51.34	3.10049	51.34	6.46182	51.34	12.6862	51.34	25.4009			49.34	1.37668	49.34	2.43277	49.34	5.08466	49.34	8.86642	49.34	14.8249	49.34	22.8415	49.34	34.468
		51.44	0.1535	51.44	0.17032	51.44	1.05606	51.44	3.10049	51.44	6.47159	51.44	12.7057	51.44	25.4244			49.44	1.37668	49.44	2.43747	49.44	5.08466	49.44	8.87619	49.44	14.8347	49.44	22.861	49.44	34.5071
		51.54	0.14764	51.54	0.17734	51.54	1.05606	51.54	3.10049	51.54	6.48526	51.54	12.7155	51.54	25.4517			49.54	1.37668	49.54	2.45425	49.54	5.09442	49.54	8.88596	49.54	14.8562	49.54	22.8825	49.54	34.5403
		51.64	0.14764	51.64	0.17734	51.64	1.05606	51.64	3.1044	51.64	6.49112	51.64	12.735	51.64	25.4713			49.64	1.38644	49.64	2.44449	49.64	5.10419	49.64	8.89572	49.64	14.8659	49.64	22.902	49.64	34.5774
		51.74	0.14764	51.74	0.17734	51.74	1.05606	51.74	3.11612	51.74	6.50089	51.74	12.7448	51.74	25.4908			49.74	1.38644	49.74	2.45425	49.74	5.10419	49.74	8.89572	49.74	14.8816	49.74	22.9313	49.74	34.6067
		51.84	0.14764	51.84	0.17264	51.84	1.05606	51.84	3.11026	51.84	6.50089	51.84	12.7565	51.84	25.5103			49.84	1.38254	49.84	2.45425	49.84	5.112	49.84	8.90549	49.84	14.8855	49.84	22.9508	49.84	34.636
		51.94	0.14764	51.94	0.16562	51.94	1.05606	51.94	3.11026	51.94	6.51065	51.94	12.7663	51.94	25.5201			49.94	1.37668	49.94	2.45425	49.94	5.10614	49.94	8.91525	49.94	14.905	49.94	22.9723	49.94	34.6672
		52.04	0.14764	52.04	0.16562	52.04	1.05606	52.04	3.11417	52.04	6.51065	52.04	12.7761	52.04	25.5455			50.04	1.38644	50.04	2.46402	50.04	5.11591	50.04	8.92502	50.04	14.9148	50.04	22.9919	50.04	34.6907
		52.14	0.14764	52.14	0.16562	52.14	1.06583	52.14	3.12003	52.14	6.52042	52.14	12.7956	52.14	25.5806			50.14	1.38644	50.14	2.46402	50.14	5.11591	50.14	8.93674	50.14	14.9265	50.14	23.0114	50.14	34.7375
		52.24	0.14374	52.24	0.16562	52.24	1.06583	52.24	3.12979	52.24	6.53018	52.24	12.8151	52.24	25.5904			50.24	1.38644	50.24	2.46402	50.24	5.12567	50.24	8.9465	50.24	14.946	50.24	23.0426	50.24	34.7668
		52.34	0.13788	52.34	0.16562	52.34	1.07169	52.34	3.12003	52.34	6.53409	52.34	12.8249	52.34	25.6099			50.34	1.39035	50.34	2.45425	50.34	5.13544	50.34	8.95627	50.34	14.9558	50.34	23.0524	50.34	34.7961
		52.44	0.13788	52.44	0.15585	52.44	1.06973	52.44	3.12979	52.44	6.55167	52.44	12.8347	52.44	25.6216			50.44	1.39621	50.44	2.46402	50.44	5.13153	50.44	8.96603	50.44	14.9753	50.44	23.0817	50.44	34.8274
		52.54	0.13788	52.54	0.15585	52.54	1.07559	52.54	3.12979	52.54	6.55167	52.54	12.8464	52.54	25.6451			50.54	1.39621	50.54	2.46402	50.54	5.13544	50.54	8.97073	50.54	14.9851	50.54	23.1012	50.54	34.8469
		52.64	0.13788	52.64	0.15585	52.64	1.08145	52.64	3.12979	52.64	6.55167	52.64	12.86	52.64	25.6802			50.64	1.40598	50.64	2.46402	50.64	5.13934	50.64	8.98752	50.64	15.0027	50.64	23.1227	50.64	34.886
		52.74	0.13788	52.74	0.15585	52.74	1.07559	52.74	3.12979	52.74	6.56143	52.74	12.8854	52.74	25.69			50.74	1.40598	50.74	2.47379	50.74	5.15106	50.74	8.99728	50.74	15.0066	50.74	23.1422	50.74	34.9036
		52.84	0.13318	52.84	0.15585	52.84	1.07559	52.84	3.12979	52.84	6.56534	52.84	12.8952	52.84	25.7154			50.84	1.40598	50.84	2.47379	50.84	5.1452	50.84	9.00705	50.84	15.0261	50.84	23.1715	50.84	34.927
		52.94	0.11444	52.94	0.15585	52.94	1.07559	52.94	3.13956	52.94	6.58096	52.94	12.9147	52.94	25.731			50.94	1.40598	50.94	2.47379	50.94	5.15497	50.94	9.01682	50.94	15.0456	50.94	23.1872	50.94	34.9661
		53.04	0.11444	53.04	0.15585	53.04	1.07559	53.04	3.13956	53.04	6.58096	53.04	12.9245	53.04	25.7545			51.04	1.40598	51.04	2.47379	51.04	5.15497	51.04	9.02658	51.04	15.0554	51.04	23.1911	51.04	34.9875
		53.14	0.11444	53.14	0.15585	53.14	1.07559	53.14	3.13956	53.14	6.59073	53.14	12.9362	53.14	25.7798			51.14	1.40598	51.14	2.47379	51.14	5.16473	51.14	9.02658	51.14	15.0652	51.14	23.2126	51.14	35.0168
		53.24	0.11444	53.24	0.15585	53.24	1.07559	53.24	3.15128	53.24	6.59073	53.24	12.9421	53.24	25.7994			51.24	1.40598	51.24	2.48355	51.24	5.16864	51.24	9.04807	51.24	15.0749	51.24	23.2419	51.24	35.0461
		53.34	0.11053	53.34	0.14609	53.34	1.07559	53.34	3.15128	53.34	6.60049	53.34	12.9557	53.34	25.8138			51.34	1.40598	51.34	2.48355	51.34	5.18622	51.34	9.05783	51.34	15.0964	51.34	23.2614	51.34	35.0676
		53.44	0.10468	53.44	0.14609	53.44	1.08536	53.44	3.15128	53.44	6.60049	53.44	12.9655	53.44	25.8423			51.44	1.40598	51.44	2.48355	51.44	5.18622	51.44	9.05783	51.44	15.1062	51.44	23.2829	51.44	35.0872
		53.54	0.10468	53.54	0.14609	53.54	1.08536	53.54	3.15128	53.54	6.61026	53.54	12.9753	53.54	25.8619			51.54	1.41183	51.54	2.48355	51.54	5.19598	51.54	9.0629	51.54	15.1257	51.54	23.3024	51.54	35.1165
		53.64	0.10468	53.64	0.14609	53.64	1.08536	53.64	3.15128	53.64	6.61026	53.64	12.9948	53.64	25.8755			51.64	1.40598	51.64	2.49332	51.64	5.20575	51.64	9.06564	51.64	15.1355	51.64	23.3219	51.64	35.1477
		53.74	0.10468	53.74	0.14609	53.74	1.08536	53.74	3.15128	53.74	6.62003	53.74	13.0065	53.74	25.9009			51.74	1.40598	51.74	2.49332	51.74	5.20575	51.74	9.06564	51.74	15.155	51.74	23.3512	51.74	35.177
		53.84	0.10468	53.84	0.14609	53.84	1.08536	53.84	3.15128	53.84	6.62003	53.84	13.0261	53.84	25.9107			51.84	1.40598	51.84	2.49332	51.84	5.21552	51.84	9.07541	51.84	15.1667	51.84	23.3629	51.84	35.2063
		53.94	0.09491	53.94	0.14609	53.94	1.08536	53.94	3.15518	53.94	6.62979	53.94	13.0358	53.94	25.9322			51.94	1.40598	51.94	2.49332	51.94	5.21161	51.94	9.08517	51.94	15.1765	51.94	23.3922	51.94	35.2473
		54.04	0.09491	54.04	0.14609	54.04	1.09512	54.04	3.16104	54.04	6.62979	54.04	13.0554	54.04	25.9517			52.04	1.40598	52.04	2.49722	52.04	5.20575	52.04	9.09494	52.04	15.196	52.04	23.4118	52.04	35.2766
		54.14	0.091	54.14	0.14609	54.14	1.09512	54.14	3.16104	54.14	6.63956	54.14	13.0651	54.14	25.9615			52.14	1.40598	52.14	2.50308	52.14	5.21552	52.14	9.10666	52.14	15.2058	52.14	23.4313	52.14	35.2961
		54.24	0.08905	54.24	0.14609	54.24	1.09512	54.24	3.17081	54.24	6.63956	54.24	13.0749	54.24	25.9849			52.24	1.41574	52.24	2.50894	52.24	5.21552	52.24	9.11642	52.24	15.2155	52.24	23.4567	52.24	35.3274
		54.34	0.09491	54.34	0.13632	54.34	1.09512	54.34	3.17081	54.34	6.65128	54.34	13.0847	54.34	26.0123			52.34	1.41574	52.34	2.50308	52.34	5.22528	52.34	9.12619	52.34	15.2214	52.34	23.4821	52.34	35.3567
		54.44	0.10077	54.44	0.13632	54.44	1.09512	54.44	3.17081	54.44	6.65128	54.44	13.1061	54.44	26.0318			52.44	1.41574	52.44	2.50308	52.44	5.22528	52.44	9.12619	52.44	15.2253	52.44	23.5016	52.44	35.386
		54.54	0.08514	54.54	0.13632	54.54	1.09512	54.54	3.17081	54.54	6.65128	54.54	13.1159	54.54	26.0513			52.54	1.41574	52.54	2.51285	52.54	5.23505	52.54	9.14572	52.54	15.237	52.54	23.5211	52.54	35.4172
		54.64	0.08514	54.64	0.13632	54.64	1.09122	54.64	3.17081	54.64	6.65128	54.64	13.1354	54.64	26.0748			52.64	1.41574	52.64	2.51285	52.64	5.23505	52.64	9.15549	52.64	15.2566	52.64	23.5426	52.64	35.4465
		54.74	0.08514	54.74	0.13632	54.74	1.09512	54.74	3.17081	54.74	6.65598	54.74	13.1452	54.74	26.1002			52.74	1.41574	52.74	2.51285	52.74	5.24481	52.74	9.16525	52.74	15.2663	52.74	23.5622	52.74	35.4778
		54.84	0.08514	54.84	0.13632	54.84	1.09512	54.84	3.17081	54.84	6.67276	54.84	13.155	54.84	26.1119			52.84	1.41183	52.84	2.51285	52.84	5.25458	52.84	9.17502	52.84	15.2761	52.84	23.5778	52.84	35.5071
		54.94	0.08124	54.94	0.13632	54.94	1.09512	54.94	3.17471	54.94	6.68253	54.94	13.1765	54.94	26.1216			52.94	1.41574	52.94	2.51285	52.94	5.25458	52.94	9.18674	52.94	15.2909	52.94	23.5954	52.94	35.5266
		55.04	0.06561	55.04	0.13632	55.04	1.09122	55.04	3.18057	55.04	6.68253	55.04	13.1862	55.04	26.1451			53.04	1.41574	53.04	2.51791	53.04	5.25458	53.04	9.18283	53.04	15.2937	53.04	23.6227	53.04	35.5579
		55.14	0.06561	55.14	0.13632	55.14	1.08536	55.14	3.19034	55.14	6.68643	55.14	13.196	55.14	26.1607			53.14	1.41574	53.14	2.51559	53.14	5.2663	53.14	9.1965	53.14	15.3034	53.14	23.6422	53.14	35.5872
		55.24	0.06561	55.24	0.13632	55.24	1.08536	55.24	3.19034	55.24	6.70206	55.24	13.2155	55.24	26.1802			53.24	1.41574	53.24	2.50815	53.24	5.2663	53.24	9.20627	53.24	15.3249	53.24	23.6618	53.24	35.6165
		55.34	0.05585	55.34	0.13632	55.34	1.08536	55.34	3.19034	55.34	6.70206	55.34	13.2253	55.34	26.2017			53.34	1.41574	53.34	2.51089	53.34	5.27606	53.34	9.20627	53.34	15.3347	53.34	23.6715	53.34	35.6536
		55.44	0.05585	55.44	0.13632	55.44	1.08536	55.44	3.19034	55.44	6.71182	55.44	13.235	55.44	26.2213			53.44	1.41574	53.44	2.51559	53.44	5.27606	53.44	9.21603	53.44	15.3542	53.44	23.7008	53.44	35.6907
		55.54	0.05585	55.54	0.13632	55.54	1.08536	55.54	3.19034	55.54	6.71573	55.54	13.2448	55.54	26.2408			53.54	1.41574	53.54	2.52261	53.54	5.27606	53.54	9.2258	53.54	15.364	53.54	23.7223	53.54	35.7122
		55.64	0.05585	55.64	0.12656	55.64	1.08536	55.64	3.2001	55.64	6.73135	55.64	13.2565	55.64	26.2505			53.64	1.41574	53.64	2.52261	53.64	5.28583	53.64	9.23557	53.64	15.3835	53.64	23.7419	53.64	35.7473
		55.74	0.04218	55.74	0.12656	55.74	1.08536	55.74	3.2001	55.74	6.73135	55.74	13.2761	55.74	26.2701			53.74	1.41574	53.74	2.52261	53.74	5.28583	53.74	9.24142	53.74	15.3952	53.74	23.7614	53.74	35.7766
		55.84	0.03632	55.84	0.12265	55.84	1.08066	55.84	3.2001	55.84	6.73135	55.84	13.2819	55.84	26.2857			53.84	1.42746	53.84	2.52261	53.84	5.28583	53.84	9.23947	53.84	15.405	53.84	23.7809	53.84	35.8176
		55.94	0.03632	55.94	0.11679	55.94	1.06387	55.94	3.2048	55.94	6.74112	55.94	13.2956	55.94	26.3013			53.94	1.42746	53.94	2.53433	53.94	5.2995	53.94	9.2551	53.94	15.4109	53.94	23.7985	53.94	35.8469
		56.04	0.03632	56.04	0.11679	56.04	1.06387	56.04	3.21182	56.04	6.75089	56.04	13.3054	56.04	26.3209			54.04	1.42746	54.04	2.53433	54.04	5.30536	54.04	9.26682	54.04	15.4245	54.04	23.8122	54.04	35.8762
		56.14	0.03632	56.14	0.11679	56.14	1.06387	56.14	3.21182	56.14	6.75089	56.14	13.3249	56.14	26.3404			54.14	1.42746	54.14	2.53433	54.14	5.30536	54.14	9.27658	54.14	15.4343	54.14	23.8317	54.14	35.9075
		56.24	0.03632	56.24	0.11679	56.24	1.06387	56.24	3.21182	56.24	6.7626	56.24	13.3366	56.24	26.3599			54.24	1.42746	54.24	2.53433	54.24	5.30536	54.24	9.28635	54.24	15.4441	54.24	23.8629	54.24	35.9368
		56.34	0.03632	56.34	0.11679	56.34	1.06387	56.34	3.21182	56.34	6.7626	56.34	13.3464	56.34	26.3697			54.34	1.42746	54.34	2.53433	54.34	5.31512	54.34	9.29611	54.34	15.4655	54.34	23.8825	54.34	35.968
		56.44	0.03632	56.44	0.11289	56.44	1.06387	56.44	3.21182	56.44	6.77237	56.44	13.3561	56.44	26.3853			54.44	1.42746	54.44	2.5441	54.44	5.31512	54.44	9.30588	54.44	15.4753	54.44	23.902	54.44	35.9973
		56.54	0.03632	56.54	0.09531	56.54	1.06387	56.54	3.22159	56.54	6.76846	56.54	13.3659	56.54	26.4107			54.54	1.42746	54.54	2.53433	54.54	5.31512	54.54	9.31564	54.54	15.4812	54.54	23.9118	54.54	36.0266
		56.64	0.02655	56.64	0.09921	56.64	1.0502	56.64	3.22159	56.64	6.77237	56.64	13.3757	56.64	26.4302			54.64	1.43723	54.64	2.5441	54.64	5.32489	54.64	9.32541	54.64	15.4851	54.64	23.9313	54.64	36.0579
		56.74	0.02264	56.74	0.10507	56.74	1.04434	56.74	3.21182	56.74	6.77237	56.74	13.3952	56.74	26.4498			54.74	1.43723	54.74	2.5441	54.74	5.3288	54.74	9.33517	54.74	15.5046	54.74	23.9528	54.74	36.0872
		56.84	0.01678	56.84	0.10507	56.84	1.04434	56.84	3.22159	56.84	6.78214	56.84	13.405	56.84	26.4713			54.84	1.43723	54.84	2.5441	54.84	5.33466	54.84	9.34689	54.84	15.5144	54.84	23.9723	54.84	36.1165
		56.94	0.01678	56.94	0.0914	56.94	1.04434	56.94	3.22549	56.94	6.79581	56.94	13.4167	56.94	26.481			54.94	1.44113	54.94	2.5441	54.94	5.34052	54.94	9.35275	54.94	15.5241	54.94	23.9919	54.94	36.1477
		57.04	0.00702	57.04	0.09531	57.04	1.04434	57.04	3.23135	57.04	6.80167	57.04	13.4265	57.04	26.5005			55.04	1.44699	55.04	2.5441	55.04	5.34833	55.04	9.36057	55.04	15.5339	55.04	24.0114	55.04	36.177
		57.14	0.00702	57.14	0.09531	57.14	1.04434	57.14	3.23135	57.14	6.81143	57.14	13.4362	57.14	26.5103			55.14	1.44699	55.14	2.5441	55.14	5.35028	55.14	9.36642	55.14	15.5456	55.14	24.0329	55.14	36.1965
		57.24	0.00702	57.24	0.08554	57.24	1.04434	57.24	3.23135	57.24	6.81143	57.24	13.446	57.24	26.5338			55.24	1.44699	55.24	2.5441	55.24	5.34833	55.24	9.38596	55.24	15.5515	55.24	24.0524	55.24	36.218
		57.34	0.00702	57.34	0.08554	57.34	1.04434	57.34	3.23526	57.34	6.8212	57.34	13.4694	57.34	26.5611			55.34	1.44699	55.34	2.55386	55.34	5.36591	55.34	9.38596	55.34	15.5652	55.34	24.0817	55.34	36.2571
		57.44	0.00702	57.44	0.08554	57.44	1.04434	57.44	3.24112	57.44	6.8212	57.44	13.485	57.44	26.5709			55.44	1.45676	55.44	2.55386	55.44	5.362	55.44	9.39572	55.44	15.5749	55.44	24.0973	55.44	36.2864
		57.54	0.00702	57.54	0.08163	57.54	1.04434	57.54	3.24112	57.54	6.83096	57.54	13.4987	57.54	26.5904			55.54	1.45285	55.54	2.55386	55.54	5.35614	55.54	9.40549	55.54	15.5847	55.54	24.1032	55.54	36.3079
		57.64	-0.00275	57.64	0.07578	57.64	1.04434	57.64	3.24503	57.64	6.83096	57.64	13.5163	57.64	26.6002			55.64	1.4509	55.64	2.55386	55.64	5.35614	55.64	9.41525	55.64	15.6042	55.64	24.1325	55.64	36.3469
		57.74	-0.00275	57.74	0.07578	57.74	1.04434	57.74	3.25089	57.74	6.84268	57.74	13.5261	57.74	26.6197			55.74	1.45285	55.74	2.55386	55.74	5.36591	55.74	9.42697	55.74	15.6159	55.74	24.152	55.74	36.3567
		57.84	-0.00275	57.84	0.07187	57.84	1.04434	57.84	3.26065	57.84	6.84659	57.84	13.5358	57.84	26.6439			55.84	1.4509	55.84	2.55386	55.84	5.36591	55.84	9.4465	55.84	15.6218	55.84	24.1715	55.84	36.3762
		57.94	-0.00275	57.94	0.06601	57.94	1.04434	57.94	3.26065	57.94	6.86221	57.94	13.5456	57.94	26.6627			55.94	1.45676	55.94	2.55386	55.94	5.37567	55.94	9.4465	55.94	15.6257	55.94	24.2028	55.94	36.4075
		58.04	-0.00275	58.04	0.06601	58.04	1.04434	58.04	3.26065	58.04	6.86221	58.04	13.5554	58.04	26.6822			56.04	1.45676	56.04	2.55386	56.04	5.37567	56.04	9.45236	56.04	15.6355	56.04	24.2223	56.04	36.4172
		58.14	-0.00275	58.14	0.06601	58.14	1.03458	58.14	3.26065	58.14	6.87198	58.14	13.5651	58.14	26.692			56.14	1.45676	56.14	2.55386	56.14	5.37567	56.14	9.46017	56.14	15.6452	56.14	24.2419	56.14	36.4465
		58.24	-0.00275	58.24	0.06601	58.24	1.03458	58.24	3.26456	58.24	6.87198	58.24	13.5651	58.24	26.7115			56.24	1.46652	56.24	2.55386	56.24	5.38544	56.24	9.4758	56.24	15.6648	56.24	24.2653	56.24	36.468
		58.34	-0.00275	58.34	0.06601	58.34	1.03458	58.34	3.27042	58.34	6.88174	58.34	13.5749	58.34	26.7252			56.34	1.46652	56.34	2.55386	56.34	5.38544	56.34	9.48557	56.34	15.6706	56.34	24.2926	56.34	36.4875
		58.44	-0.00275	58.44	0.06601	58.44	1.03067	58.44	3.28018	58.44	6.88174	58.44	13.5944	58.44	26.7525			56.44	1.46652	56.44	2.56363	56.44	5.38934	56.44	9.49533	56.44	15.6765	56.44	24.3122	56.44	36.5071
		58.54	-0.00665	58.54	0.06601	58.54	1.02481	58.54	3.28018	58.54	6.88174	58.54	13.6061	58.54	26.7623			56.54	1.46652	56.54	2.56363	56.54	5.40497	56.54	9.5051	56.54	15.6862	56.54	24.3415	56.54	36.5364
		58.64	-0.01251	58.64	0.06601	58.64	1.02481	58.64	3.28018	58.64	6.89151	58.64	13.6159	58.64	26.772			56.64	1.46652	56.64	2.55893	56.64	5.40497	56.64	9.50119	56.64	15.7058	56.64	24.3629	56.64	36.5579
		58.74	-0.01251	58.74	0.06601	58.74	1.03458	58.74	3.28018	58.74	6.90128	58.74	13.6296	58.74	26.7818			56.74	1.46652	56.74	2.55661	56.74	5.41473	56.74	9.50705	56.74	15.7155	56.74	24.3825	56.74	36.5911
		58.84	-0.01251	58.84	0.0621	58.84	1.03458	58.84	3.28995	58.84	6.90128	58.84	13.6452	58.84	26.8013			56.84	1.46652	56.84	2.56363	56.84	5.41473	56.84	9.51682	56.84	15.7312	56.84	24.402	56.84	36.6165
		58.94	-0.01251	58.94	0.05624	58.94	1.02481	58.94	3.28995	58.94	6.91104	58.94	13.655	58.94	26.8072			56.94	1.47629	56.94	2.55386	56.94	5.41473	56.94	9.52658	56.94	15.7351	56.94	24.4215	56.94	36.636
		59.04	-0.01251	59.04	0.05624	59.04	1.0209	59.04	3.29385	59.04	6.91104	59.04	13.655	59.04	26.8228			57.04	1.47629	57.04	2.55386	57.04	5.4245	57.04	9.53635	57.04	15.7566	57.04	24.4411	57.04	36.6575
		59.14	-0.01642	59.14	0.05624	59.14	1.01505	59.14	3.29971	59.14	6.92081	59.14	13.6647	59.14	26.8423			57.14	1.47238	57.14	2.55386	57.14	5.4245	57.14	9.54611	57.14	15.7663	57.14	24.4626	57.14	36.677
		59.24	-0.01837	59.24	0.05624	59.24	1.01505	59.24	3.29971	59.24	6.92471	59.24	13.6745	59.24	26.8521			57.24	1.46652	57.24	2.55386	57.24	5.4245	57.24	9.54611	57.24	15.7761	57.24	24.486	57.24	36.7063
		59.34	-0.01642	59.34	0.05624	59.34	1.01505	59.34	3.29581	59.34	6.94034	59.34	13.6843	59.34	26.8619			57.34	1.47629	57.34	2.55386	57.34	5.43036	57.34	9.55588	57.34	15.7956	57.34	24.5114	57.34	36.7278
		59.44	-0.02228	59.44	0.05624	59.44	1.01505	59.44	3.28995	59.44	6.94034	59.44	13.696	59.44	26.8814			57.44	1.47629	57.44	2.55386	57.44	5.4245	57.44	9.56564	57.44	15.8054	57.44	24.5309	57.44	36.7473
		59.54	-0.03009	59.54	0.05624	59.54	1.01114	59.54	3.28995	59.54	6.94424	59.54	13.7057	59.54	26.8912			57.54	1.47629	57.54	2.55386	57.54	5.4245	57.54	9.57932	57.54	15.8112	57.54	24.5524	57.54	36.7766
		59.64	-0.01642	59.64	0.05234	59.64	1.00528	59.64	3.29385	59.64	6.96182	59.64	13.7202	59.64	26.9009			57.64	1.48605	57.64	2.55386	57.64	5.43622	57.64	9.59689	57.64	15.8152	57.64	24.5719	57.64	36.7961
		59.74	-0.034	59.74	0.04648	59.74	1.00528	59.74	3.29971	59.74	6.96182	59.74	13.737	59.74	26.9224			57.74	1.48605	57.74	2.55386	57.74	5.43622	57.74	9.59689	57.74	15.8269	57.74	24.5915	57.74	36.8176
		59.84	-0.034	59.84	0.04648	59.84	1.00528	59.84	3.29971	59.84	6.97159	59.84	13.7468	59.84	26.9459			57.84	1.48605	57.84	2.56363	57.84	5.44012	57.84	9.60666	57.84	15.8366	57.84	24.611	57.84	36.8469
		59.94	-0.034	59.94	0.03671	59.94	1.00528	59.94	3.29971	59.94	6.97159	59.94	13.7565	59.94	26.9713			57.94	1.48605	57.94	2.56363	57.94	5.44208	57.94	9.61642	57.94	15.8464	57.94	24.6325	57.94	36.8762
		60.04	-0.034	60.04	0.03671	60.04	1.00528	60.04	3.31143	60.04	6.97159	60.04	13.7663	60.04	26.981			58.04	1.48605	58.04	2.56363	58.04	5.44989	58.04	9.62619	58.04	15.8659	58.04	24.652	58.04	36.9016
		60.14	-0.04376	60.14	0.03671	60.14	1.00528	60.14	3.31143	60.14	6.98135	60.14	13.78	60.14	27.0025			58.14	1.49582	58.14	2.56363	58.14	5.45575	58.14	9.63596	58.14	15.8757	58.14	24.6579	58.14	36.927
		60.24	-0.04376	60.24	0.03671	60.24	1.00528	60.24	3.31143	60.24	6.99112	60.24	13.7975	60.24	27.0123			58.24	1.49582	58.24	2.56363	58.24	5.45575	58.24	9.63596	58.24	15.8913	58.24	24.6813	58.24	36.9563
		60.34	-0.04376	60.34	0.03671	60.34	1.00137	60.34	3.31143	60.34	6.99503	60.34	13.8073	60.34	27.022			58.34	1.49582	58.34	2.56363	58.34	5.45575	58.34	9.64572	58.34	15.8972	58.34	24.6911	58.34	36.9758
		60.44	-0.04846	60.44	0.03671	60.44	0.99942	60.44	3.31143	60.44	7.00089	60.44	13.8171	60.44	27.0416			58.44	1.49582	58.44	2.57339	58.44	5.46552	58.44	9.65939	58.44	15.907	58.44	24.7126	58.44	37.0071
		60.54	-0.06055	60.54	0.03671	60.54	1.00528	60.54	3.31143	60.54	7.01065	60.54	13.8268	60.54	27.065			58.54	1.49582	58.54	2.57339	58.54	5.46552	58.54	9.67502	58.54	15.9265	58.54	24.7321	58.54	37.0364
		60.64	-0.05823	60.64	0.03671	60.64	0.99551	60.64	3.31143	60.64	7.01065	60.64	13.8366	60.64	27.0806			58.64	1.49582	58.64	2.57339	58.64	5.46552	58.64	9.67502	58.64	15.9362	58.64	24.7516	58.64	37.0676
		60.74	-0.06525	60.74	0.03671	60.74	1.00528	60.74	3.31143	60.74	7.01065	60.74	13.8366	60.74	27.0923			58.74	1.49582	58.74	2.57339	58.74	5.46552	58.74	9.68674	58.74	15.946	58.74	24.7614	58.74	37.1008
		60.84	-0.06525	60.84	0.03671	60.84	0.99551	60.84	3.31143	60.84	7.02042	60.84	13.8464	60.84	27.1119			58.84	1.49582	58.84	2.57339	58.84	5.47528	58.84	9.6965	58.84	15.9558	58.84	24.7829	58.84	37.136
		60.94	-0.06525	60.94	0.03671	60.94	1.00528	60.94	3.3212	60.94	7.02042	60.94	13.86	60.94	27.1216			58.94	1.49973	58.94	2.57339	58.94	5.47528	58.94	9.70627	58.94	15.9753	58.94	24.8024	58.94	37.1555
		61.04	-0.06525	61.04	0.03671	61.04	0.99161	61.04	3.3212	61.04	7.02042	61.04	13.8757	61.04	27.1412			59.04	1.50558	59.04	2.57339	59.04	5.48505	59.04	9.71603	59.04	15.987	59.04	24.8219	59.04	37.1868
		61.14	-0.06525	61.14	0.03281	61.14	0.98965	61.14	3.33096	61.14	7.03018	61.14	13.8854	61.14	27.1509			59.14	1.50558	59.14	2.57339	59.14	5.48505	59.14	9.7305	59.14	15.9968	59.14	24.8317	59.14	37.2161
		61.24	-0.06525	61.24	0.01718	61.24	0.99161	61.24	3.33096	61.24	7.03018	61.24	13.8972	61.24	27.1646			59.24	1.50558	59.24	2.58316	59.24	5.49481	59.24	9.74258	59.24	16.0066	59.24	24.8629	59.24	37.2356
		61.34	-0.06525	61.34	0.02695	61.34	0.99551	61.34	3.33096	61.34	7.03995	61.34	13.9069	61.34	27.192			59.34	1.50558	59.34	2.58316	59.34	5.49481	59.34	9.74026	59.34	16.0163	59.34	24.8727	59.34	37.2571
		61.44	-0.06525	61.44	0.02695	61.44	0.99551	61.44	3.33096	61.44	7.03995	61.44	13.9167	61.44	27.2017			59.44	1.50558	59.44	2.58316	59.44	5.50458	59.44	9.75705	59.44	16.0359	59.44	24.8922	59.44	37.2766
		61.54	-0.06525	61.54	0.02695	61.54	0.99551	61.54	3.33096	61.54	7.05167	61.54	13.9304	61.54	27.2213			59.54	1.50558	59.54	2.59293	59.54	5.50458	59.54	9.76682	59.54	16.0456	59.54	24.9118	59.54	37.3059
		61.64	-0.06525	61.64	0.01718	61.64	0.98575	61.64	3.34073	61.64	7.05557	61.64	13.946	61.64	27.231			59.64	1.50168	59.64	2.59293	59.64	5.50458	59.64	9.76682	59.64	16.0554	59.64	24.9313	59.64	37.3321
		61.74	-0.06525	61.74	0.01718	61.74	0.98184	61.74	3.34464	61.74	7.06729	61.74	13.9557	61.74	27.2505			59.74	1.49582	59.74	2.59293	59.74	5.51434	59.74	9.77658	59.74	16.0671	59.74	24.9528	59.74	37.3684
		61.84	-0.06525	61.84	0.01718	61.84	0.98965	61.84	3.35049	61.84	7.06143	61.84	13.9655	61.84	27.272			59.84	1.49973	59.84	2.59293	59.84	5.51434	59.84	9.77658	59.84	16.0769	59.84	24.9723	59.84	37.3879
		61.94	-0.06525	61.94	0.01718	61.94	0.99161	61.94	3.35049	61.94	7.06534	61.94	13.9753	61.94	27.2857			59.94	1.5134	59.94	2.59293	59.94	5.52411	59.94	9.7883	59.94	16.0964	59.94	24.9821	59.94	37.4075
		62.04	-0.06915	62.04	0.01718	62.04	0.98965	62.04	3.36026	62.04	7.08096	62.04	13.987	62.04	27.3013			60.04	1.49582	60.04	2.59293	60.04	5.52411	60.04	9.79807	60.04	16.1062	60.04	25.0016	60.04	37.4387
		62.14	-0.07501	62.14	0.01718	62.14	0.99551	62.14	3.36026	62.14	7.08096	62.14	13.9909	62.14	27.3209			60.14	1.50754	60.14	2.59293	60.14	5.52411	60.14	9.79807	60.14	16.1159	60.14	25.0211	60.14	37.4583
		62.24	-0.07501	62.24	0.02695	62.24	0.99551	62.24	3.36026	62.24	7.08096	62.24	14.0163	62.24	27.3306			60.24	1.50754	60.24	2.59293	60.24	5.53583	60.24	9.80783	60.24	16.1257	60.24	25.0426	60.24	37.4817
		62.34	-0.08478	62.34	0.02695	62.34	0.99161	62.34	3.36026	62.34	7.09073	62.34	14.0261	62.34	27.3404			60.34	1.50754	60.34	2.59293	60.34	5.53583	60.34	9.8176	60.34	16.1472	60.34	25.0524	60.34	37.5149
		62.44	-0.08478	62.44	0.02695	62.44	0.98575	62.44	3.36026	62.44	7.09073	62.44	14.0358	62.44	27.3619			60.44	1.50754	60.44	2.59293	60.44	5.54169	60.44	9.82736	60.44	16.1472	60.44	25.0719	60.44	37.5286
		62.54	-0.08868	62.54	0.02695	62.54	0.98575	62.54	3.36026	62.54	7.09073	62.54	14.0456	62.54	27.3755			60.54	1.50754	60.54	2.59293	60.54	5.53973	60.54	9.82736	60.54	16.157	60.54	25.0915	60.54	37.5481
		62.64	-0.09454	62.64	0.02225	62.64	0.99551	62.64	3.36026	62.64	7.10519	62.64	14.0554	62.64	27.4009			60.64	1.50754	60.64	2.6066	60.64	5.55536	60.64	9.83713	60.64	16.1667	60.64	25.1129	60.64	37.5774
		62.74	-0.09454	62.74	0.02499	62.74	0.99551	62.74	3.36026	62.74	7.11221	62.74	14.069	62.74	27.4107			60.74	1.50754	60.74	2.61246	60.74	5.55536	60.74	9.84689	60.74	16.1862	60.74	25.1325	60.74	37.5989
		62.84	-0.09064	62.84	0.02499	62.84	0.99551	62.84	3.37003	62.84	7.11221	62.84	14.0866	62.84	27.4205			60.84	1.50754	60.84	2.61246	60.84	5.55145	60.84	9.85666	60.84	16.196	60.84	25.1481	60.84	37.6321
		62.94	-0.08478	62.94	0.02499	62.94	0.99551	62.94	3.37003	62.94	7.12589	62.94	14.0964	62.94	27.44			60.94	1.50754	60.94	2.61246	60.94	5.5495	60.94	9.85666	60.94	16.2011	60.94	25.1657	60.94	37.6575
		63.04	-0.08868	63.04	0.02499	63.04	0.99551	63.04	3.37003	63.04	7.13174	63.04	14.1061	63.04	27.4537			61.04	1.50754	61.04	2.61246	61.04	5.56512	61.04	9.86838	61.04	16.2038	61.04	25.1813	61.04	37.677
		63.14	-0.09454	63.14	0.02499	63.14	0.98575	63.14	3.36612	63.14	7.13174	63.14	14.1159	63.14	27.481			61.14	1.50754	61.14	2.61246	61.14	5.56512	61.14	9.86838	61.14	16.2136	61.14	25.2028	61.14	37.6985
		63.24	-0.09454	63.24	0.02499	63.24	0.98575	63.24	3.36417	63.24	7.14151	63.24	14.1257	63.24	27.4908			61.24	1.50754	61.24	2.61246	61.24	5.57489	61.24	9.87814	61.24	16.2253	61.24	25.2223	61.24	37.7278
		63.34	-0.09454	63.34	0.02109	63.34	0.98575	63.34	3.37589	63.34	7.15128	63.34	14.1354	63.34	27.5005			61.34	1.50754	61.34	2.61246	61.34	5.57489	61.34	9.88791	61.34	16.2351	61.34	25.2419	61.34	37.7473
		63.44	-0.09454	63.44	0.00546	63.44	0.99551	63.44	3.37003	63.44	7.15128	63.44	14.1452	63.44	27.5103			61.44	1.50754	61.44	2.61246	61.44	5.57489	61.44	9.89767	61.44	16.2448	61.44	25.2614	61.44	37.7786
		63.54	-0.10431	63.54	0.00546	63.54	0.99161	63.54	3.37979	63.54	7.15128	63.54	14.155	63.54	27.5201			61.54	1.50754	61.54	2.61246	61.54	5.58466	61.54	9.89767	61.54	16.2546	61.54	25.2829	61.54	37.7981
		63.64	-0.10431	63.64	0.00546	63.64	0.98575	63.64	3.37979	63.64	7.16299	63.64	14.1647	63.64	27.5396			61.64	1.50754	61.64	2.61246	61.64	5.58466	61.64	9.90274	61.64	16.2644	61.64	25.3024	61.64	37.8079
		63.74	-0.09845	63.74	0.00546	63.74	0.98575	63.74	3.37589	63.74	7.16299	63.74	14.1725	63.74	27.5513			61.74	1.49582	61.74	2.61246	61.74	5.58466	61.74	9.90549	61.74	16.2741	61.74	25.3219	61.74	37.8372
		63.84	-0.10431	63.84	0.00546	63.84	0.98575	63.84	3.37393	63.84	7.17276	63.84	14.1765	63.84	27.5748			61.84	1.49582	61.84	2.61246	61.84	5.59442	61.84	9.90549	61.84	16.2839	61.84	25.3415	61.84	37.8586
		63.94	-0.10431	63.94	0.00156	63.94	0.98575	63.94	3.37979	63.94	7.17276	63.94	14.1862	63.94	27.5904			61.94	1.49582	61.94	2.61246	61.94	5.59442	61.94	9.91525	61.94	16.3054	61.94	25.3629	61.94	37.8782
		64.04	-0.10431	64.04	-0.0043	64.04	0.98575	64.04	3.37979	64.04	7.18253	64.04	14.2057	64.04	27.5963			62.04	1.49191	62.04	2.61246	62.04	5.60419	62.04	9.91525	62.04	16.3015	62.04	25.3825	62.04	37.8977
		64.14	-0.10431	64.14	-0.0043	64.14	0.98575	64.14	3.37979	64.14	7.18643	64.14	14.2194	64.14	27.6002			62.14	1.48605	62.14	2.61246	62.14	5.60809	62.14	9.92502	62.14	16.3054	62.14	25.402	62.14	37.9172
		64.24	-0.10431	64.24	-0.0043	64.24	0.98575	64.24	3.37979	64.24	7.19815	64.24	14.235	64.24	27.6197			62.24	1.49777	62.24	2.61246	62.24	5.62177	62.24	9.93674	62.24	16.3152	62.24	25.4176	62.24	37.9583
		64.34	-0.10822	64.34	-0.01407	64.34	0.99551	64.34	3.37979	64.34	7.19229	64.34	14.2448	64.34	27.6314			62.34	1.48605	62.34	2.61636	62.34	5.61591	62.34	9.9465	62.34	16.3249	62.34	25.4215	62.34	37.9778
		64.44	-0.11408	64.44	-0.01407	64.44	0.99551	64.44	3.37589	64.44	7.19229	64.44	14.2526	64.44	27.6314			62.44	1.48605	62.44	2.63394	62.44	5.62567	62.44	9.9465	62.44	16.3347	62.44	25.443	62.44	38.0012
		64.54	-0.11408	64.54	-0.00821	64.54	0.99551	64.54	3.37979	64.54	7.20596	64.54	14.2604	64.54	27.6509			62.54	1.49777	62.54	2.63394	62.54	5.62567	62.54	9.95627	62.54	16.3445	62.54	25.4626	62.54	38.0383
		64.64	-0.11408	64.64	-0.01407	64.64	0.98575	64.64	3.3837	64.64	7.21182	64.64	14.2761	64.64	27.6646			62.64	1.49777	62.64	2.63394	62.64	5.63544	62.64	9.96603	62.64	16.3542	62.64	25.4919	62.64	38.054
		64.74	-0.11408	64.74	-0.01407	64.74	0.98575	64.74	3.38956	64.74	7.22159	64.74	14.2858	64.74	27.6802			62.74	1.49777	62.74	2.63394	62.74	5.63544	62.74	9.9758	62.74	16.364	62.74	25.5075	62.74	38.0676
		64.84	-0.12384	64.84	-0.02383	64.84	0.99551	64.84	3.38565	64.84	7.22159	64.84	14.2956	64.84	27.6998			62.84	1.50168	62.84	2.63394	62.84	5.63544	62.84	9.9758	62.84	16.3757	62.84	25.5133	62.84	38.0989
		64.94	-0.12384	64.94	-0.02383	64.94	0.99551	64.94	3.37979	64.94	7.22159	64.94	14.3054	64.94	27.7095			62.94	1.49582	62.94	2.64371	62.94	5.6452	62.94	9.98557	62.94	16.3855	62.94	25.5368	62.94	38.1184
		65.04	-0.12384	65.04	-0.02774	65.04	0.99551	65.04	3.37979	65.04	7.23135	65.04	14.3151	65.04	27.731			63.04	1.49582	63.04	2.64371	63.04	5.6452	63.04	9.99533	63.04	16.3952	63.04	25.568	63.04	38.1477
		65.14	-0.12775	65.14	-0.0336	65.14	0.99551	65.14	3.37979	65.14	7.23135	65.14	14.3288	65.14	27.7408			63.14	1.50754	63.14	2.6398	63.14	5.65497	63.14	10.0051	63.14	16.405	63.14	25.5817	63.14	38.177
		65.24	-0.13361	65.24	-0.0336	65.24	1.00528	65.24	3.37979	65.24	7.23135	65.24	14.3464	65.24	27.7505			63.24	1.49582	63.24	2.63785	63.24	5.65497	63.24	10.0051	63.24	16.4148	63.24	25.5934	63.24	38.1985
		65.34	-0.13361	65.34	-0.0336	65.34	1.00528	65.34	3.39151	65.34	7.23135	65.34	14.3561	65.34	27.7701			63.34	1.50754	63.34	2.64371	63.34	5.66473	63.34	10.0149	63.34	16.4245	63.34	25.6227	63.34	38.218
		65.44	-0.13361	65.44	-0.03751	65.44	1.00528	65.44	3.39151	65.44	7.24112	65.44	14.3659	65.44	27.7838			63.44	1.50754	63.44	2.64371	63.44	5.66473	63.44	10.0266	63.44	16.4343	63.44	25.6422	63.44	38.2473
		65.54	-0.13361	65.54	-0.04337	65.54	1.00528	65.54	3.39151	65.54	7.25089	65.54	14.3757	65.54	27.7994			63.54	1.50754	63.54	2.64371	63.54	5.6745	63.54	10.0363	63.54	16.4441	63.54	25.652	63.54	38.2688
		65.64	-0.13361	65.64	-0.04337	65.64	1.00528	65.64	3.39151	65.64	7.25089	65.64	14.3893	65.64	27.8091			63.64	1.49582	63.64	2.65347	63.64	5.6745	63.64	10.0363	63.64	16.4538	63.64	25.6715	63.64	38.2922
		65.74	-0.13751	65.74	-0.04337	65.74	1.00528	65.74	3.40128	65.74	7.26651	65.74	14.405	65.74	27.8209			63.74	1.49582	63.74	2.65347	63.74	5.68427	63.74	10.0461	63.74	16.4616	63.74	25.7028	63.74	38.3176
		65.84	-0.14337	65.84	-0.04337	65.84	1.00528	65.84	3.40128	65.84	7.27237	65.84	14.4147	65.84	27.8404			63.84	1.49582	63.84	2.65347	63.84	5.68427	63.84	10.0559	63.84	16.4792	63.84	25.7126	63.84	38.3469
		65.94	-0.14337	65.94	-0.03751	65.94	1.01505	65.94	3.40128	65.94	7.27237	65.94	14.4245	65.94	27.8502			63.94	1.49582	63.94	2.66324	63.94	5.69208	63.94	10.0559	63.94	16.4812	63.94	25.7321	63.94	38.3645
		66.04	-0.13361	66.04	-0.04337	66.04	1.01505	66.04	3.40128	66.04	7.28214	66.04	14.4343	66.04	27.8599			64.04	1.49973	64.04	2.66324	64.04	5.68622	64.04	10.0656	64.04	16.4851	64.04	25.7516	64.04	38.3879
		66.14	-0.13361	66.14	-0.04337	66.14	1.01035	66.14	3.41104	66.14	7.28214	66.14	14.446	66.14	27.8697			64.14	1.50168	64.14	2.66324	64.14	5.68622	64.14	10.0754	64.14	16.4948	64.14	25.7633	64.14	38.4075
		66.24	-0.13361	66.24	-0.04337	66.24	1.00333	66.24	3.41104	66.24	7.28604	66.24	14.4557	66.24	27.8892			64.24	1.49582	64.24	2.66324	64.24	5.69598	64.24	10.0852	64.24	16.5144	64.24	25.7829	64.24	38.4387
		66.34	-0.13361	66.34	-0.04337	66.34	1.00333	66.34	3.41104	66.34	7.30167	66.34	14.4655	66.34	27.9009			64.34	1.49582	64.34	2.65933	64.34	5.69598	64.34	10.0949	64.34	16.5241	64.34	25.8024	64.34	38.4583
		66.44	-0.13751	66.44	-0.04337	66.44	1.00333	66.44	3.41104	66.44	7.30167	66.44	14.4753	66.44	27.9107			64.44	1.49582	64.44	2.65347	64.44	5.70575	64.44	10.1067	64.44	16.5359	64.44	25.8122	64.44	38.4778
		66.54	-0.14337	66.54	-0.04337	66.54	1.00333	66.54	3.41104	66.54	7.31143	66.54	14.485	66.54	27.9302			64.54	1.49582	64.54	2.65347	64.54	5.70575	64.54	10.1067	64.54	16.5456	64.54	25.8317	64.54	38.5012
		66.64	-0.14337	66.64	-0.04337	66.64	1.00333	66.64	3.41104	66.64	7.31143	66.64	14.4948	66.64	27.94			64.64	1.49582	64.64	2.65347	64.64	5.71552	64.64	10.1164	64.64	16.5554	64.64	25.8532	64.64	38.5383
		66.74	-0.14337	66.74	-0.04727	66.74	1.00333	66.74	3.41104	66.74	7.31143	66.74	14.5046	66.74	27.9498			64.74	1.49582	64.74	2.66324	64.74	5.71552	64.74	10.1262	64.74	16.5612	64.74	25.8629	64.74	38.5579
		66.84	-0.14337	66.84	-0.05313	66.84	1.00333	66.84	3.42081	66.84	7.3251	66.84	14.5143	66.84	27.9595			64.84	1.49973	64.84	2.66324	64.84	5.72528	64.84	10.1262	64.84	16.5652	64.84	25.8825	64.84	38.5774
		66.94	-0.14337	66.94	-0.05313	66.94	1.00333	66.94	3.42081	66.94	7.33096	66.94	14.5261	66.94	27.9791			64.94	1.50168	64.94	2.66324	64.94	5.72528	64.94	10.136	64.94	16.5749	64.94	25.902	64.94	38.6086
		67.04	-0.14337	67.04	-0.05313	67.04	1.00333	67.04	3.42081	67.04	7.34073	67.04	14.5358	67.04	27.9908			65.04	1.49582	65.04	2.66324	65.04	5.72528	65.04	10.1457	65.04	16.5945	65.04	25.9157	65.04	38.6282
		67.14	-0.14337	67.14	-0.05313	67.14	1.00333	67.14	3.42081	67.14	7.35049	67.14	14.5456	67.14	28.0005			65.14	1.49582	65.14	2.673	65.14	5.73505	65.14	10.1555	65.14	16.5945	65.14	25.943	65.14	38.6477
		67.24	-0.14337	67.24	-0.05313	67.24	1.00333	67.24	3.41104	67.24	7.35049	67.24	14.5456	67.24	28.0103			65.24	1.49582	65.24	2.6691	65.24	5.73505	65.24	10.1653	65.24	16.6023	65.24	25.9626	65.24	38.677
		67.34	-0.14337	67.34	-0.05313	67.34	1.01505	67.34	3.41104	67.34	7.35049	67.34	14.5554	67.34	28.0298			65.34	1.49582	65.34	2.66714	65.34	5.74481	65.34	10.1653	65.34	16.6062	65.34	25.9821	65.34	38.6985
		67.44	-0.13831	67.44	-0.05313	67.44	1.00333	67.44	3.41104	67.44	7.3544	67.44	14.5651	67.44	28.0494			65.44	1.49582	65.44	2.6691	65.44	5.74481	65.44	10.175	65.44	16.6159	65.44	25.9977	65.44	38.7219
		67.54	-0.14533	67.54	-0.05313	67.54	1.00333	67.54	3.41104	67.54	7.37003	67.54	14.5749	67.54	28.0591			65.54	1.50754	65.54	2.66324	65.54	5.75458	65.54	10.1867	65.54	16.6355	65.54	26.0133	65.54	38.7375
		67.64	-0.14533	67.64	-0.05313	67.64	1.01505	67.64	3.41104	67.64	7.37003	67.64	14.5944	67.64	28.0806			65.64	1.50754	65.64	2.66324	65.64	5.75458	65.64	10.1867	65.64	16.6452	65.64	26.0231	65.64	38.7668
		67.74	-0.14923	67.74	-0.05313	67.74	1.01505	67.74	3.41104	67.74	7.37003	67.74	14.6108	67.74	28.0904			65.74	1.51144	65.74	2.66324	65.74	5.76434	65.74	10.1965	65.74	16.655	65.74	26.0426	65.74	38.7766
		67.84	-0.15509	67.84	-0.04337	67.84	1.01505	67.84	3.41104	67.84	7.37393	67.84	14.6276	67.84	28.1002			65.84	1.5173	65.84	2.673	65.84	5.76434	65.84	10.1965	65.84	16.6648	65.84	26.0622	65.84	38.7981
		67.94	-0.15509	67.94	-0.04727	67.94	1.01505	67.94	3.41104	67.94	7.39151	67.94	14.6374	67.94	28.1197			65.94	1.5173	65.94	2.6683	65.94	5.76434	65.94	10.2063	65.94	16.6745	65.94	26.0719	65.94	38.8176
		68.04	-0.15509	68.04	-0.05313	68.04	1.01505	68.04	3.41104	68.04	7.39151	68.04	14.6472	68.04	28.1295			66.04	1.5173	66.04	2.66129	66.04	5.77606	66.04	10.216	66.04	16.6862	66.04	26.0934	66.04	38.8372
		68.14	-0.159	68.14	-0.05313	68.14	1.01505	68.14	3.40714	68.14	7.39151	68.14	14.6706	68.14	28.1392			66.14	1.5173	66.14	2.66129	66.14	5.77606	66.14	10.2258	66.14	16.696	66.14	26.1169	66.14	38.8567
		68.24	-0.16486	68.24	-0.05313	68.24	1.0209	68.24	3.41495	68.24	7.39151	68.24	14.6862	68.24	28.1556			66.24	1.52121	66.24	2.66129	66.24	5.77606	66.24	10.2258	66.24	16.7058	66.24	26.1325	66.24	38.8821
		68.34	-0.16486	68.34	-0.05313	68.34	1.01505	68.34	3.42081	68.34	7.40598	68.34	14.696	68.34	28.1822			66.34	1.52707	66.34	2.67105	66.34	5.78583	66.34	10.2356	66.34	16.7155	66.34	26.152	66.34	38.9075
		68.44	-0.15509	68.44	-0.05313	68.44	1.01505	68.44	3.42081	68.44	7.42276	68.44	14.7057	68.44	28.192			66.44	1.52707	66.44	2.67105	66.44	5.78583	66.44	10.2356	66.44	16.7253	66.44	26.1715	66.44	38.9231
		68.54	-0.15509	68.54	-0.05313	68.54	1.01505	68.54	3.42081	68.54	7.42276	68.54	14.7272	68.54	28.2017			66.54	1.52707	66.54	2.67105	66.54	5.78583	66.54	10.2453	66.54	16.7351	66.54	26.1813	66.54	38.9407
		68.64	-0.15509	68.64	-0.05313	68.64	1.01505	68.64	3.42081	68.64	7.42276	68.64	14.7272	68.64	28.2115			66.64	1.52707	66.64	2.66714	66.64	5.79169	66.64	10.2551	66.64	16.7448	66.64	26.2028	66.64	38.968
		68.74	-0.15509	68.74	-0.05313	68.74	1.01505	68.74	3.42081	68.74	7.43253	68.74	14.737	68.74	28.231			66.74	1.52707	66.74	2.673	66.74	5.78583	66.74	10.2551	66.74	16.7448	66.74	26.2126	66.74	38.9875
		68.84	-0.15509	68.84	-0.05313	68.84	1.02481	68.84	3.42081	68.84	7.43643	68.84	14.7468	68.84	28.2408			66.84	1.52707	66.84	2.673	66.84	5.79559	66.84	10.2649	66.84	16.7546	66.84	26.2321	66.84	39.0071
		68.94	-0.159	68.94	-0.05313	68.94	1.0209	68.94	3.43057	68.94	7.45206	68.94	14.7565	68.94	28.2525			66.94	1.52707	66.94	2.673	66.94	5.80536	66.94	10.2696	66.94	16.7663	66.94	26.2419	66.94	39.0266
		69.04	-0.16486	69.04	-0.05313	69.04	1.01505	69.04	3.43057	69.04	7.45206	69.04	14.7663	69.04	28.2623			67.04	1.53683	67.04	2.673	67.04	5.80536	67.04	10.2883	67.04	16.7761	67.04	26.2614	67.04	39.0364
		69.14	-0.16486	69.14	-0.05783	69.14	1.01505	69.14	3.43057	69.14	7.45206	69.14	14.7663	69.14	28.2818			67.14	1.53293	67.14	2.673	67.14	5.80536	67.14	10.2981	67.14	16.7859	67.14	26.2731	67.14	39.0579
		69.24	-0.159	69.24	-0.06015	69.24	1.01505	69.24	3.43057	69.24	7.46182	69.24	14.7761	69.24	28.2916			67.24	1.52707	67.24	2.67886	67.24	5.80536	67.24	10.2981	67.24	16.7956	67.24	26.2926	67.24	39.0813
		69.34	-0.16486	69.34	-0.05313	69.34	1.01114	69.34	3.44034	69.34	7.46182	69.34	14.7858	69.34	28.2916			67.34	1.52707	67.34	2.673	67.34	5.81512	67.34	10.3078	67.34	16.8054	67.34	26.3122	67.34	39.0969
		69.44	-0.16486	69.44	-0.05313	69.44	1.01895	69.44	3.43448	69.44	7.47159	69.44	14.7975	69.44	28.3013			67.44	1.52707	67.44	2.673	67.44	5.81512	67.44	10.3078	67.44	16.8152	67.44	26.3219	67.44	39.1165
		69.54	-0.16486	69.54	-0.05313	69.54	1.0209	69.54	3.4501	69.54	7.47159	69.54	14.8073	69.54	28.3248			67.54	1.52707	67.54	2.68277	67.54	5.82489	67.54	10.3176	67.54	16.8152	67.54	26.3415	67.54	39.1379
		69.64	-0.16876	69.64	-0.05783	69.64	1.01505	69.64	3.4501	69.64	7.47159	69.64	14.8171	69.64	28.3423			67.64	1.53683	67.64	2.68277	67.64	5.82489	67.64	10.3176	67.64	16.8249	67.64	26.3629	67.64	39.1575
		69.74	-0.17462	69.74	-0.06015	69.74	1.01505	69.74	3.4501	69.74	7.48135	69.74	14.8268	69.74	28.3521			67.74	1.53683	67.74	2.67886	67.74	5.82489	67.74	10.3274	67.74	16.8347	67.74	26.3727	67.74	39.1672
		69.84	-0.17462	69.84	-0.05313	69.84	1.01505	69.84	3.4501	69.84	7.48135	69.84	14.8366	69.84	28.3619			67.84	1.53683	67.84	2.68277	67.84	5.82489	67.84	10.3274	67.84	16.8464	67.84	26.3922	67.84	39.1868
		69.94	-0.17462	69.94	-0.05313	69.94	1.02481	69.94	3.45987	69.94	7.48135	69.94	14.8503	69.94	28.3716			67.94	1.52707	67.94	2.68277	67.94	5.83466	67.94	10.3371	67.94	16.8562	67.94	26.402	67.94	39.2063
		70.04	-0.17462	70.04	-0.05783	70.04	1.02481	70.04	3.45987	70.04	7.49698	70.04	14.8659	70.04	28.3814			68.04	1.52707	68.04	2.68668	68.04	5.83466	68.04	10.3371	68.04	16.8659	68.04	26.4254	68.04	39.2161
		70.14	-0.17853	70.14	-0.05038	70.14	1.0209	70.14	3.45987	70.14	7.50284	70.14	14.8757	70.14	28.3912			68.14	1.52707	68.14	2.69839	68.14	5.84637	68.14	10.3469	68.14	16.8796	68.14	26.4528	68.14	39.2375
		70.24	-0.18439	70.24	-0.04337	70.24	1.02481	70.24	3.46964	70.24	7.5126	70.24	14.8874	70.24	28.4009			68.24	1.53683	68.24	2.69254	68.24	5.84637	68.24	10.3567	68.24	16.8952	68.24	26.4626	68.24	39.2571
		70.34	-0.17267	70.34	-0.04807	70.34	1.02481	70.34	3.46964	70.34	7.5126	70.34	14.9011	70.34	28.4107			68.34	1.53683	68.34	2.69254	68.34	5.84637	68.34	10.3567	68.34	16.905	68.34	26.4821	68.34	39.2766
		70.44	-0.17267	70.44	-0.05508	70.44	1.02481	70.44	3.46964	70.44	7.52237	70.44	14.9128	70.44	28.4322			68.44	1.53683	68.44	2.7023	68.44	5.84637	68.44	10.3684	68.44	16.9148	68.44	26.5016	68.44	39.2864
		70.54	-0.17658	70.54	-0.05508	70.54	1.02481	70.54	3.48135	70.54	7.53214	70.54	14.9167	70.54	28.442			68.54	1.53683	68.54	2.7023	68.54	5.85614	68.54	10.3684	68.54	16.9245	68.54	26.5114	68.54	39.3118
		70.64	-0.18243	70.64	-0.05508	70.64	1.03458	70.64	3.48135	70.64	7.53214	70.64	14.9265	70.64	28.4517			68.64	1.53683	68.64	2.69839	68.64	5.85614	68.64	10.3781	68.64	16.9245	68.64	26.5329	68.64	39.3333
		70.74	-0.18634	70.74	-0.05508	70.74	1.03067	70.74	3.48135	70.74	7.53214	70.74	14.9362	70.74	28.4615			68.74	1.53683	68.74	2.69254	68.74	5.86591	68.74	10.3781	68.74	16.9421	68.74	26.5426	68.74	39.3508
		70.84	-0.1922	70.84	-0.05508	70.84	1.03458	70.84	3.48135	70.84	7.54581	70.84	14.946	70.84	28.4713			68.84	1.5466	68.84	2.69254	68.84	5.86591	68.84	10.3832	68.84	16.946	68.84	26.5524	68.84	39.3762
		70.94	-0.1922	70.94	-0.05508	70.94	1.03458	70.94	3.48526	70.94	7.54776	70.94	14.9557	70.94	28.4849			68.94	1.5466	68.94	2.7023	68.94	5.87567	68.94	10.3809	68.94	16.946	68.94	26.5719	68.94	39.3977
		71.04	-0.18243	71.04	-0.05508	71.04	1.03067	71.04	3.49112	71.04	7.55167	71.04	14.9655	71.04	28.5005			69.04	1.5466	69.04	2.7023	69.04	5.87567	69.04	10.393	69.04	16.9558	69.04	26.5817	69.04	39.4172
		71.14	-0.18243	71.14	-0.05508	71.14	1.02481	71.14	3.50089	71.14	7.55167	71.14	14.987	71.14	28.5103			69.14	1.5466	69.14	2.7023	69.14	5.87567	69.14	10.3957	69.14	16.9655	69.14	26.6012	69.14	39.4368
		71.24	-0.18243	71.24	-0.05508	71.24	1.02481	71.24	3.50089	71.24	7.56534	71.24	14.9968	71.24	28.522			69.24	1.54269	69.24	2.7023	69.24	5.88544	69.24	10.3957	69.24	16.9753	69.24	26.6227	69.24	39.4563
		71.34	-0.17737	71.34	-0.05508	71.34	1.02481	71.34	3.50089	71.34	7.5712	71.34	15.0065	71.34	28.5416			69.34	1.54074	69.34	2.71207	69.34	5.88544	69.34	10.4055	69.34	16.9851	69.34	26.6422	69.34	39.4797
		71.44	-0.18439	71.44	-0.05508	71.44	1.03262	71.44	3.51065	71.44	7.58096	71.44	15.0222	71.44	28.5513			69.44	1.5466	69.44	2.71207	69.44	5.88544	69.44	10.4055	69.44	16.9948	69.44	26.652	69.44	39.5071
		71.54	-0.17462	71.54	-0.04337	71.54	1.02676	71.54	3.51065	71.54	7.58096	71.54	15.0261	71.54	28.5572			69.54	1.5466	69.54	2.71207	69.54	5.8952	69.54	10.4153	69.54	17.0046	69.54	26.6676	69.54	39.5266
		71.64	-0.17462	71.64	-0.04337	71.64	1.02676	71.64	3.51065	71.64	7.59073	71.64	15.0358	71.64	28.5611			69.64	1.5466	69.64	2.71207	69.64	5.8952	69.64	10.4153	69.64	17.0046	69.64	26.6852	69.64	39.5461
		71.74	-0.17853	71.74	-0.04337	71.74	1.02676	71.74	3.51065	71.74	7.59073	71.74	15.0475	71.74	28.5709			69.74	1.55246	69.74	2.72183	69.74	5.90887	69.74	10.425	69.74	17.0163	69.74	26.6989	69.74	39.552
		71.84	-0.18439	71.84	-0.04337	71.84	1.02286	71.84	3.51065	71.84	7.60245	71.84	15.0573	71.84	28.5845			69.84	1.5466	69.84	2.72183	69.84	5.91473	69.84	10.4211	69.84	17.0261	69.84	26.7165	69.84	39.5715
		71.94	-0.18439	71.94	-0.04337	71.94	1.02676	71.94	3.51065	71.94	7.60245	71.94	15.0632	71.94	28.6021			69.94	1.5466	69.94	2.71793	69.94	5.91473	69.94	10.427	69.94	17.0359	69.94	26.7419	69.94	39.5969
		72.04	-0.18829	72.04	-0.04727	72.04	1.02676	72.04	3.51065	72.04	7.61221	72.04	15.0671	72.04	28.6119			70.04	1.5466	70.04	2.71207	70.04	5.9245	70.04	10.4367	70.04	17.0456	70.04	26.7516	70.04	39.6165
		72.14	-0.19415	72.14	-0.05313	72.14	1.02676	72.14	3.52432	72.14	7.61221	72.14	15.0807	72.14	28.6216			70.14	1.5466	70.14	2.71207	70.14	5.9245	70.14	10.4465	70.14	17.0515	70.14	26.7672	70.14	39.636
		72.24	-0.18439	72.24	-0.04337	72.24	1.02206	72.24	3.53018	72.24	7.62198	72.24	15.0925	72.24	28.6314			70.24	1.55637	70.24	2.71207	70.24	5.93622	70.24	10.4465	70.24	17.0554	70.24	26.777	70.24	39.6575
		72.34	-0.18439	72.34	-0.04727	72.34	1.01505	72.34	3.53018	72.34	7.62198	72.34	15.0964	72.34	28.6412			70.34	1.55637	70.34	2.71207	70.34	5.93622	70.34	10.4563	70.34	17.0652	70.34	26.8024	70.34	39.677
		72.44	-0.18439	72.44	-0.05313	72.44	1.02481	72.44	3.53018	72.44	7.63174	72.44	15.1061	72.44	28.6509			70.44	1.55637	70.44	2.71207	70.44	5.93622	70.44	10.4563	70.44	17.0749	70.44	26.8219	70.44	39.6965
		72.54	-0.18829	72.54	-0.05313	72.54	1.02481	72.54	3.53018	72.54	7.63174	72.54	15.1179	72.54	28.6607			70.54	1.56613	70.54	2.71207	70.54	5.94598	70.54	10.466	70.54	17.0866	70.54	26.8317	70.54	39.7161
		72.64	-0.19415	72.64	-0.05313	72.64	1.02481	72.64	3.53018	72.64	7.64151	72.64	15.1276	72.64	28.6705			70.64	1.56613	70.64	2.71597	70.64	5.94598	70.64	10.4758	70.64	17.0964	70.64	26.8512	70.64	39.7356
		72.74	-0.18829	72.74	-0.05313	72.74	1.03067	72.74	3.53995	72.74	7.64151	72.74	15.1374	72.74	28.6822			70.74	1.56613	70.74	2.71793	70.74	5.95575	70.74	10.4856	70.74	17.1062	70.74	26.8629	70.74	39.7571
		72.84	-0.19415	72.84	-0.04337	72.84	1.02481	72.84	3.53995	72.84	7.65128	72.84	15.1472	72.84	28.692			70.84	1.5759	70.84	2.71207	70.84	5.96552	70.84	10.4914	70.84	17.1159	70.84	26.8786	70.84	39.7864
		72.94	-0.19806	72.94	-0.04727	72.94	1.02481	72.94	3.54581	72.94	7.64737	72.94	15.1472	72.94	28.7017			70.94	1.57199	70.94	2.71597	70.94	5.96161	70.94	10.4856	70.94	17.1159	70.94	26.8922	70.94	39.8059
		73.04	-0.19415	73.04	-0.05313	73.04	1.02481	73.04	3.53995	73.04	7.65128	73.04	15.1569	73.04	28.7115			71.04	1.56613	71.04	2.72183	71.04	5.95575	71.04	10.4953	71.04	17.1257	71.04	26.902	71.04	39.8274
		73.14	-0.19415	73.14	-0.05313	73.14	1.0209	73.14	3.53995	73.14	7.65128	73.14	15.1667	73.14	28.7213			71.14	1.56613	71.14	2.72183	71.14	5.96552	71.14	10.507	71.14	17.1452	71.14	26.9215	71.14	39.8469
		73.24	-0.19415	73.24	-0.05704	73.24	1.01505	73.24	3.55362	73.24	7.66104	73.24	15.1765	73.24	28.731			71.24	1.57785	71.24	2.72183	71.24	5.96552	71.24	10.507	71.24	17.155	71.24	26.943	71.24	39.8665
		73.34	-0.19806	73.34	-0.0629	73.34	1.02481	73.34	3.55557	73.34	7.67667	73.34	15.1862	73.34	28.7408			71.34	1.57785	71.34	2.72183	71.34	5.96161	71.34	10.507	71.34	17.1648	71.34	26.9528	71.34	39.886
		73.44	-0.20392	73.44	-0.05704	73.44	1.0209	73.44	3.54971	73.44	7.68253	73.44	15.196	73.44	28.7505			71.44	1.57785	71.44	2.73355	71.44	5.96552	71.44	10.5129	71.44	17.1823	71.44	26.9723	71.44	39.9036
		73.54	-0.19415	73.54	-0.0629	73.54	1.02481	73.54	3.56339	73.54	7.68253	73.54	15.2175	73.54	28.772			71.54	1.57785	71.54	2.72964	71.54	5.96552	71.54	10.5168	71.54	17.1862	71.54	26.9958	71.54	39.9172
		73.64	-0.19806	73.64	-0.0629	73.64	1.02481	73.64	3.56924	73.64	7.69229	73.64	15.2272	73.64	28.772			71.64	1.58762	71.64	2.72379	71.64	5.97528	71.64	10.5266	71.64	17.196	71.64	27.0172	71.64	39.927
		73.74	-0.1922	73.74	-0.0629	73.74	1.0209	73.74	3.56924	73.74	7.70206	73.74	15.237	73.74	28.7857			71.74	1.58371	71.74	2.72769	71.74	5.97528	71.74	10.5363	71.74	17.2058	71.74	27.0329	71.74	39.9465
		73.84	-0.1922	73.84	-0.0668	73.84	1.02481	73.84	3.56924	73.84	7.70206	73.84	15.237	73.84	28.8111			71.84	1.57785	71.84	2.73355	71.84	5.98505	71.84	10.5363	71.84	17.2253	71.84	27.0465	71.84	39.9661
		73.94	-0.1922	73.94	-0.07266	73.94	1.02481	73.94	3.58096	73.94	7.71182	73.94	15.2468	73.94	28.8209			71.94	1.58762	71.94	2.73355	71.94	5.98114	71.94	10.5461	71.94	17.2253	71.94	27.0719	71.94	39.9875
		74.04	-0.1969	74.04	-0.07266	74.04	1.02481	74.04	3.58096	74.04	7.70792	74.04	15.2565	74.04	28.8306			72.04	1.58762	72.04	2.73355	72.04	5.98895	72.04	10.5559	72.04	17.2429	72.04	27.0817	72.04	40.0071
		74.14	-0.20392	74.14	-0.07266	74.14	1.02481	74.14	3.58096	74.14	7.71182	74.14	15.2616	74.14	28.8404			72.14	1.58292	72.14	2.73355	72.14	5.99481	72.14	10.5656	72.14	17.2468	72.14	27.1012	72.14	40.0168
		74.24	-0.20392	74.24	-0.07266	74.24	1.02481	74.24	3.59073	74.24	7.71573	74.24	15.2643	74.24	28.8502			72.24	1.5759	72.24	2.73355	72.24	6.00653	72.24	10.5735	72.24	17.2566	72.24	27.1227	72.24	40.0364
		74.34	-0.20392	74.34	-0.07266	74.34	1.02481	74.34	3.59073	74.34	7.72745	74.34	15.2761	74.34	28.8619			72.34	1.5759	72.34	2.73355	72.34	6.00653	72.34	10.5676	72.34	17.2663	72.34	27.1325	72.34	40.0559
		74.44	-0.20392	74.44	-0.07266	74.44	1.0209	74.44	3.58682	74.44	7.72159	74.44	15.2858	74.44	28.8716			72.44	1.5759	72.44	2.73746	72.44	6.00653	72.44	10.5735	72.44	17.2761	72.44	27.152	72.44	40.0813
		74.54	-0.20392	74.54	-0.07266	74.54	1.02481	74.54	3.58096	74.54	7.72159	74.54	15.2956	74.54	28.8814			72.54	1.5759	72.54	2.74332	72.54	6.01239	72.54	10.5676	72.54	17.2859	72.54	27.1715	72.54	40.1067
		74.64	-0.19806	74.64	-0.07657	74.64	1.01505	74.64	3.59073	74.64	7.73135	74.64	15.3054	74.64	28.8951			72.64	1.58566	72.64	2.74332	72.64	6.00653	72.64	10.5774	72.64	17.2956	72.64	27.1813	72.64	40.1165
		74.74	-0.20392	74.74	-0.08243	74.74	1.01505	74.74	3.59073	74.74	7.73135	74.74	15.3151	74.74	28.9068			72.74	1.58566	72.74	2.74332	72.74	6.0163	72.74	10.5871	72.74	17.3054	72.74	27.2028	72.74	40.136
		74.84	-0.20783	74.84	-0.07266	74.84	1.01505	74.84	3.59073	74.84	7.74112	74.84	15.3151	74.84	28.9107			72.84	1.58566	72.84	2.74332	72.84	6.0163	72.84	10.5871	72.84	17.3171	72.84	27.2126	72.84	40.1575
		74.94	-0.21368	74.94	-0.07266	74.94	1.01505	74.94	3.60049	74.94	7.73721	74.94	15.3249	74.94	28.9244			72.94	1.58176	72.94	2.75308	72.94	6.02606	72.94	10.5969	72.94	17.3269	72.94	27.2321	72.94	40.177
		75.04	-0.20392	75.04	-0.07266	75.04	1.02481	75.04	3.60049	75.04	7.73135	75.04	15.3347	75.04	28.94			73.04	1.58566	73.04	2.75308	73.04	6.03583	73.04	10.6067	73.04	17.3366	73.04	27.2419	73.04	40.1965
		75.14	-0.20783	75.14	-0.07266	75.14	1.02481	75.14	3.60049	75.14	7.74698	75.14	15.3405	75.14	28.9517			73.14	1.58566	73.14	2.75308	73.14	6.03583	73.14	10.6067	73.14	17.3562	73.14	27.2614	73.14	40.2161
		75.24	-0.21368	75.24	-0.07736	75.24	1.0209	75.24	3.60049	75.24	7.75284	75.24	15.3464	75.24	28.9615			73.24	1.58566	73.24	2.75308	73.24	6.04559	73.24	10.6164	73.24	17.3612	73.24	27.2711	73.24	40.2356
		75.34	-0.21368	75.34	-0.08438	75.34	1.02676	75.34	3.60049	75.34	7.75284	75.34	15.3464	75.34	28.9713			73.34	1.58566	73.34	2.75308	73.34	6.04559	73.34	10.6164	73.34	17.3687	73.34	27.2829	73.34	40.2571
		75.44	-0.21759	75.44	-0.07462	75.44	1.02676	75.44	3.60049	75.44	7.7626	75.44	15.3561	75.44	28.981			73.44	1.58566	73.44	2.76285	73.44	6.04559	73.44	10.6223	73.44	17.3808	73.44	27.3024	73.44	40.2766
		75.54	-0.22345	75.54	-0.07462	75.54	1.02676	75.54	3.60049	75.54	7.7626	75.54	15.3659	75.54	28.9908			73.54	1.59152	73.54	2.76285	73.54	6.05536	73.54	10.6281	73.54	17.3835	73.54	27.3122	73.54	40.2864
		75.64	-0.21368	75.64	-0.07462	75.64	1.02676	75.64	3.60049	75.64	7.77237	75.64	15.3757	75.64	29.0005			73.64	1.58566	73.64	2.76285	73.64	6.06512	73.64	10.6281	73.64	17.3952	73.64	27.3219	73.64	40.3059
		75.74	-0.21368	75.74	-0.07462	75.74	1.02286	75.74	3.60049	75.74	7.77237	75.74	15.3757	75.74	29.0103			73.74	1.58566	73.74	2.76285	73.74	6.06512	73.74	10.6379	73.74	17.405	73.74	27.3317	73.74	40.3274
		75.84	-0.21759	75.84	-0.07852	75.84	1.017	75.84	3.60049	75.84	7.78214	75.84	15.3854	75.84	29.0142			73.84	1.59543	73.84	2.76285	73.84	6.07294	73.84	10.6477	73.84	17.4148	73.84	27.3512	73.84	40.3419
		75.94	-0.22345	75.94	-0.08438	75.94	1.017	75.94	3.59659	75.94	7.78214	75.94	15.3952	75.94	29.0298			73.94	1.59543	73.94	2.77261	73.94	6.06708	73.94	10.6477	73.94	17.4148	73.94	27.3629	73.94	40.3637
		76.04	-0.23322	76.04	-0.08438	76.04	1.017	76.04	3.59073	76.04	7.78214	76.04	15.3913	76.04	29.0396			74.04	1.60129	74.04	2.77261	74.04	6.06708	74.04	10.6477	74.04	17.4245	74.04	27.3727	74.04	40.3665
		76.14	-0.22736	76.14	-0.08438	76.14	1.02676	76.14	3.59073	76.14	7.7919	76.14	15.3991	76.14	29.0513			74.14	1.59543	74.14	2.77261	74.14	6.07684	74.14	10.6574	74.14	17.4343	74.14	27.3922	74.14	40.3907
		76.24	-0.23322	76.24	-0.07462	76.24	1.02206	76.24	3.59073	76.24	7.7919	76.24	15.405	76.24	29.0611			74.24	1.60519	74.24	2.77652	74.24	6.08661	74.24	10.6672	74.24	17.4538	74.24	27.402	74.24	40.4028
		76.34	-0.23322	76.34	-0.07462	76.34	1.01505	76.34	3.59073	76.34	7.7919	76.34	15.4147	76.34	29.0709			74.34	1.60519	74.34	2.78238	74.34	6.08661	74.34	10.6672	74.34	17.4636	74.34	27.4118	74.34	40.4172
		76.44	-0.23322	76.44	-0.07852	76.44	1.01505	76.44	3.59073	76.44	7.7919	76.44	15.4206	76.44	29.0806			74.44	1.60519	74.44	2.78238	74.44	6.09167	74.44	10.677	74.44	17.4753	74.44	27.4313	74.44	40.4317
		76.54	-0.23322	76.54	-0.08438	76.54	1.01505	76.54	3.59073	76.54	7.79581	76.54	15.4186	76.54	29.0806			74.54	1.60129	74.54	2.78238	74.54	6.08466	74.54	10.6731	74.54	17.4753	74.54	27.4411	74.54	40.4583
		76.64	-0.23322	76.64	-0.08438	76.64	1.00528	76.64	3.59073	76.64	7.81143	76.64	15.4362	76.64	29.0904			74.64	1.60715	74.64	2.78238	74.64	6.09442	74.64	10.677	74.64	17.4851	74.64	27.4528	74.64	40.468
		76.74	-0.22345	76.74	-0.08438	76.74	1.00528	76.74	3.59073	76.74	7.81729	76.74	15.446	76.74	29.1041			74.74	1.60715	74.74	2.78238	74.74	6.10028	74.74	10.677	74.74	17.4948	74.74	27.4626	74.74	40.4875
		76.84	-0.22736	76.84	-0.08438	76.84	1.00528	76.84	3.59073	76.84	7.81143	76.84	15.4557	76.84	29.1158			74.84	1.60715	74.84	2.78238	74.84	6.09442	74.84	10.6906	74.84	17.5046	74.84	27.4723	74.84	40.4973
		76.94	-0.23322	76.94	-0.08829	76.94	1.00528	76.94	3.59073	76.94	7.81143	76.94	15.4557	76.94	29.1197			74.94	1.61691	74.94	2.78824	74.94	6.09442	74.94	10.7063	74.94	17.5144	74.94	27.486	74.94	40.509
		77.04	-0.23791	77.04	-0.09415	77.04	1.00528	77.04	3.59073	77.04	7.8251	77.04	15.4655	77.04	29.1314			75.04	1.61691	75.04	2.78238	75.04	6.10419	75.04	10.7063	75.04	17.5144	75.04	27.5114	75.04	40.5325
		77.14	-0.24493	77.14	-0.09415	77.14	1.00528	77.14	3.58682	77.14	7.83096	77.14	15.4694	77.14	29.1412			75.14	1.61691	75.14	2.78238	75.14	6.10028	75.14	10.7063	75.14	17.5241	75.14	27.5211	75.14	40.5481
		77.24	-0.24493	77.24	-0.09415	77.24	1.00137	77.24	3.58096	77.24	7.83096	77.24	15.485	77.24	29.1509			75.24	1.61691	75.24	2.78238	75.24	6.10419	75.24	10.718	75.24	17.5339	75.24	27.5426	75.24	40.5676
		77.34	-0.24493	77.34	-0.09415	77.34	0.99551	77.34	3.58096	77.34	7.84073	77.34	15.4948	77.34	29.1646			75.34	1.61691	75.34	2.78238	75.34	6.10419	75.34	10.718	75.34	17.5437	75.34	27.5426	75.34	40.5774
		77.44	-0.24493	77.44	-0.09415	77.44	0.99551	77.44	3.58096	77.44	7.83682	77.44	15.4948	77.44	29.1705			75.44	1.62277	75.44	2.78238	75.44	6.11591	75.44	10.718	75.44	17.5437	75.44	27.5622	75.44	40.5989
		77.54	-0.24884	77.54	-0.09415	77.54	0.99551	77.54	3.58096	77.54	7.83487	77.54	15.5046	77.54	29.1802			75.54	1.61691	75.54	2.78238	75.54	6.12567	75.54	10.7278	75.54	17.5554	75.54	27.5719	75.54	40.6086
		77.64	-0.2547	77.64	-0.09805	77.64	0.99551	77.64	3.58096	77.64	7.85245	77.64	15.5143	77.64	29.1998			75.64	1.61691	75.64	2.79214	75.64	6.12567	75.64	10.7278	75.64	17.5699	75.64	27.5856	75.64	40.6321
		77.74	-0.2547	77.74	-0.10001	77.74	0.99551	77.74	3.59073	77.74	7.85245	77.74	15.519	77.74	29.2095			75.74	1.61691	75.74	2.79214	75.74	6.13544	75.74	10.7278	75.74	17.5866	75.74	27.6071	75.74	40.6575
		77.84	-0.2547	77.84	-0.10782	77.84	0.99551	77.84	3.59073	77.84	7.85245	77.84	15.5378	77.84	29.2252			75.84	1.61691	75.84	2.79214	75.84	6.13544	75.84	10.7375	75.84	17.5964	75.84	27.611	75.84	40.6672
		77.94	-0.2547	77.94	-0.10977	77.94	0.99551	77.94	3.59073	77.94	7.85245	77.94	15.5378	77.94	29.2271			75.94	1.62668	75.94	2.79214	75.94	6.13153	75.94	10.7414	75.94	17.5964	75.94	27.6227	75.94	40.6887
		78.04	-0.25861	78.04	-0.10391	78.04	0.99551	78.04	3.59073	78.04	7.86221	78.04	15.5378	78.04	29.231			76.04	1.62668	76.04	2.79214	76.04	6.13544	76.04	10.757	76.04	17.6015	76.04	27.6422	76.04	40.6985
		78.14	-0.26447	78.14	-0.10391	78.14	0.98379	78.14	3.59073	78.14	7.86221	78.14	15.5475	78.14	29.2408			76.14	1.62668	76.14	2.79214	76.14	6.13544	76.14	10.757	76.14	17.5992	76.14	27.652	76.14	40.718
		78.24	-0.26447	78.24	-0.10391	78.24	0.98379	78.24	3.60049	78.24	7.86221	78.24	15.5612	78.24	29.2505			76.24	1.62277	76.24	2.79214	76.24	6.13544	76.24	10.757	76.24	17.6159	76.24	27.6676	76.24	40.7278
		78.34	-0.26447	78.34	-0.10391	78.34	0.99551	78.34	3.60049	78.34	7.86221	78.34	15.5671	78.34	29.2505			76.34	1.61691	76.34	2.79214	76.34	6.1452	76.34	10.7668	76.34	17.6257	76.34	27.6715	76.34	40.7375
		78.44	-0.26837	78.44	-0.10391	78.44	0.99551	78.44	3.59659	78.44	7.87198	78.44	15.5768	78.44	29.2603			76.44	1.61691	76.44	2.79214	76.44	6.1413	76.44	10.7668	76.44	17.6257	76.44	27.695	76.44	40.761
		78.54	-0.26447	78.54	-0.10391	78.54	0.97989	78.54	3.59073	78.54	7.87198	78.54	15.5768	78.54	29.2701			76.54	1.62668	76.54	2.80191	76.54	6.13544	76.54	10.7668	76.54	17.6257	76.54	27.7086	76.54	40.7766
		78.64	-0.27423	78.64	-0.10782	78.64	0.97403	78.64	3.59073	78.64	7.87198	78.64	15.5866	78.64	29.2798			76.64	1.62668	76.64	2.80191	76.64	6.14911	76.64	10.7668	76.64	17.6355	76.64	27.7126	76.64	40.7883
		78.74	-0.27423	78.74	-0.11368	78.74	0.97794	78.74	3.59073	78.74	7.88174	78.74	15.5964	78.74	29.2896			76.74	1.62668	76.74	2.80191	76.74	6.15497	76.74	10.7766	76.74	17.6452	76.74	27.7223	76.74	40.7981
		78.84	-0.27423	78.84	-0.11368	78.84	0.97989	78.84	3.59073	78.84	7.88174	78.84	15.6003	78.84	29.2994			76.84	1.62668	76.84	2.80191	76.84	6.15106	76.84	10.7805	76.84	17.6491	76.84	27.7419	76.84	40.8176
		78.94	-0.26447	78.94	-0.11368	78.94	0.97403	78.94	3.59073	78.94	7.88174	78.94	15.6159	78.94	29.315			76.94	1.62668	76.94	2.81168	76.94	6.15497	76.94	10.7863	76.94	17.6667	76.94	27.7516	76.94	40.8313
		79.04	-0.27814	79.04	-0.11368	79.04	0.97403	79.04	3.59073	79.04	7.88174	79.04	15.6159	79.04	29.3209			77.04	1.62277	77.04	2.80777	77.04	6.15497	77.04	10.7922	77.04	17.6667	77.04	27.7653	77.04	40.8469
		79.14	-0.284	79.14	-0.11368	79.14	0.98575	79.14	3.58096	79.14	7.89151	79.14	15.6257	79.14	29.3306			77.14	1.61691	77.14	2.80191	77.14	6.16473	77.14	10.7903	77.14	17.6765	77.14	27.7809	77.14	40.8665
		79.24	-0.284	79.24	-0.11368	79.24	0.98575	79.24	3.58096	79.24	7.89151	79.24	15.6374	79.24	29.3404			77.24	1.60715	77.24	2.80582	77.24	6.16473	77.24	10.7961	77.24	17.6862	77.24	27.7887	77.24	40.8821
		79.34	-0.2879	79.34	-0.11368	79.34	0.98575	79.34	3.58096	79.34	7.89151	79.34	15.6472	79.34	29.3502			77.34	1.61691	77.34	2.81949	77.34	6.1745	77.34	10.7961	77.34	17.696	77.34	27.8024	77.34	40.8977
		79.44	-0.29376	79.44	-0.11368	79.44	0.97403	79.44	3.58096	79.44	7.90128	79.44	15.6472	79.44	29.3599			77.44	1.61691	77.44	2.80191	77.44	6.1745	77.44	10.8059	77.44	17.696	77.44	27.8122	77.44	40.9172
		79.54	-0.29376	79.54	-0.11368	79.54	0.97403	79.54	3.58096	79.54	7.90128	79.54	15.6472	79.54	29.3697			77.54	1.61691	77.54	2.80191	77.54	6.18231	77.54	10.8059	77.54	17.7058	77.54	27.8219	77.54	40.927
		79.64	-0.29376	79.64	-0.10391	79.64	0.97403	79.64	3.59073	79.64	7.90128	79.64	15.6569	79.64	29.3842			77.64	1.61221	77.64	2.81363	77.64	6.18036	77.64	10.8059	77.64	17.7058	77.64	27.8415	77.64	40.9407
		79.74	-0.29376	79.74	-0.10782	79.74	0.97403	79.74	3.59073	79.74	7.90128	79.74	15.6667	79.74	29.4009			77.74	1.60519	77.74	2.80191	77.74	6.18231	77.74	10.8215	77.74	17.7155	77.74	27.8512	77.74	40.9661
		79.84	-0.30353	79.84	-0.11368	79.84	0.97794	79.84	3.59073	79.84	7.91104	79.84	15.6706	79.84	29.408			77.84	1.60519	77.84	2.81363	77.84	6.18622	77.84	10.8274	77.84	17.7155	77.84	27.8629	77.84	40.9778
		79.94	-0.29376	79.94	-0.11368	79.94	0.98379	79.94	3.59073	79.94	7.91104	79.94	15.6862	79.94	29.4107			77.94	1.61496	77.94	2.81363	77.94	6.18622	77.94	10.8274	77.94	17.7253	77.94	27.8825	77.94	40.9973
		80.04	-0.29767	80.04	-0.11368	80.04	0.97989	80.04	3.59073	80.04	7.90714	80.04	15.696	80.04	29.4107			78.04	1.61496	78.04	2.81363	78.04	6.19208	78.04	10.8371	78.04	17.7351	78.04	27.902	78.04	41.0168
		80.14	-0.30353	80.14	-0.11368	80.14	0.97403	80.14	3.59073	80.14	7.90128	80.14	15.696	80.14	29.4302			78.14	1.61496	78.14	2.81363	78.14	6.18622	78.14	10.8371	78.14	17.7351	78.14	27.9079	78.14	41.0266
		80.24	-0.30353	80.24	-0.11368	80.24	0.97403	80.24	3.59073	80.24	7.90128	80.24	15.7057	80.24	29.4302			78.24	1.61496	78.24	2.81363	78.24	6.19598	78.24	10.843	78.24	17.7468	78.24	27.9215	78.24	41.0461
		80.34	-0.30353	80.34	-0.11758	80.34	0.97403	80.34	3.59073	80.34	7.91104	80.34	15.7057	80.34	29.44			78.34	1.61496	78.34	2.81363	78.34	6.19598	78.34	10.841	78.34	17.7566	78.34	27.9313	78.34	41.0598
		80.44	-0.30353	80.44	-0.11368	80.44	0.97403	80.44	3.59073	80.44	7.91104	80.44	15.7155	80.44	29.4498			78.44	1.61496	78.44	2.81363	78.44	6.19598	78.44	10.8567	78.44	17.7605	78.44	27.943	78.44	41.0872
		80.54	-0.30353	80.54	-0.11368	80.54	0.97403	80.54	3.58487	80.54	7.92667	80.54	15.7253	80.54	29.4595			78.54	1.61105	78.54	2.80972	78.54	6.20575	78.54	10.8567	78.54	17.7663	78.54	27.9626	78.54	41.0969
		80.64	-0.30743	80.64	-0.12344	80.64	0.97403	80.64	3.59073	80.64	7.93253	80.64	15.737	80.64	29.4693			78.64	1.61496	78.64	2.81363	78.64	6.20575	78.64	10.8664	78.64	17.7722	78.64	27.9723	78.64	41.1165
		80.74	-0.31915	80.74	-0.11368	80.74	0.97403	80.74	3.60049	80.74	7.93253	80.74	15.7468	80.74	29.481			78.74	1.61496	78.74	2.81363	78.74	6.20575	78.74	10.8664	78.74	17.7761	78.74	27.9821	78.74	41.1262
		80.84	-0.31329	80.84	-0.11368	80.84	0.97012	80.84	3.60049	80.84	7.94229	80.84	15.7468	80.84	29.4908			78.84	1.61496	78.84	2.81363	78.84	6.20575	78.84	10.8762	78.84	17.7761	78.84	28.0016	78.84	41.1458
		80.94	-0.3172	80.94	-0.11368	80.94	0.96426	80.94	3.60049	80.94	7.94229	80.94	15.7604	80.94	29.5005			78.94	1.61496	78.94	2.81754	78.94	6.21552	78.94	10.8762	78.94	17.7859	78.94	28.0114	78.94	41.1575
		81.04	-0.32306	81.04	-0.11368	81.04	0.96426	81.04	3.60049	81.04	7.94229	81.04	15.7761	81.04	29.5103			79.04	1.61496	79.04	2.82339	79.04	6.21552	79.04	10.8762	79.04	17.7995	79.04	28.0329	79.04	41.1672
		81.14	-0.32306	81.14	-0.12344	81.14	0.96426	81.14	3.59659	81.14	7.95206	81.14	15.7761	81.14	29.5064			79.14	1.61496	79.14	2.81949	79.14	6.21552	79.14	10.8762	79.14	17.8152	79.14	28.0426	79.14	41.1868
		81.24	-0.32306	81.24	-0.11368	81.24	0.96426	81.24	3.60049	81.24	7.95206	81.24	15.7858	81.24	29.5142			79.24	1.62473	79.24	2.81363	79.24	6.21552	79.24	10.886	79.24	17.8152	79.24	28.0622	79.24	41.1965
		81.34	-0.32306	81.34	-0.11758	81.34	0.96426	81.34	3.60049	81.34	7.95792	81.34	15.7956	81.34	29.5259			79.34	1.62082	79.34	2.81363	79.34	6.22528	79.34	10.8957	79.34	17.8249	79.34	28.0719	79.34	41.2208
		81.44	-0.32306	81.44	-0.12344	81.44	0.96426	81.44	3.60049	81.44	7.95206	81.44	15.8054	81.44	29.5298			79.44	1.61496	79.44	2.81363	79.44	6.22137	79.44	10.8957	79.44	17.8249	79.44	28.0915	79.44	41.2493
		81.54	-0.32306	81.54	-0.12344	81.54	0.96036	81.54	3.60049	81.54	7.95206	81.54	15.819	81.54	29.5396			79.54	1.61496	79.54	2.81363	79.54	6.21552	79.54	10.8957	79.54	17.8366	79.54	28.1032	79.54	41.259
		81.64	-0.32306	81.64	-0.12344	81.64	0.9545	81.64	3.60049	81.64	7.95596	81.64	15.8249	81.64	29.5494			79.64	1.61887	79.64	2.81363	79.64	6.22528	79.64	10.9074	79.64	17.8464	79.64	28.1227	79.64	41.2688
		81.74	-0.32306	81.74	-0.12344	81.74	0.9545	81.74	3.61026	81.74	7.97159	81.74	15.8366	81.74	29.5494			79.74	1.62473	79.74	2.81363	79.74	6.22528	79.74	10.9074	79.74	17.8464	79.74	28.1325	79.74	41.2786
		81.84	-0.32306	81.84	-0.12344	81.84	0.9545	81.84	3.61026	81.84	7.97159	81.84	15.8366	81.84	29.5611			79.84	1.62473	79.84	2.81363	79.84	6.237	79.84	10.9172	79.84	17.8562	79.84	28.1422	79.84	41.2981
		81.94	-0.31329	81.94	-0.12344	81.94	0.9545	81.94	3.61026	81.94	7.98135	81.94	15.8366	81.94	29.567			79.94	1.62082	79.94	2.81363	79.94	6.23309	79.94	10.9172	79.94	17.8698	79.94	28.1618	79.94	41.3079
		82.04	-0.31329	82.04	-0.12814	82.04	0.9545	82.04	3.61026	82.04	7.98135	82.04	15.8464	82.04	29.5611			80.04	1.61496	80.04	2.81363	80.04	6.22723	80.04	10.9172	80.04	17.8816	80.04	28.1715	80.04	41.3274
		82.14	-0.31329	82.14	-0.13516	82.14	0.9545	82.14	3.61026	82.14	7.98135	82.14	15.8561	82.14	29.5709			80.14	1.61887	80.14	2.81363	80.14	6.22723	80.14	10.9172	80.14	17.8796	80.14	28.1813	80.14	41.3391
		82.24	-0.31329	82.24	-0.13516	82.24	0.9545	82.24	3.61026	82.24	7.99112	82.24	15.8561	82.24	29.5806			80.24	1.62082	80.24	2.81363	80.24	6.237	80.24	10.927	80.24	17.8913	80.24	28.193	80.24	41.3489
		82.34	-0.31329	82.34	-0.13516	82.34	0.9545	82.34	3.60635	82.34	7.99112	82.34	15.8659	82.34	29.5904			80.34	1.61496	80.34	2.81363	80.34	6.237	80.34	10.927	80.34	17.8855	80.34	28.1989	80.34	41.3586
		82.44	-0.32306	82.44	-0.12344	82.44	0.9545	82.44	3.61417	82.44	7.99503	82.44	15.8757	82.44	29.6002			80.44	1.61496	80.44	2.81949	80.44	6.237	80.44	10.927	80.44	17.8952	80.44	28.2126	80.44	41.3782
		82.54	-0.32306	82.54	-0.12344	82.54	0.9545	82.54	3.61612	82.54	8.00089	82.54	15.8757	82.54	29.6099			80.54	1.61496	80.54	2.81363	80.54	6.237	80.54	10.9328	80.54	17.905	80.54	28.2262	80.54	41.3879
		82.64	-0.32697	82.64	-0.12344	82.64	0.9545	82.64	3.61026	82.64	8.00089	82.64	15.8854	82.64	29.6197			80.64	1.61496	80.64	2.81363	80.64	6.237	80.64	10.927	80.64	17.905	80.64	28.2419	80.64	41.4075
		82.74	-0.33282	82.74	-0.12344	82.74	0.95059	82.74	3.61026	82.74	8.00089	82.74	15.8854	82.74	29.6314			80.74	1.61496	80.74	2.81363	80.74	6.24677	80.74	10.9367	80.74	17.9148	80.74	28.2614	80.74	41.4231
		82.84	-0.33282	82.84	-0.12344	82.84	0.94473	82.84	3.61026	82.84	8.00089	82.84	15.8952	82.84	29.6314			80.84	1.62277	80.84	2.81363	80.84	6.24677	80.84	10.9367	80.84	17.9265	80.84	28.2731	80.84	41.4485
		82.94	-0.33282	82.94	-0.12735	82.94	0.94473	82.94	3.61026	82.94	8.01065	82.94	15.905	82.94	29.6412			80.94	1.61691	80.94	2.81754	80.94	6.24677	80.94	10.9367	80.94	17.9362	80.94	28.2829	80.94	41.468
		83.04	-0.33282	83.04	-0.13321	83.04	0.94473	83.04	3.62198	83.04	8.01065	83.04	15.9167	83.04	29.6509			81.04	1.61691	81.04	2.81949	81.04	6.24677	81.04	10.9465	81.04	17.9362	81.04	28.2926	81.04	41.4778
		83.14	-0.32306	83.14	-0.12344	83.14	0.94473	83.14	3.62198	83.14	8.02237	83.14	15.9167	83.14	29.6509			81.14	1.61691	81.14	2.81363	81.14	6.24677	81.14	10.9563	81.14	17.946	81.14	28.2985	81.14	41.4973
		83.24	-0.33282	83.24	-0.12344	83.24	0.94473	83.24	3.62198	83.24	8.02237	83.24	15.9265	83.24	29.6607			81.24	1.61691	81.24	2.82339	81.24	6.24677	81.24	10.9563	81.24	17.9558	81.24	28.3122	81.24	41.509
		83.34	-0.33282	83.34	-0.12735	83.34	0.95645	83.34	3.62198	83.34	8.02237	83.34	15.9265	83.34	29.6705			81.34	1.61691	81.34	2.82339	81.34	6.25653	81.34	10.966	81.34	17.9655	81.34	28.3219	81.34	41.5188
		83.44	-0.32776	83.44	-0.13321	83.44	0.95645	83.44	3.62198	83.44	8.02237	83.44	15.9362	83.44	29.6802			81.44	1.61301	81.44	2.82339	81.44	6.25653	81.44	10.9621	81.44	17.9655	81.44	28.3434	81.44	41.5383
		83.54	-0.34454	83.54	-0.13711	83.54	0.95645	83.54	3.62198	83.54	8.02237	83.54	15.946	83.54	29.69			81.54	1.60715	81.54	2.82339	81.54	6.25653	81.54	10.9563	81.54	17.9753	81.54	28.3532	81.54	41.5481
		83.64	-0.34454	83.64	-0.14297	83.64	0.95645	83.64	3.62198	83.64	8.03214	83.64	15.946	83.64	29.6998			81.64	1.60715	81.64	2.83316	81.64	6.25653	81.64	10.966	81.64	17.9753	81.64	28.3629	81.64	41.5715
		83.74	-0.34454	83.74	-0.13711	83.74	0.95645	83.74	3.63174	83.74	8.03214	83.74	15.9557	83.74	29.7115			81.74	1.60715	81.74	2.83316	81.74	6.2663	81.74	10.966	81.74	17.9851	81.74	28.3727	81.74	41.5872
		83.84	-0.34845	83.84	-0.14297	83.84	0.95254	83.84	3.63174	83.84	8.03214	83.84	15.9557	83.84	29.7076			81.84	1.60715	81.84	2.83316	81.84	6.2663	81.84	10.9778	81.84	17.9851	81.84	28.3825	81.84	41.5969
		83.94	-0.35431	83.94	-0.14297	83.94	0.94669	83.94	3.63174	83.94	8.0419	83.94	15.9655	83.94	29.7115			81.94	1.60715	81.94	2.83316	81.94	6.2663	81.94	10.9875	81.94	17.9987	81.94	28.3961	81.94	41.6184
		84.04	-0.35431	84.04	-0.14688	84.04	0.94669	84.04	3.63174	84.04	8.0419	84.04	15.9753	84.04	29.7252			82.04	1.60715	82.04	2.83316	82.04	6.2663	82.04	10.9836	82.04	18.0163	82.04	28.4118	82.04	41.6282
		84.14	-0.35431	84.14	-0.15274	84.14	0.94669	84.14	3.63174	84.14	8.05167	84.14	15.9753	84.14	29.7408			82.14	1.60324	82.14	2.83316	82.14	6.27606	82.14	10.9875	82.14	18.0163	82.14	28.4215	82.14	41.6477
		84.24	-0.35431	84.24	-0.15274	84.24	0.94278	84.24	3.63174	84.24	8.05167	84.24	15.985	84.24	29.7466			82.24	1.59738	82.24	2.83316	82.24	6.27606	82.24	10.9973	82.24	18.0261	82.24	28.4313	82.24	41.6536
		84.34	-0.35431	84.34	-0.14688	84.34	0.93692	84.34	3.63174	84.34	8.05167	84.34	15.985	84.34	29.7505			82.34	1.59738	82.34	2.83316	82.34	6.27136	82.34	10.9934	82.34	18.0359	82.34	28.443	82.34	41.6614
		84.44	-0.35431	84.44	-0.15274	84.44	0.93692	84.44	3.64151	84.44	8.05167	84.44	15.9948	84.44	29.7603			82.44	1.60715	82.44	2.84293	82.44	6.27411	82.44	10.9875	82.44	18.0359	82.44	28.443	82.44	41.677
		84.54	-0.34845	84.54	-0.15274	84.54	0.93692	84.54	3.64151	84.54	8.05167	84.54	15.9948	84.54	29.7603			82.54	1.60715	82.54	2.84293	82.54	6.27411	82.54	10.9973	82.54	18.0456	82.54	28.4528	82.54	41.6887
		84.64	-0.35431	84.64	-0.15665	84.64	0.94669	84.64	3.64151	84.64	8.06534	84.64	16.0065	84.64	29.7701			82.64	1.60715	82.64	2.83902	82.64	6.27411	82.64	11.007	82.64	18.0554	82.64	28.4723	82.64	41.6985
		84.74	-0.35431	84.74	-0.16251	84.74	0.93222	84.74	3.64151	84.74	8.0712	84.74	16.0065	84.74	29.7798			82.74	1.60715	82.74	2.83316	82.74	6.28387	82.74	11.007	82.74	18.0554	82.74	28.4821	82.74	41.718
		84.84	-0.35431	84.84	-0.15274	84.84	0.9252	84.84	3.64151	84.84	8.0712	84.84	16.0163	84.84	29.7798			82.84	1.60715	82.84	2.83316	82.84	6.28387	82.84	11.0168	82.84	18.0652	82.84	28.486	82.84	41.7278
		84.94	-0.35431	84.94	-0.15665	84.94	0.93497	84.94	3.65128	84.94	8.08096	84.94	16.0163	84.94	29.7916			82.94	1.61691	82.94	2.83316	82.94	6.28387	82.94	11.0168	82.94	18.0652	82.94	28.5114	82.94	41.7336
		85.04	-0.35822	85.04	-0.16251	85.04	0.93497	85.04	3.65128	85.04	8.0712	85.04	16.0261	85.04	29.8013			83.04	1.61691	83.04	2.83316	83.04	6.28387	83.04	11.0266	83.04	18.0749	83.04	28.5211	83.04	41.7512
		85.14	-0.35431	85.14	-0.16251	85.14	0.93497	85.14	3.65128	85.14	8.0712	85.14	16.0261	85.14	29.8111			83.14	1.61691	83.14	2.83316	83.14	6.28387	83.14	11.0266	83.14	18.0788	83.14	28.5329	83.14	41.7688
		85.24	-0.35431	85.24	-0.16721	85.24	0.9252	85.24	3.65128	85.24	8.08096	85.24	16.0358	85.24	29.8209			83.24	1.61691	83.24	2.83316	83.24	6.28387	83.24	11.0266	83.24	18.0945	83.24	28.5426	83.24	41.7786
		85.34	-0.35431	85.34	-0.17422	85.34	0.9252	85.34	3.66104	85.34	8.08096	85.34	16.0358	85.34	29.8209			83.34	1.61691	83.34	2.84293	83.34	6.28387	83.34	11.0344	83.34	18.0945	83.34	28.5524	83.34	41.7981
		85.44	-0.35431	85.44	-0.17422	85.44	0.9252	85.44	3.66104	85.44	8.08096	85.44	16.0456	85.44	29.8306			83.44	1.62277	83.44	2.84293	83.44	6.28387	83.44	11.0285	83.44	18.1062	83.44	28.5622	83.44	41.8079
		85.54	-0.35822	85.54	-0.17422	85.54	0.92129	85.54	3.65714	85.54	8.08096	85.54	16.0456	85.54	29.8404			83.54	1.61691	83.54	2.84293	83.54	6.28387	83.54	11.0285	83.54	18.1062	83.54	28.5758	83.54	41.8176
		85.64	-0.36407	85.64	-0.17422	85.64	0.9252	85.64	3.65128	85.64	8.09073	85.64	16.0495	85.64	29.8365			83.64	1.62082	83.64	2.84293	83.64	6.28387	83.64	11.0383	83.64	18.1159	83.64	28.5915	83.64	41.8274
		85.74	-0.36407	85.74	-0.17422	85.74	0.9252	85.74	3.66104	85.74	8.09073	85.74	16.0651	85.74	29.8404			83.74	1.62668	83.74	2.83902	83.74	6.28387	83.74	11.0481	83.74	18.1159	83.74	28.6012	83.74	41.8372
		85.84	-0.36407	85.84	-0.17422	85.84	0.9252	85.84	3.66104	85.84	8.09073	85.84	16.0612	85.84	29.8502			83.84	1.62668	83.84	2.84293	83.84	6.28387	83.84	11.0481	83.84	18.1257	83.84	28.611	83.84	41.8508
		85.94	-0.36798	85.94	-0.17422	85.94	0.92129	85.94	3.66104	85.94	8.09073	85.94	16.069	85.94	29.8658			83.94	1.62668	83.94	2.84293	83.94	6.29559	83.94	11.0481	83.94	18.1296	83.94	28.6227	83.94	41.8684
		86.04	-0.37384	86.04	-0.17813	86.04	0.90567	86.04	3.66104	86.04	8.10049	86.04	16.0749	86.04	29.8716			84.04	1.62668	84.04	2.84293	84.04	6.29559	84.04	11.0481	84.04	18.1452	84.04	28.6325	84.04	41.8782
		86.14	-0.37384	86.14	-0.18008	86.14	0.90567	86.14	3.67081	86.14	8.10049	86.14	16.0749	86.14	29.8775			84.14	1.62668	84.14	2.84293	84.14	6.29559	84.14	11.0578	84.14	18.1452	84.14	28.6461	84.14	41.8879
		86.24	-0.36407	86.24	-0.17422	86.24	0.91544	86.24	3.67081	86.24	8.1044	86.24	16.0749	86.24	29.8814			84.24	1.62668	84.24	2.85464	84.24	6.29559	84.24	11.0531	84.24	18.155	84.24	28.6618	84.24	41.8977
		86.34	-0.36407	86.34	-0.17813	86.34	0.91544	86.34	3.67081	86.34	8.12003	86.34	16.0847	86.34	29.8912			84.34	1.63644	84.34	2.85464	84.34	6.29559	84.34	11.0461	84.34	18.1589	84.34	28.6715	84.34	41.9075
		86.44	-0.36798	86.44	-0.18399	86.44	0.91544	86.44	3.67081	86.44	8.12003	86.44	16.0847	86.44	29.8912			84.44	1.63644	84.44	2.85464	84.44	6.29559	84.44	11.0461	84.44	18.1745	84.44	28.6813	84.44	41.927
		86.54	-0.37384	86.54	-0.18399	86.54	0.91544	86.54	3.67081	86.54	8.12003	86.54	16.0964	86.54	29.9009			84.54	1.63644	84.54	2.85464	84.54	6.30536	84.54	11.0559	84.54	18.1843	84.54	28.695	84.54	41.9368
		86.64	-0.36407	86.64	-0.18399	86.64	0.91544	86.64	3.6669	86.64	8.12003	86.64	16.0964	86.64	29.9107			84.64	1.63254	84.64	2.85464	84.64	6.30536	84.64	11.0559	84.64	18.1843	84.64	28.7106	84.64	41.9524
		86.74	-0.36798	86.74	-0.17813	86.74	0.91153	86.74	3.66104	86.74	8.12003	86.74	16.0964	86.74	29.9244			84.74	1.62668	84.74	2.85464	84.74	6.30536	84.74	11.0656	84.74	18.1941	84.74	28.7204	84.74	41.9641
		86.84	-0.37384	86.84	-0.18399	86.84	0.90567	86.84	3.66104	86.84	8.12784	86.84	16.1061	86.84	29.9302			84.84	1.62668	84.84	2.86441	84.84	6.30536	84.84	11.0656	84.84	18.1941	84.84	28.7321	84.84	41.9622
		86.94	-0.37854	86.94	-0.18399	86.94	0.90567	86.94	3.66104	86.94	8.12198	86.94	16.1061	86.94	29.94			84.94	1.62668	84.94	2.86441	84.94	6.31122	84.94	11.0656	84.94	18.2038	84.94	28.7458	84.94	41.9778
		87.04	-0.37579	87.04	-0.1879	87.04	0.90567	87.04	3.66104	87.04	8.12198	87.04	16.1159	87.04	29.9478			85.04	1.62668	85.04	2.86441	85.04	6.30536	85.04	11.0754	85.04	18.2038	85.04	28.7614	85.04	41.9875
		87.14	-0.37109	87.14	-0.19376	87.14	0.90567	87.14	3.67081	87.14	8.12198	87.14	16.1257	87.14	29.9459			85.14	1.62668	85.14	2.86441	85.14	6.30536	85.14	11.0754	85.14	18.2155	85.14	28.7711	85.14	41.9973
		87.24	-0.36877	87.24	-0.19376	87.24	0.90567	87.24	3.66104	87.24	8.12589	87.24	16.1315	87.24	29.9517			85.24	1.62668	85.24	2.86441	85.24	6.31512	85.24	11.0852	85.24	18.2155	85.24	28.7856	85.24	42.0168
		87.34	-0.37579	87.34	-0.19376	87.34	0.8959	87.34	3.66104	87.34	8.12784	87.34	16.1257	87.34	29.9615			85.34	1.62668	85.34	2.86441	85.34	6.31512	85.34	11.0852	85.34	18.2253	85.34	28.7926	85.34	42.0168
		87.44	-0.37579	87.44	-0.19376	87.44	0.892	87.44	3.66104	87.44	8.13565	87.44	16.1393	87.44	29.9713			85.44	1.64035	85.44	2.87418	85.44	6.31512	85.44	11.0852	85.44	18.2253	85.44	28.8024	85.44	42.0266
		87.54	-0.3797	87.54	-0.18399	87.54	0.8959	87.54	3.66104	87.54	8.14151	87.54	16.1452	87.54	29.981			85.54	1.6423	85.54	2.87418	85.54	6.32489	85.54	11.0969	85.54	18.2351	85.54	28.8161	85.54	42.0422
		87.64	-0.38947	87.64	-0.19766	87.64	0.8959	87.64	3.66104	87.64	8.14151	87.64	16.155	87.64	29.981			85.64	1.63644	85.64	2.87418	85.64	6.32489	85.64	11.0969	85.64	18.239	85.64	28.8317	85.64	42.0579
		87.74	-0.38361	87.74	-0.20352	87.74	0.88614	87.74	3.66104	87.74	8.15128	87.74	16.155	87.74	29.9908			85.74	1.63644	85.74	2.87418	85.74	6.32489	85.74	11.0969	85.74	18.2546	85.74	28.8434	85.74	42.0676
		87.84	-0.38361	87.84	-0.20352	87.84	0.88614	87.84	3.66104	87.84	8.15128	87.84	16.1647	87.84	29.9908			85.84	1.64621	85.84	2.87418	85.84	6.32489	85.84	11.0969	85.84	18.2546	85.84	28.8532	85.84	42.0676
		87.94	-0.38751	87.94	-0.20743	87.94	0.88614	87.94	3.66104	87.94	8.15128	87.94	16.1647	87.94	30.0045			85.94	1.64621	85.94	2.87924	85.94	6.32489	85.94	11.1067	85.94	18.2644	85.94	28.8669	85.94	42.0813
		88.04	-0.39337	88.04	-0.21329	88.04	0.88614	88.04	3.66104	88.04	8.15128	88.04	16.1647	88.04	30.0201			86.04	1.6423	86.04	2.87222	86.04	6.32489	86.04	11.1067	86.04	18.2644	86.04	28.8825	86.04	42.0969
		88.14	-0.39337	88.14	-0.20352	88.14	0.88614	88.14	3.67081	88.14	8.15128	88.14	16.1725	88.14	30.0201			86.14	1.63644	86.14	2.87222	86.14	6.32489	86.14	11.1067	86.14	18.2788	86.14	28.8922	86.14	42.1067
		88.24	-0.39337	88.24	-0.20352	88.24	0.88223	88.24	3.67081	88.24	8.15128	88.24	16.1706	88.24	30.0298			86.24	1.64621	86.24	2.87222	86.24	6.32489	86.24	11.1067	86.24	18.2859	86.24	28.9059	86.24	42.1262
		88.34	-0.39728	88.34	-0.20743	88.34	0.87637	88.34	3.67081	88.34	8.16104	88.34	16.1725	88.34	30.0435			86.34	1.64621	86.34	2.88199	86.34	6.32489	86.34	11.1211	86.34	18.2956	86.34	28.9215	86.34	42.1262
		88.44	-0.40314	88.44	-0.21329	88.44	0.88614	88.44	3.67081	88.44	8.15714	88.44	16.1765	88.44	30.0494			86.44	1.64621	86.44	2.88199	86.44	6.32489	86.44	11.1234	86.44	18.2956	86.44	28.9313	86.44	42.1399
		88.54	-0.40314	88.54	-0.21329	88.54	0.87637	88.54	3.67081	88.54	8.16104	88.54	16.1765	88.54	30.0494			86.54	1.64621	86.54	2.88199	86.54	6.33466	86.54	11.1164	86.54	18.3054	86.54	28.943	86.54	42.1575
		88.64	-0.40704	88.64	-0.21329	88.64	0.87637	88.64	3.67081	88.64	8.16104	88.64	16.1862	88.64	30.0611			86.64	1.64621	86.64	2.88199	86.64	6.33466	86.64	11.1211	86.64	18.3054	86.64	28.943	86.64	42.1575
		88.74	-0.4129	88.74	-0.22305	88.74	0.87247	88.74	3.68253	88.74	8.17081	88.74	16.1862	88.74	30.0709			86.74	1.64621	86.74	2.88199	86.74	6.33856	86.74	11.1379	86.74	18.3093	86.74	28.9626	86.74	42.1672
		88.84	-0.4129	88.84	-0.22305	88.84	0.86661	88.84	3.68253	88.84	8.17081	88.84	16.196	88.84	30.0709			86.84	1.64621	86.84	2.88199	86.84	6.35028	86.84	11.1332	86.84	18.3152	86.84	28.9723	86.84	42.177
		88.94	-0.40314	88.94	-0.22305	88.94	0.86661	88.94	3.68253	88.94	8.1669	88.94	16.2057	88.94	30.0806			86.94	1.65012	86.94	2.88199	86.94	6.34442	86.94	11.1262	86.94	18.3269	86.94	28.986	86.94	42.1868
		89.04	-0.41681	89.04	-0.22305	89.04	0.86661	89.04	3.68253	89.04	8.16495	89.04	16.2057	89.04	30.0806			87.04	1.65598	87.04	2.89175	87.04	6.34442	87.04	11.1262	87.04	18.3269	87.04	29.0016	87.04	42.2004
		89.14	-0.42267	89.14	-0.22305	89.14	0.86661	89.14	3.68253	89.14	8.17081	89.14	16.2155	89.14	30.0904			87.14	1.65598	87.14	2.89175	87.14	6.34442	87.14	11.1262	87.14	18.3366	87.14	29.0114	87.14	42.2161
		89.24	-0.42267	89.24	-0.22305	89.24	0.86661	89.24	3.68253	89.24	8.18057	89.24	16.2155	89.24	30.0904			87.24	1.66379	87.24	2.89175	87.24	6.34442	87.24	11.1407	87.24	18.3366	87.24	29.0251	87.24	42.2161
		89.34	-0.42267	89.34	-0.22305	89.34	0.85489	89.34	3.68253	89.34	8.18057	89.34	16.2155	89.34	30.0904			87.34	1.65793	87.34	2.89175	87.34	6.35419	87.34	11.1477	87.34	18.3503	87.34	29.0407	87.34	42.2258
		89.44	-0.42267	89.44	-0.22305	89.44	0.85489	89.44	3.68253	89.44	8.18057	89.44	16.2253	89.44	30.1002			87.44	1.65793	87.44	2.89175	87.44	6.35419	87.44	11.1477	87.44	18.3562	87.44	29.0407	87.44	42.2356
		89.54	-0.42267	89.54	-0.22305	89.54	0.85098	89.54	3.67783	89.54	8.18057	89.54	16.2253	89.54	30.1002			87.54	1.65793	87.54	2.90152	87.54	6.35028	87.54	11.1574	87.54	18.3659	87.54	29.0524	87.54	42.2403
		89.64	-0.42267	89.64	-0.22305	89.64	0.84512	89.64	3.67081	89.64	8.19034	89.64	16.235	89.64	30.1099			87.64	1.66769	87.64	2.90152	87.64	6.34833	87.64	11.1574	87.64	18.3659	87.64	29.0622	87.64	42.259
		89.74	-0.4129	89.74	-0.22305	89.74	0.84512	89.74	3.67081	89.74	8.19034	89.74	16.235	89.74	30.1138			87.74	1.66769	87.74	2.90152	87.74	6.35028	87.74	11.1574	87.74	18.3757	87.74	29.0719	87.74	42.2688
		89.84	-0.41681	89.84	-0.22305	89.84	0.84512	89.84	3.67081	89.84	8.19034	89.84	16.2311	89.84	30.1295			87.84	1.66769	87.84	2.90152	87.84	6.35419	87.84	11.1574	87.84	18.3757	87.84	29.0856	87.84	42.2688
		89.94	-0.42267	89.94	-0.22305	89.94	0.84512	89.94	3.68057	89.94	8.19034	89.94	16.235	89.94	30.1295			87.94	1.67746	87.94	2.89175	87.94	6.35419	87.94	11.1574	87.94	18.3757	87.94	29.1012	87.94	42.2786
		90.04	-0.42267	90.04	-0.22305	90.04	0.84512	90.04	3.68057	90.04	8.19034	90.04	16.235	90.04	30.1295			88.04	1.67746	88.04	2.89761	88.04	6.35419	88.04	11.1672	88.04	18.3855	88.04	29.111	88.04	42.2922
		90.14	-0.42267	90.14	-0.22696	90.14	0.84512	90.14	3.68057	90.14	8.20206	90.14	16.235	90.14	30.1392			88.14	1.67746	88.14	2.89175	88.14	6.36591	88.14	11.1574	88.14	18.3855	88.14	29.1208	88.14	42.3079
		90.24	-0.42737	90.24	-0.22891	90.24	0.84512	90.24	3.68057	90.24	8.20206	90.24	16.2468	90.24	30.1556			88.24	1.68723	88.24	2.89175	88.24	6.36591	88.24	11.1672	88.24	18.3894	88.24	29.1344	88.24	42.3118
		90.34	-0.44415	90.34	-0.22305	90.34	0.84122	90.34	3.67081	90.34	8.20206	90.34	16.2468	90.34	30.1627			88.34	1.68723	88.34	2.89175	88.34	6.36591	88.34	11.1672	88.34	18.3952	88.34	29.1403	88.34	42.3274
		90.44	-0.44415	90.44	-0.22696	90.44	0.8295	90.44	3.6669	90.44	8.20206	90.44	16.2468	90.44	30.1627			88.44	1.68723	88.44	2.89175	88.44	6.37567	88.44	11.1672	88.44	18.405	88.44	29.152	88.44	42.3372
		90.54	-0.44415	90.54	-0.23282	90.54	0.83145	90.54	3.67471	90.54	8.21182	90.54	16.2468	90.54	30.1724			88.54	1.69308	88.54	2.89175	88.54	6.37567	88.54	11.1672	88.54	18.405	88.54	29.152	88.54	42.3469
		90.64	-0.44415	90.64	-0.23282	90.64	0.82559	90.64	3.68057	90.64	8.21182	90.64	16.2565	90.64	30.1724			88.64	1.68723	88.64	2.89175	88.64	6.37567	88.64	11.1672	88.64	18.4148	88.64	29.1618	88.64	42.3586
		90.74	-0.44806	90.74	-0.23282	90.74	0.82559	90.74	3.68057	90.74	8.21182	90.74	16.2565	90.74	30.1822			88.74	1.68723	88.74	2.89175	88.74	6.37567	88.74	11.1672	88.74	18.4148	88.74	29.1762	88.74	42.3625
		90.84	-0.45392	90.84	-0.23282	90.84	0.83536	90.84	3.68057	90.84	8.21182	90.84	16.2565	90.84	30.1822			88.84	1.68723	88.84	2.90152	88.84	6.38544	88.84	11.1809	88.84	18.4148	88.84	29.193	88.84	42.3782
		90.94	-0.45392	90.94	-0.23282	90.94	0.83536	90.94	3.68057	90.94	8.21573	90.94	16.2663	90.94	30.1822			88.94	1.68723	88.94	2.90152	88.94	6.38544	88.94	11.1867	88.94	18.4304	88.94	29.2028	88.94	42.3879
		91.04	-0.45392	91.04	-0.23282	91.04	0.82559	91.04	3.68057	91.04	8.22745	91.04	16.2663	91.04	30.192			89.04	1.68723	89.04	2.90543	89.04	6.3952	89.04	11.1867	89.04	18.4362	89.04	29.2126	89.04	42.4016
		91.14	-0.45392	91.14	-0.23282	91.14	0.82559	91.14	3.67667	91.14	8.22159	91.14	16.2761	91.14	30.1959			89.14	1.69699	89.14	2.91129	89.14	6.3952	89.14	11.1867	89.14	18.446	89.14	29.2223	89.14	42.4075
		91.24	-0.46564	91.24	-0.23282	91.24	0.82559	91.24	3.66104	91.24	8.22159	91.24	16.2761	91.24	30.2115			89.24	1.69699	89.24	2.91129	89.24	6.40497	89.24	11.1867	89.24	18.446	89.24	29.2223	89.24	42.4172
		91.34	-0.46954	91.34	-0.23282	91.34	0.83536	91.34	3.67471	91.34	8.23135	91.34	16.2858	91.34	30.2115			89.34	1.69699	89.34	2.91129	89.34	6.40497	89.34	11.1867	89.34	18.446	89.34	29.236	89.34	42.4309
		91.44	-0.4754	91.44	-0.23282	91.44	0.83536	91.44	3.68057	91.44	8.23135	91.44	16.2819	91.44	30.2213			89.44	1.70206	89.44	2.91129	89.44	6.40106	89.44	11.1867	89.44	18.4558	89.44	29.2536	89.44	42.4465
		91.54	-0.4754	91.54	-0.23282	91.54	0.83536	91.54	3.68057	91.54	8.23135	91.54	16.2858	91.54	30.2213			89.54	1.69504	89.54	2.91129	89.54	6.3952	89.54	11.1867	89.54	18.4597	89.54	29.2536	89.54	42.4465
		91.64	-0.4754	91.64	-0.23282	91.64	0.83536	91.64	3.67081	91.64	8.23135	91.64	16.2858	91.64	30.2252			89.64	1.69504	89.64	2.91129	89.64	6.40497	89.64	11.1965	89.64	18.4655	89.64	29.2633	89.64	42.4602
		91.74	-0.4754	91.74	-0.23282	91.74	0.82559	91.74	3.67081	91.74	8.23135	91.74	16.2858	91.74	30.2408			89.74	1.69504	89.74	2.91129	89.74	6.40497	89.74	11.1965	89.74	18.4753	89.74	29.2731	89.74	42.4758
		91.84	-0.47931	91.84	-0.23752	91.84	0.82559	91.84	3.68057	91.84	8.23135	91.84	16.2956	91.84	30.2408			89.84	1.69504	89.84	2.91714	89.84	6.40887	89.84	11.1965	89.84	18.4753	89.84	29.2829	89.84	42.4758
		91.94	-0.48517	91.94	-0.24454	91.94	0.82559	91.94	3.67081	91.94	8.23135	91.94	16.2956	91.94	30.2408			89.94	1.69504	89.94	2.91129	89.94	6.41473	89.94	11.2082	89.94	18.4851	89.94	29.2965	89.94	42.4915
		92.04	-0.48907	92.04	-0.24454	92.04	0.82559	92.04	3.6669	92.04	8.23135	92.04	16.3054	92.04	30.2505			90.04	1.7009	90.04	2.90152	90.04	6.41083	90.04	11.2121	90.04	18.4851	90.04	29.3122	90.04	42.5071
		92.14	-0.49493	92.14	-0.24454	92.14	0.82089	92.14	3.66104	92.14	8.24112	92.14	16.3171	92.14	30.2623			90.14	1.69504	90.14	2.90152	90.14	6.41473	90.14	11.218	90.14	18.4851	90.14	29.3122	90.14	42.5168
		92.24	-0.49493	92.24	-0.24454	92.24	0.81387	92.24	3.66104	92.24	8.24112	92.24	16.3171	92.24	30.2623			90.24	1.69504	90.24	2.90152	90.24	6.41473	90.24	11.2278	90.24	18.4948	90.24	29.3219	90.24	42.5313
		92.34	-0.49493	92.34	-0.24844	92.34	0.81387	92.34	3.66104	92.34	8.24112	92.34	16.3171	92.34	30.2662			90.34	1.69504	90.34	2.90152	90.34	6.41473	90.34	11.2278	90.34	18.4948	90.34	29.3317	90.34	42.5383
		92.44	-0.5047	92.44	-0.2543	92.44	0.81387	92.44	3.66104	92.44	8.24112	92.44	16.3171	92.44	30.272			90.44	1.69504	90.44	2.90152	90.44	6.41473	90.44	11.2278	90.44	18.4948	90.44	29.3415	90.44	42.5481
		92.54	-0.5047	92.54	-0.2543	92.54	0.81387	92.54	3.6669	92.54	8.25089	92.54	16.3171	92.54	30.2818			90.54	1.69504	90.54	2.90152	90.54	6.4245	90.54	11.2278	90.54	18.5085	90.54	29.3532	90.54	42.5618
		92.64	-0.5047	92.64	-0.2543	92.64	0.81387	92.64	3.66104	92.64	8.25089	92.64	16.3307	92.64	30.2818			90.64	1.69504	90.64	2.90152	90.64	6.4245	90.64	11.2278	90.64	18.5144	90.64	29.3532	90.64	42.5676
		92.74	-0.5047	92.74	-0.2543	92.74	0.81387	92.74	3.66495	92.74	8.25089	92.74	16.3366	92.74	30.2916			90.74	1.7048	90.74	2.91129	90.74	6.4245	90.74	11.2414	90.74	18.5144	90.74	29.3629	90.74	42.5774
		92.84	-0.50861	92.84	-0.2543	92.84	0.81387	92.84	3.67081	92.84	8.25089	92.84	16.3366	92.84	30.3013			90.84	1.7048	90.84	2.90738	90.84	6.4245	90.84	11.2473	90.84	18.528	90.84	29.3727	90.84	42.5911
		92.94	-0.51446	92.94	-0.2543	92.94	0.81387	92.94	3.67081	92.94	8.25089	92.94	16.3366	92.94	30.3013			90.94	1.7009	90.94	2.90152	90.94	6.4245	90.94	11.2473	90.94	18.5339	90.94	29.3825	90.94	42.5969
		93.04	-0.52423	93.04	-0.2543	93.04	0.81387	93.04	3.66104	93.04	8.25089	93.04	16.3366	93.04	30.3013			91.04	1.69504	91.04	2.90152	91.04	6.4245	91.04	11.2473	91.04	18.5339	91.04	29.3825	91.04	42.6086
		93.14	-0.52814	93.14	-0.2543	93.14	0.81387	93.14	3.66104	93.14	8.25089	93.14	16.3464	93.14	30.315			91.14	1.69504	91.14	2.90152	91.14	6.43231	91.14	11.2473	91.14	18.5437	91.14	29.3922	91.14	42.6184
		93.24	-0.534	93.24	-0.26798	93.24	0.81387	93.24	3.66104	93.24	8.26065	93.24	16.3464	93.24	30.3209			91.24	1.70676	91.24	2.90152	91.24	6.43036	91.24	11.257	91.24	18.5476	91.24	29.402	91.24	42.6184
		93.34	-0.534	93.34	-0.27383	93.34	0.80997	93.34	3.66104	93.34	8.26065	93.34	16.3464	93.34	30.3209			91.34	1.70676	91.34	2.90152	91.34	6.43231	91.34	11.257	91.34	18.5495	91.34	29.4118	91.34	42.6223
		93.44	-0.534	93.44	-0.27383	93.44	0.80411	93.44	3.66104	93.44	8.26456	93.44	16.3464	93.44	30.3306			91.44	1.70285	91.44	2.90152	91.44	6.42645	91.44	11.257	91.44	18.5476	91.44	29.4215	91.44	42.6379
		93.54	-0.534	93.54	-0.27383	93.54	0.80411	93.54	3.66104	93.54	8.26651	93.54	16.3561	93.54	30.3306			91.54	1.69699	91.54	2.90152	91.54	6.42645	91.54	11.257	91.54	18.5534	91.54	29.4333	91.54	42.6477
		93.64	-0.54376	93.64	-0.2836	93.64	0.80411	93.64	3.66104	93.64	8.26065	93.64	16.3561	93.64	30.3404			91.64	1.69699	91.64	2.90152	91.64	6.43231	91.64	11.257	91.64	18.5652	91.64	29.4333	91.64	42.6477
		93.74	-0.54376	93.74	-0.2836	93.74	0.81387	93.74	3.66104	93.74	8.26065	93.74	16.3659	93.74	30.3404			91.74	1.69699	91.74	2.90152	91.74	6.42645	91.74	11.257	91.74	18.5652	91.74	29.443	91.74	42.6575
		93.84	-0.54376	93.84	-0.27383	93.84	0.81387	93.84	3.66104	93.84	8.26065	93.84	16.3659	93.84	30.3443			91.84	1.69699	91.84	2.90152	91.84	6.42645	91.84	11.2668	91.84	18.5652	91.84	29.4528	91.84	42.6711
		93.94	-0.55353	93.94	-0.27383	93.94	0.80411	93.94	3.66104	93.94	8.26065	93.94	16.3659	93.94	30.3502			91.94	1.69699	91.94	2.90152	91.94	6.42645	91.94	11.2668	91.94	18.5749	91.94	29.4528	91.94	42.677
		94.04	-0.55353	94.04	-0.27383	94.04	0.81387	94.04	3.66104	94.04	8.27042	94.04	16.3757	94.04	30.3599			92.04	1.69699	92.04	2.90152	92.04	6.43622	92.04	11.2668	92.04	18.5749	92.04	29.4626	92.04	42.6868
		94.14	-0.55743	94.14	-0.27383	94.14	0.81387	94.14	3.66104	94.14	8.27042	94.14	16.3757	94.14	30.3599			92.14	1.7009	92.14	2.90152	92.14	6.43622	92.14	11.2766	92.14	18.5749	92.14	29.4762	92.14	42.7004
		94.24	-0.56329	94.24	-0.27383	94.24	0.81387	94.24	3.66104	94.24	8.27042	94.24	16.3757	94.24	30.3697			92.24	1.70285	92.24	2.90152	92.24	6.43622	92.24	11.2766	92.24	18.5749	92.24	29.4821	92.24	42.7063
		94.34	-0.57306	94.34	-0.28751	94.34	0.80411	94.34	3.66104	94.34	8.27042	94.34	16.3757	94.34	30.3697			92.34	1.69699	92.34	2.90152	92.34	6.43622	92.34	11.2766	92.34	18.5894	92.34	29.4919	92.34	42.718
		94.44	-0.57306	94.44	-0.2836	94.44	0.80411	94.44	3.66104	94.44	8.27042	94.44	16.3796	94.44	30.3697			92.44	1.69699	92.44	2.90152	92.44	6.43622	92.44	11.2766	92.44	18.5964	92.44	29.4919	92.44	42.7278
		94.54	-0.57306	94.54	-0.2836	94.54	0.80411	94.54	3.64932	94.54	8.27042	94.54	16.3854	94.54	30.3814			92.54	1.69699	92.54	2.89761	92.54	6.43622	92.54	11.2766	92.54	18.5964	92.54	29.5016	92.54	42.7278
		94.64	-0.57306	94.64	-0.29336	94.64	0.80411	94.64	3.64932	94.64	8.27042	94.64	16.3854	94.64	30.3814			92.64	1.70676	92.64	2.89175	92.64	6.43231	92.64	11.2863	92.64	18.6062	92.64	29.5153	92.64	42.7375
		94.74	-0.57696	94.74	-0.28751	94.74	0.81387	94.74	3.64932	94.74	8.27042	94.74	16.3952	94.74	30.3912			92.74	1.70676	92.74	2.89175	92.74	6.43622	92.74	11.2863	92.74	18.6062	92.74	29.5329	92.74	42.7375
		94.84	-0.59259	94.84	-0.29336	94.84	0.81387	94.84	3.64932	94.84	8.27042	94.84	16.3952	94.84	30.3951			92.84	1.70676	92.84	2.89175	92.84	6.43622	92.84	11.2824	92.84	18.6112	92.84	29.5329	92.84	42.7512
		94.94	-0.59259	94.94	-0.29336	94.94	0.81387	94.94	3.64932	94.94	8.27042	94.94	16.3952	94.94	30.4107			92.94	1.70285	92.94	2.89175	92.94	6.43622	92.94	11.2863	92.94	18.6042	92.94	29.5426	92.94	42.7571
		95.04	-0.59259	95.04	-0.29336	95.04	0.80997	95.04	3.63956	95.04	8.27042	95.04	16.405	95.04	30.4107			93.04	1.69699	93.04	2.89175	93.04	6.43622	93.04	11.2863	93.04	18.6089	93.04	29.5426	93.04	42.7668
		95.14	-0.59259	95.14	-0.29336	95.14	0.79825	95.14	3.63956	95.14	8.27042	95.14	16.405	95.14	30.4107			93.14	1.69699	93.14	2.89175	93.14	6.43622	93.14	11.2863	93.14	18.6257	93.14	29.5524	93.14	42.7668
		95.24	-0.59259	95.24	-0.29336	95.24	0.81387	95.24	3.63956	95.24	8.27042	95.24	16.4167	95.24	30.4205			93.24	1.69699	93.24	2.88785	93.24	6.43622	93.24	11.2863	93.24	18.6257	93.24	29.5524	93.24	42.7766
		95.34	-0.59259	95.34	-0.30313	95.34	0.81387	95.34	3.63956	95.34	8.27042	95.34	16.4167	95.34	30.4244			93.34	1.69699	93.34	2.88589	93.34	6.43622	93.34	11.2863	93.34	18.6257	93.34	29.5661	93.34	42.7903
		95.44	-0.59729	95.44	-0.30313	95.44	0.81387	95.44	3.64346	95.44	8.28214	95.44	16.4265	95.44	30.4302			93.44	1.69699	93.44	2.89175	93.44	6.43622	93.44	11.2863	93.44	18.6257	93.44	29.5817	93.44	42.7961
		95.54	-0.60431	95.54	-0.30704	95.54	0.81387	95.54	3.64932	95.54	8.28214	95.54	16.4265	95.54	30.44			93.54	1.69699	93.54	2.88785	93.54	6.43622	93.54	11.2981	93.54	18.6355	93.54	29.5915	93.54	42.7961
		95.64	-0.61408	95.64	-0.3129	95.64	0.80411	95.64	3.64932	95.64	8.27823	95.64	16.4265	95.64	30.44			93.64	1.69699	93.64	2.88199	93.64	6.43622	93.64	11.2981	93.64	18.6355	93.64	29.5954	93.64	42.8059
		95.74	-0.60821	95.74	-0.3129	95.74	0.80411	95.74	3.64932	95.74	8.27628	95.74	16.4265	95.74	30.44			93.74	1.69699	93.74	2.88199	93.74	6.43622	93.74	11.2981	93.74	18.6452	93.74	29.6071	93.74	42.8106
		95.84	-0.61408	95.84	-0.3129	95.84	0.80411	95.84	3.64932	95.84	8.28214	95.84	16.4401	95.84	30.4498			93.84	1.69699	93.84	2.87613	93.84	6.43622	93.84	11.2981	93.84	18.6452	93.84	29.6149	93.84	42.8274
		95.94	-0.62384	95.94	-0.3129	95.94	0.80411	95.94	3.64932	95.94	8.28214	95.94	16.446	95.94	30.4498			93.94	1.69699	93.94	2.88199	93.94	6.44012	93.94	11.2981	93.94	18.6452	93.94	29.6305	93.94	42.8274
		96.04	-0.62384	96.04	-0.3129	96.04	0.80411	96.04	3.64932	96.04	8.28214	96.04	16.4557	96.04	30.4498			94.04	1.69699	94.04	2.88199	94.04	6.44208	94.04	11.2981	94.04	18.657	94.04	29.6305	94.04	42.8274
		96.14	-0.62384	96.14	-0.32266	96.14	0.81387	96.14	3.64932	96.14	8.28214	96.14	16.4557	96.14	30.4595			94.14	1.69699	94.14	2.88199	94.14	6.43622	94.14	11.3078	94.14	18.657	94.14	29.6305	94.14	42.8391
		96.24	-0.62384	96.24	-0.32266	96.24	0.80997	96.24	3.65402	96.24	8.28214	96.24	16.4655	96.24	30.4595			94.24	1.69699	94.24	2.88199	94.24	6.43622	94.24	11.3078	94.24	18.657	94.24	29.6461	94.24	42.8489
		96.34	-0.61408	96.34	-0.32266	96.34	0.80411	96.34	3.65634	96.34	8.28214	96.34	16.4655	96.34	30.4642			94.34	1.69699	94.34	2.88199	94.34	6.43622	94.34	11.3176	94.34	18.657	94.34	29.652	94.34	42.8489
		96.44	-0.62384	96.44	-0.32266	96.44	0.80411	96.44	3.65402	96.44	8.28214	96.44	16.4714	96.44	30.4713			94.44	1.69308	94.44	2.88199	94.44	6.44598	94.44	11.3176	94.44	18.6667	94.44	29.6618	94.44	42.8586
		96.54	-0.62384	96.54	-0.32266	96.54	0.80411	96.54	3.66104	96.54	8.28214	96.54	16.4655	96.54	30.481			94.54	1.68723	94.54	2.87222	94.54	6.43622	94.54	11.3176	94.54	18.6667	94.54	29.6715	94.54	42.8684
		96.64	-0.62775	96.64	-0.32266	96.64	0.80411	96.64	3.66104	96.64	8.28799	96.64	16.4655	96.64	30.481			94.64	1.68723	94.64	2.87222	94.64	6.44598	94.64	11.3176	94.64	18.6804	94.64	29.6852	94.64	42.8684
		96.74	-0.62384	96.74	-0.32657	96.74	0.80411	96.74	3.66104	96.74	8.28214	96.74	16.4655	96.74	30.481			94.74	1.68723	94.74	2.87613	94.74	6.43622	94.74	11.3176	94.74	18.6862	94.74	29.6911	94.74	42.8684
		96.84	-0.62384	96.84	-0.33243	96.84	0.8002	96.84	3.66104	96.84	8.28214	96.84	16.4694	96.84	30.4927			94.84	1.68723	94.84	2.88199	94.84	6.43622	94.84	11.3176	94.84	18.6862	94.84	29.7008	94.84	42.8821
		96.94	-0.62384	96.94	-0.33243	96.94	0.79434	96.94	3.66104	96.94	8.28214	96.94	16.485	96.94	30.4927			94.94	1.68723	94.94	2.88199	94.94	6.43622	94.94	11.3274	94.94	18.6862	94.94	29.7008	94.94	42.8879
		97.04	-0.62775	97.04	-0.33243	97.04	0.79434	97.04	3.66104	97.04	8.28214	97.04	16.4811	97.04	30.4927			95.04	1.68332	95.04	2.87808	95.04	6.43622	95.04	11.3274	95.04	18.696	95.04	29.7106	95.04	42.8977
		97.14	-0.63361	97.14	-0.33243	97.14	0.79434	97.14	3.66104	97.14	8.28214	97.14	16.4753	97.14	30.4927			95.14	1.67746	95.14	2.87222	95.14	6.43622	95.14	11.3274	95.14	18.696	95.14	29.7251	95.14	42.8977
		97.24	-0.64337	97.24	-0.34219	97.24	0.79434	97.24	3.66104	97.24	8.28214	97.24	16.4753	97.24	30.4927			95.24	1.67746	95.24	2.87222	95.24	6.43622	95.24	11.3274	95.24	18.7058	95.24	29.7321	95.24	42.9075
		97.34	-0.64337	97.34	-0.34219	97.34	0.79434	97.34	3.66104	97.34	8.28214	97.34	16.4753	97.34	30.5025			95.34	1.67746	95.34	2.87222	95.34	6.43622	95.34	11.3274	95.34	18.7097	95.34	29.7419	95.34	42.9075
		97.44	-0.63751	97.44	-0.3461	97.44	0.78458	97.44	3.66104	97.44	8.28214	97.44	16.485	97.44	30.5025			95.44	1.67746	95.44	2.86246	95.44	6.43622	95.44	11.3274	95.44	18.7155	95.44	29.7419	95.44	42.9172
		97.54	-0.64337	97.54	-0.35196	97.54	0.78458	97.54	3.65634	97.54	8.28604	97.54	16.489	97.54	30.5025			95.54	1.67746	95.54	2.86246	95.54	6.43622	95.54	11.3371	95.54	18.7155	95.54	29.7575	95.54	42.9172
		97.64	-0.64337	97.64	-0.35196	97.64	0.78458	97.64	3.64932	97.64	8.2919	97.64	16.4948	97.64	30.5123			95.64	1.67746	95.64	2.87222	95.64	6.44598	95.64	11.3332	95.64	18.7253	95.64	29.7633	95.64	42.929
		97.74	-0.64337	97.74	-0.35196	97.74	0.78458	97.74	3.64932	97.74	8.2919	97.74	16.4948	97.74	30.5123			95.74	1.68723	95.74	2.86246	95.74	6.44598	95.74	11.3274	95.74	18.7292	95.74	29.7633	95.74	42.929
		97.84	-0.65314	97.84	-0.35196	97.84	0.78458	97.84	3.64932	97.84	8.30167	97.84	16.4948	97.84	30.5123			95.84	1.68723	95.84	2.86246	95.84	6.44598	95.84	11.3274	95.84	18.7351	95.84	29.7731	95.84	42.929
		97.94	-0.65314	97.94	-0.35196	97.94	0.78458	97.94	3.63956	97.94	8.30167	97.94	16.4948	97.94	30.522			95.94	1.68723	95.94	2.86246	95.94	6.44598	95.94	11.3274	95.94	18.7351	95.94	29.7731	95.94	42.9387
		98.04	-0.65314	98.04	-0.35196	98.04	0.78458	98.04	3.65402	98.04	8.30167	98.04	16.4948	98.04	30.522			96.04	1.68723	96.04	2.85269	96.04	6.44598	96.04	11.3176	96.04	18.739	96.04	29.7731	96.04	42.9485
		98.14	-0.65314	98.14	-0.35196	98.14	0.79434	98.14	3.65128	98.14	8.30167	98.14	16.5085	98.14	30.522			96.14	1.68723	96.14	2.85269	96.14	6.43622	96.14	11.3176	96.14	18.7409	96.14	29.7829	96.14	42.9524
		98.24	-0.65314	98.24	-0.35666	98.24	0.78458	98.24	3.66104	98.24	8.29776	98.24	16.5143	98.24	30.5318			96.24	1.68723	96.24	2.85269	96.24	6.44598	96.24	11.3176	96.24	18.739	96.24	29.7926	96.24	42.968
		98.34	-0.65314	98.34	-0.36368	98.34	0.78458	98.34	3.66104	98.34	8.2919	98.34	16.5143	98.34	30.5318			96.34	1.69699	96.34	2.85269	96.34	6.44598	96.34	11.3176	96.34	18.7448	96.34	29.7965	96.34	42.968
		98.44	-0.65314	98.44	-0.36368	98.44	0.78458	98.44	3.65128	98.44	8.28214	98.44	16.5104	98.44	30.5318			96.44	1.69699	96.44	2.85269	96.44	6.44598	96.44	11.3176	96.44	18.7448	96.44	29.8024	96.44	42.9778
		98.54	-0.65314	98.54	-0.36368	98.54	0.78458	98.54	3.65128	98.54	8.28214	98.54	16.5085	98.54	30.5318			96.54	1.69308	96.54	2.85269	96.54	6.44598	96.54	11.3176	96.54	18.7546	96.54	29.8122	96.54	42.9778
		98.64	-0.65314	98.64	-0.36368	98.64	0.78067	98.64	3.65128	98.64	8.28214	98.64	16.5222	98.64	30.5416			96.64	1.68723	96.64	2.85269	96.64	6.44598	96.64	11.3274	96.64	18.7585	96.64	29.8122	96.64	42.9875
		98.74	-0.65314	98.74	-0.36368	98.74	0.77481	98.74	3.65128	98.74	8.28214	98.74	16.5163	98.74	30.5416			96.74	1.68723	96.74	2.85269	96.74	6.44598	96.74	11.3274	96.74	18.7644	96.74	29.8219	96.74	42.9875
		98.84	-0.65314	98.84	-0.36368	98.84	0.77481	98.84	3.65128	98.84	8.2919	98.84	16.5163	98.84	30.5416			96.84	1.68723	96.84	2.85269	96.84	6.44598	96.84	11.3274	96.84	18.7644	96.84	29.8258	96.84	42.9973
		98.94	-0.65314	98.94	-0.36368	98.94	0.77481	98.94	3.65128	98.94	8.28604	98.94	16.5163	98.94	30.5416			96.94	1.68723	96.94	2.85269	96.94	6.44598	96.94	11.3274	96.94	18.7644	96.94	29.8317	96.94	43.0012
		99.04	-0.65704	99.04	-0.36758	99.04	0.77481	99.04	3.65128	99.04	8.28799	99.04	16.5261	99.04	30.5416			97.04	1.68723	97.04	2.85269	97.04	6.44598	97.04	11.3274	97.04	18.7644	97.04	29.8415	97.04	43.0168
		99.14	-0.6629	99.14	-0.37344	99.14	0.7709	99.14	3.65128	99.14	8.28214	99.14	16.5261	99.14	30.5513			97.14	1.68723	97.14	2.85269	97.14	6.44598	97.14	11.3274	97.14	18.7741	97.14	29.8415	97.14	43.0168
		99.24	-0.67267	99.24	-0.38321	99.24	0.76504	99.24	3.65128	99.24	8.28214	99.24	16.5261	99.24	30.5513			97.24	1.68723	97.24	2.85269	97.24	6.43622	97.24	11.3274	97.24	18.7741	97.24	29.8551	97.24	43.0168
		99.34	-0.67267	99.34	-0.38711	99.34	0.76504	99.34	3.66104	99.34	8.28214	99.34	16.5261	99.34	30.5513			97.34	1.68723	97.34	2.85269	97.34	6.44598	97.34	11.3274	97.34	18.7741	97.34	29.861	97.34	43.0325
		99.44	-0.67267	99.44	-0.38321	99.44	0.76504	99.44	3.66104	99.44	8.28214	99.44	16.5261	99.44	30.5513			97.44	1.68723	97.44	2.85269	97.44	6.44598	97.44	11.3274	97.44	18.778	97.44	29.8727	97.44	43.0383
		99.54	-0.67267	99.54	-0.38321	99.54	0.76504	99.54	3.66104	99.54	8.28214	99.54	16.5261	99.54	30.5513			97.54	1.69229	97.54	2.85269	97.54	6.43622	97.54	11.3274	97.54	18.78	97.54	29.8727	97.54	43.0383
		99.64	-0.67267	99.64	-0.38321	99.64	0.76504	99.64	3.66104	99.64	8.28604	99.64	16.5319	99.64	30.5611			97.64	1.68527	97.64	2.85269	97.64	6.44598	97.64	11.3371	97.64	18.778	97.64	29.8864	97.64	43.0383
		99.74	-0.67658	99.74	-0.38321	99.74	0.76114	99.74	3.66104	99.74	8.2919	99.74	16.5261	99.74	30.5611			97.74	1.68527	97.74	2.85269	97.74	6.44598	97.74	11.341	97.74	18.7878	97.74	29.8922	97.74	43.0481
		99.84	-0.67267	99.84	-0.38321	99.84	0.75919	99.84	3.66104	99.84	8.30167	99.84	16.5261	99.84	30.565			97.84	1.68527	97.84	2.85269	97.84	6.44598	97.84	11.3469	97.84	18.7937	97.84	29.902	97.84	43.052
		99.94	-0.67267	99.94	-0.38321	99.94	0.76114	99.94	3.67081	99.94	8.30167	99.94	16.53	99.94	30.5709			97.94	1.68527	97.94	2.84293	97.94	6.44989	97.94	11.3469	97.94	18.7937	97.94	29.902	97.94	43.0676
		100.04	-0.67267	100.04	-0.38321	100.04	0.75528	100.04	3.66104	100.04	8.30167	100.04	16.5417	100.04	30.567			98.04	1.68137	98.04	2.84293	98.04	6.45575	98.04	11.3469	98.04	18.8054	98.04	29.9157	98.04	43.0676
		100.14	-0.67267	100.14	-0.38711	100.14	0.75528	100.14	3.66104	100.14	8.30167	100.14	16.5397	100.14	30.5767			98.14	1.67551	98.14	2.84293	98.14	6.45575	98.14	11.3469	98.14	18.7937	98.14	29.9215	98.14	43.0774
		100.24	-0.67267	100.24	-0.39298	100.24	0.75528	100.24	3.66104	100.24	8.30167	100.24	16.5456	100.24	30.5826			98.24	1.67551	98.24	2.84293	98.24	6.45575	98.24	11.3469	98.24	18.8054	98.24	29.9215	98.24	43.0911
		100.34	-0.67267	100.34	-0.39298	100.34	0.75528	100.34	3.67081	100.34	8.30167	100.34	16.5554	100.34	30.5787			98.34	1.67551	98.34	2.84293	98.34	6.45575	98.34	11.3469	98.34	18.8101	98.34	29.9352	98.34	43.0969
		100.44	-0.67658	100.44	-0.39298	100.44	0.75528	100.44	3.66611	100.44	8.30167	100.44	16.5515	100.44	30.5728			98.44	1.68527	98.44	2.84683	98.44	6.45575	98.44	11.3469	98.44	18.8171	98.44	29.9411	98.44	43.0969
		100.54	-0.68243	100.54	-0.39298	100.54	0.75137	100.54	3.64932	100.54	8.30167	100.54	16.5456	100.54	30.5826			98.54	1.68527	98.54	2.84293	98.54	6.45575	98.54	11.3469	98.54	18.8171	98.54	29.9411	98.54	43.1106
		100.64	-0.68243	100.64	-0.39688	100.64	0.74551	100.64	3.64932	100.64	8.30557	100.64	16.5554	100.64	30.5865			98.64	1.68527	98.64	2.84293	98.64	6.46552	98.64	11.3508	98.64	18.8171	98.64	29.9508	98.64	43.1165
		100.74	-0.67267	100.74	-0.40274	100.74	0.74551	100.74	3.65909	100.74	8.31143	100.74	16.5554	100.74	30.5884			98.74	1.68137	98.74	2.84293	98.74	6.45575	98.74	11.3567	98.74	18.821	98.74	29.9555	98.74	43.1165
		100.84	-0.67267	100.84	-0.40274	100.84	0.74551	100.84	3.65909	100.84	8.31143	100.84	16.5554	100.84	30.5826			98.84	1.67551	98.84	2.85269	98.84	6.46552	98.84	11.3567	98.84	18.8269	98.84	29.9723	98.84	43.1262
		100.94	-0.67737	100.94	-0.41251	100.94	0.74081	100.94	3.65909	100.94	8.31143	100.94	16.5554	100.94	30.5826			98.94	1.67551	98.94	2.85269	98.94	6.46552	98.94	11.3664	98.94	18.8366	98.94	29.9723	98.94	43.1301
		101.04	-0.68439	101.04	-0.40274	101.04	0.73379	101.04	3.65909	101.04	8.31143	101.04	16.5554	101.04	30.5826			99.04	1.67551	99.04	2.85269	99.04	6.46552	99.04	11.3703	99.04	18.8366	99.04	29.9723	99.04	43.136
		101.14	-0.68439	101.14	-0.40665	101.14	0.74356	101.14	3.64932	101.14	8.31143	101.14	16.5554	101.14	30.5923			99.14	1.67551	99.14	2.84879	99.14	6.46552	99.14	11.3762	99.14	18.8366	99.14	29.986	99.14	43.136
		101.24	-0.68439	101.24	-0.41251	101.24	0.74356	101.24	3.65402	101.24	8.31143	101.24	16.5554	101.24	30.5963			99.24	1.68137	99.24	2.83316	99.24	6.46552	99.24	11.3762	99.24	18.8405	99.24	29.9919	99.24	43.1407
		101.34	-0.68439	101.34	-0.41251	101.34	0.74356	101.34	3.66104	101.34	8.31143	101.34	16.5593	101.34	30.6021			99.34	1.67551	99.34	2.84293	99.34	6.46552	99.34	11.3762	99.34	18.8464	99.34	29.9919	99.34	43.1575
		101.44	-0.68439	101.44	-0.41641	101.44	0.73965	101.44	3.66104	101.44	8.30167	101.44	16.5651	101.44	30.6021			99.44	1.67551	99.44	2.84293	99.44	6.46552	99.44	11.3762	99.44	18.8464	99.44	29.9958	99.44	43.1575
		101.54	-0.68439	101.54	-0.42227	101.54	0.7377	101.54	3.66104	101.54	8.30167	101.54	16.5651	101.54	30.6021			99.54	1.67551	99.54	2.84293	99.54	6.46552	99.54	11.3762	99.54	18.8464	99.54	30.0114	99.54	43.1575
		101.64	-0.67462	101.64	-0.42227	101.64	0.73965	101.64	3.65634	101.64	8.30557	101.64	16.5651	101.64	30.6021			99.64	1.6716	99.64	2.83316	99.64	6.46552	99.64	11.3762	99.64	18.8464	99.64	30.0114	99.64	43.1614
		101.74	-0.68439	101.74	-0.41641	101.74	0.73379	101.74	3.64932	101.74	8.31143	101.74	16.5749	101.74	30.6119			99.74	1.66574	99.74	2.83316	99.74	6.47528	99.74	11.3801	99.74	18.8503	99.74	30.0114	99.74	43.1672
		101.84	-0.68439	101.84	-0.42227	101.84	0.73379	101.84	3.64932	101.84	8.31143	101.84	16.5749	101.84	30.6119			99.84	1.66574	99.84	2.83316	99.84	6.47528	99.84	11.386	99.84	18.8464	99.84	30.027	99.84	43.177
		101.94	-0.68439	101.94	-0.42227	101.94	0.74551	101.94	3.64932	101.94	8.30753	101.94	16.5749	101.94	30.6158			99.94	1.67551	99.94	2.84293	99.94	6.47528	99.94	11.386	99.94	18.8464	99.94	30.0329	99.94	43.1809
		102.04	-0.68829	102.04	-0.42618	102.04	0.74551	102.04	3.64932	102.04	8.30557	102.04	16.5749	102.04	30.6216			100.04	1.66574	100.04	2.84293	100.04	6.47528	100.04	11.386	100.04	18.8503	100.04	30.0329	100.04	43.1868
		102.14	-0.69415	102.14	-0.42227	102.14	0.74551	102.14	3.64932	102.14	8.30167	102.14	16.5749	102.14	30.6216			100.14	1.67551	100.14	2.83902	100.14	6.46552	100.14	11.3762	100.14	18.8562	100.14	30.0329	100.14	43.1907
		102.24	-0.69415	102.24	-0.42227	102.24	0.74551	102.24	3.64932	102.24	8.30167	102.24	16.5749	102.24	30.6216			100.24	1.67551	100.24	2.83316	100.24	6.46552	100.24	11.3801	100.24	18.8562	100.24	30.0465	100.24	43.1965
		102.34	-0.69415	102.34	-0.42227	102.34	0.74551	102.34	3.64932	102.34	8.30167	102.34	16.5749	102.34	30.6314			100.34	1.6716	100.34	2.83707	100.34	6.47528	100.34	11.386	100.34	18.8601	100.34	30.0524	100.34	43.2004
		102.44	-0.69806	102.44	-0.42697	102.44	0.74551	102.44	3.64932	102.44	8.30167	102.44	16.5749	102.44	30.6314			100.44	1.66574	100.44	2.84293	100.44	6.47528	100.44	11.386	100.44	18.8659	100.44	30.0524	100.44	43.2063
		102.54	-0.70392	102.54	-0.43399	102.54	0.74551	102.54	3.63956	102.54	8.30167	102.54	16.5749	102.54	30.6314			100.54	1.66574	100.54	2.84879	100.54	6.47528	100.54	11.386	100.54	18.8659	100.54	30.0524	100.54	43.2219
		102.64	-0.70392	102.64	-0.43399	102.64	0.74551	102.64	3.63956	102.64	8.30557	102.64	16.5749	102.64	30.6314			100.64	1.66574	100.64	2.84293	100.64	6.47528	100.64	11.386	100.64	18.8659	100.64	30.0661	100.64	43.2278
		102.74	-0.71368	102.74	-0.4379	102.74	0.74551	102.74	3.63956	102.74	8.31143	102.74	16.5788	102.74	30.6314			100.74	1.65598	100.74	2.83902	100.74	6.47528	100.74	11.386	100.74	18.8698	100.74	30.0719	100.74	43.2278
		102.84	-0.71368	102.84	-0.44376	102.84	0.73379	102.84	3.63956	102.84	8.31143	102.84	16.5847	102.84	30.6314			100.84	1.65598	100.84	2.83316	100.84	6.47528	100.84	11.386	100.84	18.8757	100.84	30.068	100.84	43.2317
		102.94	-0.71759	102.94	-0.44376	102.94	0.73379	102.94	3.63956	102.94	8.31143	102.94	16.5847	102.94	30.6451			100.94	1.66574	100.94	2.83316	100.94	6.47528	100.94	11.3899	100.94	18.8757	100.94	30.0719	100.94	43.2473
		103.04	-0.72345	103.04	-0.44376	103.04	0.73379	103.04	3.63956	103.04	8.31143	103.04	16.5847	103.04	30.6509			101.04	1.66574	101.04	2.83316	101.04	6.47528	101.04	11.386	101.04	18.8757	101.04	30.0719	101.04	43.2473
		103.14	-0.71954	103.14	-0.44376	103.14	0.73379	103.14	3.63956	103.14	8.31143	103.14	16.5847	103.14	30.6509			101.14	1.66574	101.14	2.83316	101.14	6.47528	101.14	11.386	101.14	18.8796	101.14	30.0719	101.14	43.2473
		103.24	-0.71759	103.24	-0.44376	103.24	0.73379	103.24	3.63956	103.24	8.31143	103.24	16.5944	103.24	30.6509			101.24	1.66574	101.24	2.83316	101.24	6.48505	101.24	11.3957	101.24	18.8855	101.24	30.0817	101.24	43.2512
		103.34	-0.72345	103.34	-0.4379	103.34	0.73379	103.34	3.63956	103.34	8.31143	103.34	16.5944	103.34	30.6607			101.34	1.66574	101.34	2.82925	101.34	6.48505	101.34	11.3957	101.34	18.8855	101.34	30.0856	101.34	43.2571
		103.44	-0.72345	103.44	-0.44376	103.44	0.73379	103.44	3.62979	103.44	8.31613	103.44	16.5905	103.44	30.6607			101.44	1.66574	101.44	2.82339	101.44	6.48895	101.44	11.3996	101.44	18.8855	101.44	30.0915	101.44	43.2571
		103.54	-0.72345	103.54	-0.44376	103.54	0.73379	103.54	3.62979	103.54	8.31845	103.54	16.5886	103.54	30.6607			101.54	1.66574	101.54	2.82339	101.54	6.49091	101.54	11.4055	101.54	18.8902	101.54	30.1012	101.54	43.2618
		103.64	-0.72345	103.64	-0.44376	103.64	0.73379	103.64	3.62979	103.64	8.31613	103.64	16.6061	103.64	30.6705			101.64	1.66183	101.64	2.82339	101.64	6.48505	101.64	11.4055	101.64	18.8972	101.64	30.1012	101.64	43.2688
		103.74	-0.72345	103.74	-0.44376	103.74	0.73379	103.74	3.62979	103.74	8.32315	103.74	16.6022	103.74	30.6744			101.74	1.65598	101.74	2.82339	101.74	6.48505	101.74	11.4055	101.74	18.8972	101.74	30.1149	101.74	43.2727
		103.84	-0.72345	103.84	-0.44376	103.84	0.73379	103.84	3.62979	103.84	8.32315	103.84	16.5964	103.84	30.6802			101.84	1.65598	101.84	2.82339	101.84	6.48505	101.84	11.4055	101.84	18.8972	101.84	30.1208	101.84	43.2786
		103.94	-0.72345	103.94	-0.44766	103.94	0.73379	103.94	3.62979	103.94	8.32315	103.94	16.5964	103.94	30.6802			101.94	1.65598	101.94	2.82339	101.94	6.48505	101.94	11.4055	101.94	18.8972	101.94	30.1208	101.94	43.2825
		104.04	-0.72345	104.04	-0.45352	104.04	0.73379	104.04	3.62979	104.04	8.31143	104.04	16.6061	104.04	30.6802			102.04	1.65598	102.04	2.82339	102.04	6.48505	102.04	11.4055	102.04	18.8972	102.04	30.1305	102.04	43.2883
		104.14	-0.72345	104.14	-0.45352	104.14	0.72989	104.14	3.62003	104.14	8.32315	104.14	16.6061	104.14	30.6841			102.14	1.65598	102.14	2.82339	102.14	6.48505	102.14	11.4055	102.14	18.8972	102.14	30.1461	102.14	43.2883
		104.24	-0.72345	104.24	-0.45352	104.24	0.72403	104.24	3.62473	104.24	8.32315	104.24	16.6061	104.24	30.6998			102.24	1.65598	102.24	2.82339	102.24	6.48505	102.24	11.4153	102.24	18.8972	102.24	30.152	102.24	43.2981
		104.34	-0.72345	104.34	-0.46329	104.34	0.72403	104.34	3.64151	104.34	8.32706	104.34	16.6061	104.34	30.69			102.34	1.65598	102.34	2.82339	102.34	6.48895	102.34	11.4153	102.34	18.8972	102.34	30.152	102.34	43.302
		104.44	-0.72736	104.44	-0.46329	104.44	0.72403	104.44	3.63174	104.44	8.33292	104.44	16.6061	104.44	30.6998			102.44	1.65598	102.44	2.81949	102.44	6.49481	102.44	11.4153	102.44	18.907	102.44	30.152	102.44	43.3079
		104.54	-0.73321	104.54	-0.45352	104.54	0.72012	104.54	3.63174	104.54	8.33292	104.54	16.61	104.54	30.6998			102.54	1.65598	102.54	2.81363	102.54	6.49481	102.54	11.42	102.54	18.8972	102.54	30.1567	102.54	43.3079
		104.64	-0.73321	104.64	-0.45352	104.64	0.71426	104.64	3.62704	104.64	8.33292	104.64	16.6257	104.64	30.7115			102.64	1.65598	102.64	2.81363	102.64	6.49481	102.64	11.427	102.64	18.8972	102.64	30.1637	102.64	43.3118
		104.74	-0.73321	104.74	-0.45352	104.74	0.71817	104.74	3.62473	104.74	8.33682	104.74	16.6257	104.74	30.6998			102.74	1.65207	102.74	2.81363	102.74	6.49481	102.74	11.427	102.74	18.8972	102.74	30.1637	102.74	43.3176
		104.84	-0.73712	104.84	-0.45352	104.84	0.73184	104.84	3.62704	104.84	8.34268	104.84	16.6257	104.84	30.7115			102.84	1.64621	102.84	2.81363	102.84	6.49481	102.84	11.4172	102.84	18.8972	102.84	30.1676	102.84	43.3176
		104.94	-0.74298	104.94	-0.45743	104.94	0.72598	104.94	3.62003	104.94	8.34268	104.94	16.6218	104.94	30.7115			102.94	1.64621	102.94	2.81363	102.94	6.49481	102.94	11.427	102.94	18.9011	102.94	30.1735	102.94	43.3176
		105.04	-0.74298	105.04	-0.46329	105.04	0.72598	105.04	3.61026	105.04	8.34268	105.04	16.6159	105.04	30.7213			103.04	1.64621	103.04	2.80893	103.04	6.49481	103.04	11.4172	103.04	18.907	103.04	30.1735	103.04	43.3176
		105.14	-0.74298	105.14	-0.46329	105.14	0.72598	105.14	3.61496	105.14	8.34659	105.14	16.6159	105.14	30.7213			103.14	1.64621	103.14	2.80191	103.14	6.49481	103.14	11.4172	103.14	18.907	103.14	30.1774	103.14	43.3176
		105.24	-0.74298	105.24	-0.46329	105.24	0.72598	105.24	3.62198	105.24	8.35245	105.24	16.6198	105.24	30.7213			103.24	1.65793	103.24	2.80191	103.24	6.49481	103.24	11.4172	103.24	18.907	103.24	30.193	103.24	43.3215
		105.34	-0.74689	105.34	-0.46329	105.34	0.72598	105.34	3.61728	105.34	8.35245	105.34	16.6218	105.34	30.7213			103.34	1.65793	103.34	2.80191	103.34	6.49481	103.34	11.4172	103.34	18.907	103.34	30.193	103.34	43.3274
		105.44	-0.75275	105.44	-0.46329	105.44	0.72598	105.44	3.60519	105.44	8.35245	105.44	16.6198	105.44	30.7213			103.44	1.65793	103.44	2.80191	103.44	6.49481	103.44	11.4172	103.44	18.9109	103.44	30.193	103.44	43.3274
		105.54	-0.75275	105.54	-0.45352	105.54	0.72598	105.54	3.61221	105.54	8.35245	105.54	16.6257	105.54	30.7213			103.54	1.65793	103.54	2.81168	103.54	6.49481	103.54	11.4172	103.54	18.9128	103.54	30.1969	103.54	43.3313
		105.64	-0.75275	105.64	-0.46329	105.64	0.72598	105.64	3.61221	105.64	8.35245	105.64	16.6257	105.64	30.7213			103.64	1.65793	103.64	2.80777	103.64	6.49481	103.64	11.4172	103.64	18.907	103.64	30.2067	103.64	43.3372
		105.74	-0.75275	105.74	-0.45352	105.74	0.72598	105.74	3.61221	105.74	8.35245	105.74	16.6257	105.74	30.731			103.74	1.65323	103.74	2.79214	103.74	6.49481	103.74	11.4172	103.74	18.907	103.74	30.2223	103.74	43.3372
		105.84	-0.75275	105.84	-0.45352	105.84	0.72208	105.84	3.60245	105.84	8.35245	105.84	16.6354	105.84	30.731			103.84	1.64621	103.84	2.78824	103.84	6.49481	103.84	11.4172	103.84	18.9167	103.84	30.2223	103.84	43.3372
		105.94	-0.75275	105.94	-0.45743	105.94	0.71622	105.94	3.60635	105.94	8.35245	105.94	16.6304	105.94	30.731			103.94	1.64621	103.94	2.78238	103.94	6.49481	103.94	11.4172	103.94	18.9167	103.94	30.2223	103.94	43.3411
		106.04	-0.75275	106.04	-0.46329	106.04	0.71622	106.04	3.61221	106.04	8.35245	106.04	16.6374	106.04	30.731			104.04	1.64621	104.04	2.79214	104.04	6.49481	104.04	11.4172	104.04	18.9167	104.04	30.2262	104.04	43.3469
		106.14	-0.75275	106.14	-0.45938	106.14	0.71622	106.14	3.61221	106.14	8.35245	106.14	16.6472	106.14	30.731			104.14	1.64621	104.14	2.77847	104.14	6.49481	104.14	11.4172	104.14	18.9167	104.14	30.2321	104.14	43.3516
		106.24	-0.75275	106.24	-0.45743	106.24	0.71622	106.24	3.61221	106.24	8.35245	106.24	16.6472	106.24	30.731			104.24	1.64621	104.24	2.78238	104.24	6.49481	104.24	11.4172	104.24	18.9167	104.24	30.2321	104.24	43.3489
		106.34	-0.75665	106.34	-0.46329	106.34	0.71622	106.34	3.60831	106.34	8.35245	106.34	16.6472	106.34	30.7349			104.34	1.64621	104.34	2.78238	104.34	6.49481	104.34	11.4211	104.34	18.9167	104.34	30.2321	104.34	43.3489
		106.44	-0.76251	106.44	-0.46329	106.44	0.71622	106.44	3.59464	106.44	8.35245	106.44	16.6472	106.44	30.7408			104.44	1.64621	104.44	2.78238	104.44	6.49481	104.44	11.4172	104.44	18.9167	104.44	30.236	104.44	43.3489
		106.54	-0.76251	106.54	-0.46329	106.54	0.71622	106.54	3.60049	106.54	8.35245	106.54	16.6472	106.54	30.7408			104.54	1.64621	104.54	2.78238	104.54	6.49481	104.54	11.427	104.54	18.9167	104.54	30.2516	104.54	43.3528
		106.64	-0.76251	106.64	-0.46915	106.64	0.71231	106.64	3.60049	106.64	8.35245	106.64	16.6472	106.64	30.7408			104.64	1.64621	104.64	2.78824	104.64	6.49481	104.64	11.427	104.64	18.9167	104.64	30.2516	104.64	43.3586
		106.74	-0.76251	106.74	-0.45743	106.74	0.70645	106.74	3.60049	106.74	8.35245	106.74	16.6472	106.74	30.7408			104.74	1.6423	104.74	2.77261	104.74	6.49091	104.74	11.427	104.74	18.9265	104.74	30.2516	104.74	43.3586
		106.84	-0.76251	106.84	-0.46329	106.84	0.70645	106.84	3.59073	106.84	8.35245	106.84	16.6511	106.84	30.7408			104.84	1.63644	104.84	2.77261	104.84	6.48505	104.84	11.427	104.84	18.9265	104.84	30.2555	104.84	43.3528
		106.94	-0.76251	106.94	-0.46329	106.94	0.70645	106.94	3.59073	106.94	8.35245	106.94	16.6569	106.94	30.7505			104.94	1.63644	104.94	2.78238	104.94	6.48505	104.94	11.427	104.94	18.9304	104.94	30.2614	104.94	43.3684
		107.04	-0.76251	107.04	-0.46329	107.04	0.70254	107.04	3.59464	107.04	8.35245	107.04	16.6569	107.04	30.7505			105.04	1.64621	105.04	2.78238	105.04	6.48505	105.04	11.427	105.04	18.9362	105.04	30.2614	105.04	43.3586
		107.14	-0.76251	107.14	-0.46329	107.14	0.69669	107.14	3.60049	107.14	8.35245	107.14	16.6472	107.14	30.7545			105.14	1.64621	105.14	2.78238	105.14	6.48505	105.14	11.427	105.14	18.9362	105.14	30.2614	105.14	43.3723
		107.24	-0.76721	107.24	-0.46329	107.24	0.68497	107.24	3.59659	107.24	8.35245	107.24	16.6569	107.24	30.7603			105.24	1.64621	105.24	2.78238	105.24	6.48505	105.24	11.427	105.24	18.9362	105.24	30.2653	105.24	43.3782
		107.34	-0.77423	107.34	-0.46329	107.34	0.68497	107.34	3.59073	107.34	8.35245	107.34	16.6569	107.34	30.7701			105.34	1.64621	105.34	2.77847	105.34	6.48505	105.34	11.4172	105.34	18.9362	105.34	30.2711	105.34	43.3782
		107.44	-0.77423	107.44	-0.46329	107.44	0.68497	107.44	3.59073	107.44	8.35245	107.44	16.6569	107.44	30.7701			105.44	1.6423	105.44	2.77261	105.44	6.48505	105.44	11.4172	105.44	18.9362	105.44	30.2809	105.44	43.3821
		107.54	-0.77423	107.54	-0.47305	107.54	0.68497	107.54	3.59073	107.54	8.35245	107.54	16.6569	107.54	30.7701			105.54	1.63644	105.54	2.77261	105.54	6.48505	105.54	11.4172	105.54	18.9402	105.54	30.2711	105.54	43.3879
		107.64	-0.77423	107.64	-0.47305	107.64	0.68497	107.64	3.59073	107.64	8.36221	107.64	16.6569	107.64	30.7701			105.64	1.64621	105.64	2.77261	105.64	6.48505	105.64	11.4172	105.64	18.946	105.64	30.2856	105.64	43.3879
		107.74	-0.77814	107.74	-0.47305	107.74	0.68106	107.74	3.59073	107.74	8.35245	107.74	16.6569	107.74	30.7701			105.74	1.64621	105.74	2.77261	105.74	6.48505	105.74	11.4172	105.74	18.946	105.74	30.2926	105.74	43.3879
		107.84	-0.784	107.84	-0.47305	107.84	0.6752	107.84	3.58096	107.84	8.36221	107.84	16.6569	107.84	30.7701			105.84	1.63644	105.84	2.77261	105.84	6.48114	105.84	11.4172	105.84	18.9558	105.84	30.2926	105.84	43.3782
		107.94	-0.784	107.94	-0.47305	107.94	0.6752	107.94	3.58096	107.94	8.36221	107.94	16.6569	107.94	30.7798			105.94	1.63644	105.94	2.76871	105.94	6.47528	105.94	11.4172	105.94	18.9558	105.94	30.2965	105.94	43.3821
		108.04	-0.784	108.04	-0.47305	108.04	0.6752	108.04	3.58096	108.04	8.36221	108.04	16.6569	108.04	30.7798			106.04	1.64621	106.04	2.76285	106.04	6.47528	106.04	11.4211	106.04	18.9558	106.04	30.3024	106.04	43.3879
		108.14	-0.784	108.14	-0.47305	108.14	0.6705	108.14	3.58096	108.14	8.36221	108.14	16.6569	108.14	30.7798			106.14	1.6423	106.14	2.76285	106.14	6.47528	106.14	11.427	106.14	18.9558	106.14	30.3024	106.14	43.3879
		108.24	-0.784	108.24	-0.48282	108.24	0.66348	108.24	3.5712	108.24	8.36221	108.24	16.6569	108.24	30.7798			106.24	1.63644	106.24	2.76285	106.24	6.47528	106.24	11.427	106.24	18.9558	106.24	30.3024	106.24	43.3879
		108.34	-0.7879	108.34	-0.47305	108.34	0.65372	108.34	3.5751	108.34	8.36221	108.34	16.6608	108.34	30.7759			106.34	1.63644	106.34	2.76285	106.34	6.487	106.34	11.427	106.34	18.9558	106.34	30.3063	106.34	43.3879
		108.44	-0.79376	108.44	-0.47696	108.44	0.65372	108.44	3.57706	108.44	8.36221	108.44	16.6667	108.44	30.7701			106.44	1.63644	106.44	2.75894	106.44	6.487	106.44	11.427	106.44	18.9558	106.44	30.3122	106.44	43.3801
		108.54	-0.79376	108.54	-0.48282	108.54	0.65372	108.54	3.5712	108.54	8.36221	108.54	16.6667	108.54	30.7798			106.54	1.63644	106.54	2.75308	106.54	6.47528	106.54	11.427	106.54	18.9558	106.54	30.3161	106.54	43.386
		108.64	-0.79376	108.64	-0.48282	108.64	0.65372	108.64	3.5712	108.64	8.36221	108.64	16.6667	108.64	30.7798			106.64	1.64621	106.64	2.75308	106.64	6.487	106.64	11.4172	106.64	18.9655	106.64	30.3219	106.64	43.386
		108.74	-0.79376	108.74	-0.48282	108.74	0.64981	108.74	3.5712	108.74	8.36221	108.74	16.6765	108.74	30.7798			106.74	1.64621	106.74	2.75308	106.74	6.487	106.74	11.4172	106.74	18.9655	106.74	30.3258	106.74	43.386
		108.84	-0.79376	108.84	-0.48282	108.84	0.64395	108.84	3.5712	108.84	8.36221	108.84	16.6765	108.84	30.7798			106.84	1.64621	106.84	2.76285	106.84	6.487	106.84	11.4172	106.84	18.9655	106.84	30.3356	106.84	43.386
		108.94	-0.784	108.94	-0.49258	108.94	0.64395	108.94	3.5712	108.94	8.36221	108.94	16.6765	108.94	30.7798			106.94	1.6423	106.94	2.76285	106.94	6.48309	106.94	11.4211	106.94	18.9695	106.94	30.3415	106.94	43.3899
		109.04	-0.784	109.04	-0.49258	109.04	0.64395	109.04	3.5712	109.04	8.37198	109.04	16.6765	109.04	30.7798			107.04	1.63644	107.04	2.76285	107.04	6.46942	107.04	11.427	107.04	18.9753	107.04	30.3415	107.04	43.3958
		109.14	-0.79376	109.14	-0.49258	109.14	0.64004	109.14	3.56143	109.14	8.37198	109.14	16.6765	109.14	30.7798			107.14	1.63644	107.14	2.76285	107.14	6.48309	107.14	11.427	107.14	18.9655	107.14	30.3454	107.14	43.3958
		109.24	-0.79767	109.24	-0.49258	109.24	0.63419	109.24	3.56143	109.24	8.37198	109.24	16.6706	109.24	30.7838			107.24	1.63644	107.24	2.75308	107.24	6.47723	107.24	11.427	107.24	18.9655	107.24	30.3512	107.24	43.3958
		109.34	-0.80353	109.34	-0.49258	109.34	0.63419	109.34	3.56143	109.34	8.37198	109.34	16.6765	109.34	30.7896			107.34	1.63644	107.34	2.75308	107.34	6.47723	107.34	11.427	107.34	18.9753	107.34	30.3415	107.34	43.3958
		109.44	-0.80353	109.44	-0.50235	109.44	0.63028	109.44	3.56143	109.44	8.36807	109.44	16.6862	109.44	30.7896			107.44	1.63644	107.44	2.76285	107.44	6.47723	107.44	11.427	107.44	18.9753	107.44	30.3415	107.44	43.3958
		109.54	-0.79376	109.54	-0.50626	109.54	0.62442	109.54	3.56534	109.54	8.35635	109.54	16.6862	109.54	30.7896			107.54	1.63644	107.54	2.76285	107.54	6.47723	107.54	11.4172	107.54	18.9655	107.54	30.3415	107.54	43.3899
		109.64	-0.79376	109.64	-0.51211	109.64	0.62442	109.64	3.5712	109.64	8.36221	109.64	16.6765	109.64	30.7896			107.64	1.63644	107.64	2.76285	107.64	6.47723	107.64	11.4172	107.64	18.9695	107.64	30.3454	107.64	43.3958
		109.74	-0.79376	109.74	-0.51211	109.74	0.63028	109.74	3.5712	109.74	8.36221	109.74	16.6862	109.74	30.7896			107.74	1.64621	107.74	2.76285	107.74	6.47723	107.74	11.4172	107.74	18.9753	107.74	30.3512	107.74	43.3958
		109.84	-0.79767	109.84	-0.51211	109.84	0.62442	109.84	3.56143	109.84	8.35831	109.84	16.6862	109.84	30.7896			107.84	1.6423	107.84	2.76285	107.84	6.47723	107.84	11.4211	107.84	18.9753	107.84	30.3559	107.84	43.3958
		109.94	-0.80353	109.94	-0.51211	109.94	0.62442	109.94	3.56143	109.94	8.35245	109.94	16.6765	109.94	30.7896			107.94	1.63644	107.94	2.76285	107.94	6.47723	107.94	11.4172	107.94	18.9753	107.94	30.3629	107.94	43.4005
		110.04	-0.80353	110.04	-0.50235	110.04	0.62442	110.04	3.56143	110.04	8.35245	110.04	16.6804	110.04	30.7896			108.04	1.63254	108.04	2.77261	108.04	6.47723	108.04	11.4172	108.04	18.9753	108.04	30.3532	108.04	43.4075
		110.14	-0.80353	110.14	-0.50235	110.14	0.62051	110.14	3.55167	110.14	8.35245	110.14	16.6862	110.14	30.7896			108.14	1.62668	108.14	2.77261	108.14	6.47723	108.14	11.4074	108.14	18.9792	108.14	30.3571	108.14	43.4114
		110.24	-0.80743	110.24	-0.50705	110.24	0.61465	110.24	3.55167	110.24	8.35245	110.24	16.6862	110.24	30.7896			108.24	1.62668	108.24	2.76791	108.24	6.47723	108.24	11.4074	108.24	18.9851	108.24	30.3629	108.24	43.4075
		110.34	-0.81329	110.34	-0.51407	110.34	0.61465	110.34	3.55167	110.34	8.35245	110.34	16.6862	110.34	30.7896			108.34	1.63644	108.34	2.76089	108.34	6.47723	108.34	11.4074	108.34	18.9851	108.34	30.3669	108.34	43.4114
		110.44	-0.81329	110.44	-0.51407	110.44	0.61075	110.44	3.55167	110.44	8.35245	110.44	16.6862	110.44	30.7896			108.44	1.62668	108.44	2.76089	108.44	6.47723	108.44	11.4074	108.44	18.989	108.44	30.3727	108.44	43.4172
		110.54	-0.81329	110.54	-0.51407	110.54	0.60489	110.54	3.55167	110.54	8.35245	110.54	16.6862	110.54	30.7896			108.54	1.62277	108.54	2.77261	108.54	6.47723	108.54	11.4113	108.54	18.9948	108.54	30.3727	108.54	43.4172
		110.64	-0.80353	110.64	-0.51407	110.64	0.60489	110.64	3.55167	110.64	8.33878	110.64	16.6862	110.64	30.7935			108.64	1.61691	108.64	2.77261	108.64	6.47723	108.64	11.4172	108.64	18.9948	108.64	30.3766	108.64	43.4211
		110.74	-0.8172	110.74	-0.51797	110.74	0.60489	110.74	3.55167	110.74	8.33292	110.74	16.6862	110.74	30.7994			108.74	1.61691	108.74	2.77261	108.74	6.47253	108.74	11.4055	108.74	18.9948	108.74	30.3825	108.74	43.4172
		110.84	-0.82306	110.84	-0.51407	110.84	0.60489	110.84	3.5419	110.84	8.33292	110.84	16.6862	110.84	30.7994			108.84	1.61691	108.84	2.77261	108.84	6.46552	108.84	11.4172	108.84	18.9948	108.84	30.3864	108.84	43.4172
		110.94	-0.82306	110.94	-0.52383	110.94	0.60098	110.94	3.5419	110.94	8.33292	110.94	16.6862	110.94	30.7994			108.94	1.61691	108.94	2.77261	108.94	6.46552	108.94	11.4055	108.94	18.9987	108.94	30.3922	108.94	43.4211
		111.04	-0.81329	111.04	-0.52383	111.04	0.59512	111.04	3.5419	111.04	8.33292	111.04	16.6862	111.04	30.7994			109.04	1.61691	109.04	2.77261	109.04	6.46552	109.04	11.4094	109.04	19.0046	109.04	30.3922	109.04	43.427
		111.14	-0.81329	111.14	-0.51407	111.14	0.59512	111.14	3.54581	111.14	8.33292	111.14	16.6862	111.14	30.7994			109.14	1.61691	109.14	2.77261	109.14	6.46552	109.14	11.4153	109.14	19.0046	109.14	30.3825	109.14	43.4172
		111.24	-0.81329	111.24	-0.51407	111.24	0.59512	111.24	3.54776	111.24	8.33292	111.24	16.6862	111.24	30.8041			109.24	1.61691	109.24	2.77261	109.24	6.46552	109.24	11.4055	109.24	19.0046	109.24	30.3864	109.24	43.4211
		111.34	-0.81329	111.34	-0.52383	111.34	0.59512	111.34	3.5419	111.34	8.33292	111.34	16.6901	111.34	30.8111			109.34	1.61301	109.34	2.77261	109.34	6.46552	109.34	11.4055	109.34	19.0046	109.34	30.3825	109.34	43.427
		111.44	-0.81329	111.44	-0.51407	111.44	0.59512	111.44	3.54581	111.44	8.33292	111.44	16.6921	111.44	30.8111			109.44	1.60715	109.44	2.77261	109.44	6.46552	109.44	11.4055	109.44	19.0046	109.44	30.3922	109.44	43.4309
		111.54	-0.8172	111.54	-0.52383	111.54	0.59122	111.54	3.54776	111.54	8.33292	111.54	16.6862	111.54	30.8111			109.54	1.60715	109.54	2.77261	109.54	6.4538	109.54	11.4055	109.54	18.9995	109.54	30.3825	109.54	43.427
		111.64	-0.81329	111.64	-0.52774	111.64	0.58536	111.64	3.5419	111.64	8.33292	111.64	16.6862	111.64	30.815			109.64	1.60715	109.64	2.77261	109.64	6.4538	109.64	11.3957	109.64	19.0066	109.64	30.3864	109.64	43.427
		111.74	-0.81329	111.74	-0.5336	111.74	0.58926	111.74	3.5419	111.74	8.31729	111.74	16.6901	111.74	30.8209			109.74	1.60715	109.74	2.77261	109.74	6.4538	109.74	11.3996	109.74	19.0066	109.74	30.3922	109.74	43.427
		111.84	-0.8172	111.84	-0.5336	111.84	0.59122	111.84	3.5419	111.84	8.32315	111.84	16.696	111.84	30.8111			109.84	1.60715	109.84	2.77261	109.84	6.4538	109.84	11.4055	109.84	19.0105	109.84	30.3922	109.84	43.427
		111.94	-0.83283	111.94	-0.5336	111.94	0.58536	111.94	3.5419	111.94	8.32315	111.94	16.6921	111.94	30.8111			109.94	1.60715	109.94	2.77261	109.94	6.4538	109.94	11.3957	109.94	19.0163	109.94	30.3961	109.94	43.4211
		112.04	-0.83283	112.04	-0.5336	112.04	0.58536	112.04	3.5419	112.04	8.32315	112.04	16.6862	112.04	30.8248			110.04	1.60715	110.04	2.77261	110.04	6.4538	110.04	11.3957	110.04	19.0202	110.04	30.402	110.04	43.427
		112.14	-0.82306	112.14	-0.5336	112.14	0.57559	112.14	3.5419	112.14	8.31143	112.14	16.6862	112.14	30.8306			110.14	1.60715	110.14	2.78238	110.14	6.4538	110.14	11.4004	110.14	19.0163	110.14	30.402	110.14	43.427
		112.24	-0.82306	112.24	-0.5336	112.24	0.57559	112.24	3.53799	112.24	8.31143	112.24	16.6765	112.24	30.8306			110.24	1.60715	110.24	2.78238	110.24	6.44989	110.24	11.4074	110.24	19.0163	110.24	30.402	110.24	43.427
		112.34	-0.83283	112.34	-0.52383	112.34	0.57559	112.34	3.53214	112.34	8.31143	112.34	16.6804	112.34	30.8306			110.34	1.59268	110.34	2.78238	110.34	6.43427	110.34	11.4074	110.34	19.0163	110.34	30.4067	110.34	43.4317
		112.44	-0.83283	112.44	-0.52383	112.44	0.57559	112.44	3.53604	112.44	8.31143	112.44	16.6862	112.44	30.8345			110.44	1.58566	110.44	2.78238	110.44	6.43427	110.44	11.3977	110.44	19.0202	110.44	30.402	110.44	43.429
		112.54	-0.83283	112.54	-0.52383	112.54	0.57559	112.54	3.53799	112.54	8.30557	112.54	16.6862	112.54	30.8404			110.54	1.58566	110.54	2.77847	110.54	6.43427	110.54	11.3977	110.54	19.0261	110.54	30.402	110.54	43.429
		112.64	-0.83283	112.64	-0.52774	112.64	0.57559	112.64	3.53214	112.64	8.31143	112.64	16.6823	112.64	30.8404			110.64	1.58566	110.64	2.77261	110.64	6.43427	110.64	11.3918	110.64	19.0261	110.64	30.4059	110.64	43.429
		112.74	-0.83283	112.74	-0.5336	112.74	0.57559	112.74	3.53214	112.74	8.30167	112.74	16.6804	112.74	30.8404			110.74	1.58566	110.74	2.77261	110.74	6.43427	110.74	11.3977	110.74	19.0163	110.74	30.4118	110.74	43.4329
		112.84	-0.83283	112.84	-0.5336	112.84	0.57559	112.84	3.53214	112.84	8.30167	112.84	16.6823	112.84	30.8404			110.84	1.58566	110.84	2.77261	110.84	6.43427	110.84	11.3977	110.84	19.0163	110.84	30.4157	110.84	43.429
		112.94	-0.83752	112.94	-0.5336	112.94	0.57559	112.94	3.5419	112.94	8.30167	112.94	16.6765	112.94	30.8404			110.94	1.58566	110.94	2.77261	110.94	6.43427	110.94	11.3879	110.94	19.0202	110.94	30.4118	110.94	43.429
		113.04	-0.84454	113.04	-0.5336	113.04	0.57559	113.04	3.5419	113.04	8.30167	113.04	16.6765	113.04	30.8404			111.04	1.58566	111.04	2.76285	111.04	6.43427	111.04	11.3879	111.04	19.0261	111.04	30.4118	111.04	43.429
		113.14	-0.85431	113.14	-0.53751	113.14	0.57559	113.14	3.5419	113.14	8.30167	113.14	16.6804	113.14	30.8443			111.14	1.58566	111.14	2.76285	111.14	6.43427	111.14	11.3781	111.14	19.0183	111.14	30.4118	111.14	43.4329
		113.24	-0.85431	113.24	-0.54336	113.24	0.56583	113.24	3.53799	113.24	8.30167	113.24	16.6862	113.24	30.8404			111.24	1.58566	111.24	2.77261	111.24	6.43427	111.24	11.3781	111.24	19.0241	111.24	30.4157	111.24	43.427
		113.34	-0.85431	113.34	-0.54336	113.34	0.56583	113.34	3.53214	113.34	8.30167	113.34	16.6823	113.34	30.8365			111.34	1.58176	111.34	2.77261	111.34	6.43427	111.34	11.3781	111.34	19.0241	111.34	30.4215	111.34	43.427
		113.44	-0.85431	113.44	-0.54727	113.44	0.56583	113.44	3.52628	113.44	8.30167	113.44	16.6804	113.44	30.8306			111.44	1.5759	111.44	2.76871	111.44	6.4245	111.44	11.3664	111.44	19.028	111.44	30.4118	111.44	43.4309
		113.54	-0.84961	113.54	-0.54336	113.54	0.56113	113.54	3.53214	113.54	8.30167	113.54	16.6862	113.54	30.8306			111.54	1.5798	111.54	2.76285	111.54	6.4245	111.54	11.3703	111.54	19.03	111.54	30.4118	111.54	43.4368
		113.64	-0.84729	113.64	-0.55313	113.64	0.55411	113.64	3.53214	113.64	8.2919	113.64	16.6862	113.64	30.8404			111.64	1.58566	111.64	2.76285	111.64	6.4245	111.64	11.3762	111.64	19.028	111.64	30.4157	111.64	43.427
		113.74	-0.85431	113.74	-0.55313	113.74	0.55411	113.74	3.53214	113.74	8.2919	113.74	16.6862	113.74	30.8443			111.74	1.58566	111.74	2.76285	111.74	6.4245	111.74	11.3762	111.74	19.0339	111.74	30.4215	111.74	43.427
		113.84	-0.85431	113.84	-0.54336	113.84	0.55411	113.84	3.53214	113.84	8.29581	113.84	16.6862	113.84	30.8404			111.84	1.58566	111.84	2.76285	111.84	6.4245	111.84	11.3664	111.84	19.0339	111.84	30.4215	111.84	43.4309
		113.94	-0.85431	113.94	-0.54336	113.94	0.55411	113.94	3.53214	113.94	8.30167	113.94	16.6862	113.94	30.8404			111.94	1.58566	111.94	2.76285	111.94	6.4245	111.94	11.3664	111.94	19.0241	111.94	30.4254	111.94	43.4368
		114.04	-0.85821	114.04	-0.55313	114.04	0.5502	114.04	3.53214	114.04	8.30167	114.04	16.6862	114.04	30.8404			112.04	1.58566	112.04	2.76675	112.04	6.4245	112.04	11.3664	112.04	19.028	112.04	30.4313	112.04	43.4407
		114.14	-0.86408	114.14	-0.55313	114.14	0.54434	114.14	3.53214	114.14	8.2919	114.14	16.6862	114.14	30.8404			112.14	1.58176	112.14	2.77261	112.14	6.41473	112.14	11.3567	112.14	19.0339	112.14	30.4215	112.14	43.4465
		114.24	-0.86408	114.24	-0.54727	114.24	0.54434	114.24	3.53214	114.24	8.2919	114.24	16.6862	114.24	30.8404			112.24	1.5759	112.24	2.76871	112.24	6.41473	112.24	11.3567	112.24	19.0202	112.24	30.4254	112.24	43.4407
		114.34	-0.86798	114.34	-0.54922	114.34	0.54434	114.34	3.5419	114.34	8.2919	114.34	16.6862	114.34	30.8404			112.34	1.5759	112.34	2.76675	112.34	6.41473	112.34	11.3567	112.34	19.0183	112.34	30.4313	112.34	43.4465
		114.44	-0.87384	114.44	-0.54336	114.44	0.54434	114.44	3.5419	114.44	8.2919	114.44	16.6862	114.44	30.8404			112.44	1.5759	112.44	2.77261	112.44	6.41473	112.44	11.3606	112.44	19.0241	112.44	30.4313	112.44	43.4504
		114.54	-0.86408	114.54	-0.54727	114.54	0.54434	114.54	3.5419	114.54	8.2919	114.54	16.6862	114.54	30.8404			112.54	1.56613	112.54	2.76871	112.54	6.41473	112.54	11.3664	112.54	19.0241	112.54	30.4352	112.54	43.4465
		114.64	-0.86408	114.64	-0.55313	114.64	0.54434	114.64	3.5419	114.64	8.2919	114.64	16.6862	114.64	30.8404			112.64	1.56613	112.64	2.76675	112.64	6.41473	112.64	11.3664	112.64	19.0241	112.64	30.4411	112.64	43.4465
		114.74	-0.86408	114.74	-0.55313	114.74	0.54044	114.74	3.5419	114.74	8.2919	114.74	16.6862	114.74	30.8404			112.74	1.56613	112.74	2.76871	112.74	6.41473	112.74	11.3664	112.74	19.0241	112.74	30.4313	112.74	43.4368
		114.84	-0.86798	114.84	-0.55313	114.84	0.53458	114.84	3.5419	114.84	8.2919	114.84	16.6862	114.84	30.8404			112.84	1.56613	112.84	2.76675	112.84	6.41473	112.84	11.3664	112.84	19.0241	112.84	30.4313	112.84	43.4368
		114.94	-0.8797	114.94	-0.55313	114.94	0.53848	114.94	3.5419	114.94	8.2919	114.94	16.6765	114.94	30.8404			112.94	1.56613	112.94	2.77261	112.94	6.41473	112.94	11.3567	112.94	19.0144	112.94	30.4352	112.94	43.4317
		115.04	-0.87384	115.04	-0.55313	115.04	0.54044	115.04	3.5419	115.04	8.28214	115.04	16.6765	115.04	30.8404			113.04	1.56613	113.04	2.77261	113.04	6.41473	113.04	11.3567	113.04	19.0144	113.04	30.4411	113.04	43.4387
		115.14	-0.87384	115.14	-0.55313	115.14	0.53848	115.14	3.5419	115.14	8.28214	115.14	16.6765	115.14	30.8404			113.14	1.56613	113.14	2.77261	113.14	6.41473	113.14	11.3567	113.14	19.0144	113.14	30.4411	113.14	43.4329
		115.24	-0.87384	115.24	-0.55704	115.24	0.54044	115.24	3.5419	115.24	8.28214	115.24	16.6725	115.24	30.8404			113.24	1.56223	113.24	2.77261	113.24	6.41083	113.24	11.3567	113.24	19.0144	113.24	30.436	113.24	43.4387
		115.34	-0.87384	115.34	-0.5629	115.34	0.52481	115.34	3.5419	115.34	8.28214	115.34	16.6667	115.34	30.8404			113.34	1.55637	113.34	2.77261	113.34	6.40497	113.34	11.3469	113.34	19.0191	113.34	30.4528	113.34	43.4426
		115.44	-0.87384	115.44	-0.5629	115.44	0.52481	115.44	3.5419	115.44	8.28214	115.44	16.6667	115.44	30.8404			113.44	1.55637	113.44	2.77847	113.44	6.40497	113.44	11.3508	113.44	19.0163	113.44	30.443	113.44	43.4387
		115.54	-0.87384	115.54	-0.5676	115.54	0.53458	115.54	3.53799	115.54	8.27237	115.54	16.6667	115.54	30.8306			113.54	1.55246	113.54	2.77261	113.54	6.40887	113.54	11.3567	113.54	19.0163	113.54	30.4469	113.54	43.4387
		115.64	-0.87775	115.64	-0.57461	115.64	0.52481	115.64	3.5419	115.64	8.27237	115.64	16.6569	115.64	30.8404			113.64	1.5466	113.64	2.76285	113.64	6.41083	113.64	11.3567	113.64	19.0163	113.64	30.4528	113.64	43.4426
		115.74	-0.88361	115.74	-0.57461	115.74	0.52481	115.74	3.5419	115.74	8.27237	115.74	16.6569	115.74	30.8404			113.74	1.5466	113.74	2.76285	113.74	6.3952	113.74	11.3567	113.74	19.0163	113.74	30.4528	113.74	43.4368
		115.84	-0.88361	115.84	-0.57461	115.84	0.52481	115.84	3.5419	115.84	8.26846	115.84	16.6569	115.84	30.8404			113.84	1.5466	113.84	2.76285	113.84	6.3952	113.84	11.3567	113.84	19.0163	113.84	30.4528	113.84	43.4368
		115.94	-0.88361	115.94	-0.57461	115.94	0.53458	115.94	3.5419	115.94	8.26651	115.94	16.6569	115.94	30.8404			113.94	1.5466	113.94	2.76285	113.94	6.3952	113.94	11.3606	113.94	19.0163	113.94	30.4528	113.94	43.427
		116.04	-0.88361	116.04	-0.57461	116.04	0.53067	116.04	3.5419	116.04	8.27237	116.04	16.6569	116.04	30.8404			114.04	1.5466	114.04	2.76285	114.04	6.3952	114.04	11.3664	114.04	19.0202	114.04	30.443	114.04	43.427
		116.14	-0.88361	116.14	-0.57852	116.14	0.51895	116.14	3.54697	116.14	8.27237	116.14	16.653	116.14	30.8404			114.14	1.5466	114.14	2.76285	114.14	6.3913	114.14	11.3567	114.14	19.0261	114.14	30.4469	114.14	43.4211
		116.24	-0.89337	116.24	-0.58438	116.24	0.52481	116.24	3.53995	116.24	8.2626	116.24	16.6472	116.24	30.8306			114.24	1.5466	114.24	2.76285	114.24	6.38544	114.24	11.3567	114.24	19.0261	114.24	30.4528	114.24	43.427
		116.34	-0.89337	116.34	-0.58438	116.34	0.5209	116.34	3.53995	116.34	8.2626	116.34	16.6472	116.34	30.8306			114.34	1.5466	114.34	2.76285	114.34	6.38544	114.34	11.3567	114.34	19.0163	114.34	30.4528	114.34	43.4172
		116.44	-0.89337	116.44	-0.58438	116.44	0.51504	116.44	3.53995	116.44	8.27237	116.44	16.6472	116.44	30.8345			114.44	1.5466	114.44	2.74918	114.44	6.38544	114.44	11.3606	114.44	19.0163	114.44	30.4528	114.44	43.4211
		116.54	-0.89728	116.54	-0.58438	116.54	0.51504	116.54	3.53995	116.54	8.27237	116.54	16.6472	116.54	30.8404			114.54	1.55051	114.54	2.74332	114.54	6.38544	114.54	11.3567	114.54	19.0163	114.54	30.4567	114.54	43.427
		116.64	-0.89923	116.64	-0.58438	116.64	0.50528	116.64	3.53018	116.64	8.2626	116.64	16.6354	116.64	30.8306			114.64	1.55637	114.64	2.74332	114.64	6.38544	114.64	11.3567	114.64	19.0163	114.64	30.4626	114.64	43.4172
		116.74	-0.89728	116.74	-0.59024	116.74	0.49942	116.74	3.53018	116.74	8.25479	116.74	16.6393	116.74	30.8306			114.74	1.55637	114.74	2.74332	114.74	6.38544	114.74	11.3567	114.74	19.0163	114.74	30.4528	114.74	43.4211
		116.84	-0.90314	116.84	-0.59415	116.84	0.50528	116.84	3.53995	116.84	8.26065	116.84	16.6452	116.84	30.8306			114.84	1.55637	114.84	2.7316	114.84	6.38544	114.84	11.3567	114.84	19.0202	114.84	30.4528	114.84	43.4172
		116.94	-0.90314	116.94	-0.58438	116.94	0.50528	116.94	3.53604	116.94	8.26065	116.94	16.6354	116.94	30.8306			114.94	1.55637	114.94	2.7316	114.94	6.38544	114.94	11.343	114.94	19.0261	114.94	30.4528	114.94	43.4172
		117.04	-0.90314	117.04	-0.59805	117.04	0.50528	117.04	3.53018	117.04	8.26065	117.04	16.6393	117.04	30.8209			115.04	1.55637	115.04	2.74722	115.04	6.38544	115.04	11.3371	115.04	19.0163	115.04	30.4567	115.04	43.4075
		117.14	-0.9129	117.14	-0.60391	117.14	0.49551	117.14	3.53018	117.14	8.26065	117.14	16.6452	117.14	30.8209			115.14	1.55637	115.14	2.74136	115.14	6.38544	115.14	11.3371	115.14	19.0163	115.14	30.4626	115.14	43.4114
		117.24	-0.9129	117.24	-0.60391	117.24	0.49551	117.24	3.53018	117.24	8.25089	117.24	16.6452	117.24	30.8209			115.24	1.55246	115.24	2.74136	115.24	6.38544	115.24	11.3274	115.24	19.0202	115.24	30.4626	115.24	43.4172
		117.34	-0.9129	117.34	-0.60782	117.34	0.49551	117.34	3.53018	117.34	8.25479	117.34	16.6452	117.34	30.8306			115.34	1.55051	115.34	2.74136	115.34	6.38544	115.34	11.3313	115.34	19.0163	115.34	30.4665	115.34	43.4114
		117.44	-0.9129	117.44	-0.61368	117.44	0.49551	117.44	3.52628	117.44	8.25089	117.44	16.6354	117.44	30.8209			115.44	1.56613	115.44	2.73746	115.44	6.38544	115.44	11.3371	115.44	19.0163	115.44	30.4723	115.44	43.4172
		117.54	-0.90704	117.54	-0.61368	117.54	0.49551	117.54	3.52042	117.54	8.25089	117.54	16.6452	117.54	30.817			115.54	1.56223	115.54	2.7355	115.54	6.38544	115.54	11.3371	115.54	19.0163	115.54	30.4606	115.54	43.4055
		117.64	-0.9129	117.64	-0.62344	117.64	0.49551	117.64	3.52042	117.64	8.25089	117.64	16.6354	117.64	30.8111			115.64	1.55637	115.64	2.74136	115.64	6.38544	115.64	11.3254	115.64	19.0163	115.64	30.4606	115.64	43.4055
		117.74	-0.9129	117.74	-0.62344	117.74	0.49551	117.74	3.52042	117.74	8.25089	117.74	16.6354	117.74	30.8111			115.74	1.55637	115.74	2.7316	115.74	6.38544	115.74	11.3254	115.74	19.0163	115.74	30.4606	115.74	43.4005
		117.84	-0.9129	117.84	-0.62344	117.84	0.49551	117.84	3.52042	117.84	8.26065	117.84	16.6452	117.84	30.8111			115.84	1.55637	115.84	2.7316	115.84	6.37567	115.84	11.3254	115.84	19.0163	115.84	30.4547	115.84	43.4075
		117.94	-0.9129	117.94	-0.62735	117.94	0.49551	117.94	3.52042	117.94	8.25089	117.94	16.6315	117.94	30.8111			115.94	1.55637	115.94	2.7316	115.94	6.37567	115.94	11.3254	115.94	19.0163	115.94	30.4606	115.94	43.3977
		118.04	-0.91681	118.04	-0.63321	118.04	0.49551	118.04	3.51065	118.04	8.25479	118.04	16.6257	118.04	30.8111			116.04	1.55637	116.04	2.7316	116.04	6.37567	116.04	11.3254	116.04	19.0085	116.04	30.4606	116.04	43.3977
		118.14	-0.92267	118.14	-0.63907	118.14	0.49161	118.14	3.52042	118.14	8.26065	118.14	16.6257	118.14	30.8111			116.14	1.55637	116.14	2.7316	116.14	6.37567	116.14	11.3215	116.14	19.0144	116.14	30.4606	116.14	43.3879
		118.24	-0.92267	118.24	-0.63711	118.24	0.47989	118.24	3.52042	118.24	8.26065	118.24	16.6159	118.24	30.8013			116.24	1.56223	116.24	2.72183	116.24	6.37567	116.24	11.3195	116.24	19.0144	116.24	30.4606	116.24	43.3918
		118.34	-0.92853	118.34	-0.64297	118.34	0.49551	118.34	3.51651	118.34	8.25089	118.34	16.6159	118.34	30.8013			116.34	1.55637	116.34	2.72183	116.34	6.37567	116.34	11.3215	116.34	19.0144	116.34	30.4645	116.34	43.3879
		118.44	-0.92267	118.44	-0.64688	118.44	0.48575	118.44	3.51065	118.44	8.24698	118.44	16.6159	118.44	30.8013			116.44	1.55637	116.44	2.72183	116.44	6.37567	116.44	11.3059	116.44	19.0046	116.44	30.4704	116.44	43.3879
		118.54	-0.93048	118.54	-0.64883	118.54	0.48575	118.54	3.50674	118.54	8.24112	118.54	16.6022	118.54	30.8013			116.54	1.55637	116.54	2.72183	116.54	6.37567	116.54	11.3059	116.54	19.0046	116.54	30.4606	116.54	43.3821
		118.64	-0.92462	118.64	-0.65079	118.64	0.48575	118.64	3.49112	118.64	8.23135	118.64	16.6061	118.64	30.7916			116.64	1.55051	116.64	2.72183	116.64	6.37567	116.64	11.3059	116.64	19.0085	116.64	30.4508	116.64	43.3879
		118.74	-0.92071	118.74	-0.67227	118.74	0.49551	118.74	3.49698	118.74	8.22549	118.74	16.5964	118.74	30.7916			116.74	1.55637	116.74	2.71597	116.74	6.36981	116.74	11.3	116.74	19.0144	116.74	30.4508	116.74	43.3918
		118.84	-0.91486	118.84	-0.66836	118.84	0.48575	118.84	3.49112	118.84	8.23135	118.84	16.5964	118.84	30.7838			116.84	1.55637	116.84	2.7316	116.84	6.37177	116.84	11.3098	116.84	19.0144	116.84	30.4508	116.84	43.3977
		118.94	-0.90704	118.94	-0.66251	118.94	0.48575	118.94	3.48721	118.94	8.22549	118.94	16.6003	118.94	30.7838			116.94	1.55637	116.94	2.7316	116.94	6.36981	116.94	11.3156	116.94	19.0144	116.94	30.4555	116.94	43.3879
		119.04	-0.90704	119.04	-0.67032	119.04	0.48575	119.04	3.48721	119.04	8.22549	119.04	16.5905	119.04	30.7798			117.04	1.55637	117.04	2.72183	117.04	6.37177	117.04	11.3156	117.04	19.0046	117.04	30.4626	117.04	43.3782
		119.14	-0.95783	119.14	-0.66055	119.14	0.49356	119.14	3.48526	119.14	8.23605	119.14	16.6003	119.14	30.7838			117.14	1.55637	117.14	2.72574	117.14	6.36591	117.14	11.3156	117.14	19.0046	117.14	30.4567	117.14	43.3821
		119.24	-0.9707	119.24	-0.65665	119.24	0.48379	119.24	3.46573	119.24	8.24307	119.24	16.5788	119.24	30.7357			117.24	1.55637	117.24	2.7316	117.24	6.36981	117.24	11.3156	117.24	18.9948	117.24	30.4626	117.24	43.3782
		119.34	-0.93164	119.34	-0.65585	119.34	0.47873	119.34	3.48996	119.34	8.24387	119.34	16.5933	119.34	30.7513			117.34	1.55637	117.34	2.7316	117.34	6.37177	117.34	11.3156	117.34	18.9948	117.34	30.4626	117.34	43.3782
		119.44	-0.90509	119.44	-0.61289	119.44	0.49435	119.44	3.48721	119.44	8.29776	119.44	16.6042	119.44	30.8052			117.44	1.55637	117.44	2.7316	117.44	6.36591	117.44	11.3156	117.44	18.9948	117.44	30.4528	117.44	43.3704
		119.54	-0.91486	119.54	-0.59335	119.54	0.50528	119.54	3.48019	119.54	8.33176	119.54	16.6187	119.54	30.8119			117.54	1.5466	117.54	2.72183	117.54	6.36591	117.54	11.3059	117.54	18.9987	117.54	30.4528	117.54	43.3665
		119.64	-0.90234	119.64	-0.59219	119.64	0.50021	119.64	3.47629	119.64	8.35129	119.64	16.6616	119.64	30.7963			117.64	1.55637	117.64	2.72183	117.64	6.36591	117.64	11.3106	117.64	19.0046	117.64	30.4528	117.64	43.3704
		134.94	-0.71759	134.94	-0.20352	134.94	1.00333	134.94	3.75674	134.94	8.19815	134.94	16.2546	134.94	30.688			117.74	1.55637	117.74	2.71207	117.74	6.36591	117.74	11.3176	117.74	18.9987	117.74	30.4528	117.74	43.3665
		135.04	-0.72736	135.04	-0.19766	135.04	1.00333	135.04	3.76065	135.04	8.19229	135.04	16.2507	135.04	30.6724			117.84	1.55637	117.84	2.71207	117.84	6.35614	117.84	11.3078	117.84	19.0144	117.84	30.443	117.84	43.3606
		135.14	-0.72345	135.14	-0.20352	135.14	0.99942	135.14	3.76065	135.14	8.18839	135.14	16.2409	135.14	30.6724			117.94	1.55637	117.94	2.71207	117.94	6.35614	117.94	11.3078	117.94	19.0093	117.94	30.4469	117.94	43.3567
		135.24	-0.71759	135.24	-0.20352	135.24	0.99747	135.24	3.76065	135.24	8.18253	135.24	16.235	135.24	30.6607			118.04	1.55637	118.04	2.7023	118.04	6.35614	118.04	11.3078	118.04	19.0163	118.04	30.443	118.04	43.3567
		135.34	-0.72345	135.34	-0.20743	135.34	1.01114	135.34	3.76651	135.34	8.18253	135.34	16.2311	135.34	30.6509			118.14	1.56027	118.14	2.7023	118.14	6.34442	118.14	11.3078	118.14	19.0066	118.14	30.443	118.14	43.3567
		135.44	-0.71759	135.44	-0.20352	135.44	1.00528	135.44	3.76065	135.44	8.17862	135.44	16.2253	135.44	30.6509			118.24	1.56613	118.24	2.69254	118.24	6.35614	118.24	11.2981	118.24	19.0066	118.24	30.4372	118.24	43.3516
		135.54	-0.71759	135.54	-0.20743	135.54	1.00528	135.54	3.75674	135.54	8.17276	135.54	16.2214	135.54	30.6412			118.34	1.55637	118.34	2.69254	118.34	6.34833	118.34	11.2883	118.34	18.9968	118.34	30.443	118.34	43.3391
		135.64	-0.71368	135.64	-0.21329	135.64	1.00137	135.64	3.75089	135.64	8.17276	135.64	16.2116	135.64	30.6275			118.44	1.55637	118.44	2.68747	118.44	6.34442	118.44	11.2883	118.44	18.9968	118.44	30.4469	118.44	43.343
		135.74	-0.71838	135.74	-0.20743	135.74	0.99551	135.74	3.75089	135.74	8.16806	135.74	16.2057	135.74	30.6255			118.54	1.55637	118.54	2.69449	118.54	6.33856	118.54	11.2738	118.54	18.9968	118.54	30.4411	118.54	43.3489
		135.84	-0.71954	135.84	-0.21329	135.84	0.99551	135.84	3.7579	135.84	8.16104	135.84	16.2018	135.84	30.6177			118.64	1.56223	118.64	2.69839	118.64	6.34442	118.64	11.2629	118.64	18.9968	118.64	30.445	118.64	43.3372
		135.94	-0.7254	135.94	-0.21329	135.94	0.99551	135.94	3.75089	135.94	8.15714	135.94	16.196	135.94	30.6021			118.74	1.5466	118.74	2.69254	118.74	6.34052	118.74	11.257	118.74	18.9753	118.74	30.4411	118.74	43.3274
		136.04	-0.71759	136.04	-0.21719	136.04	0.99161	136.04	3.75089	136.04	8.15128	136.04	16.1921	136.04	30.6021			118.84	1.5466	118.84	2.70425	118.84	6.3288	118.84	11.2356	118.84	18.9753	118.84	30.4411	118.84	43.3372
		136.14	-0.72736	136.14	-0.22305	136.14	0.98575	136.14	3.75089	136.14	8.14151	136.14	16.1862	136.14	30.5923			118.94	1.53683	118.94	2.70425	118.94	6.33466	118.94	11.2492	118.94	18.9706	118.94	30.4411	118.94	43.3333
		136.24	-0.72345	136.24	-0.21719	136.24	0.98184	136.24	3.75089	136.24	8.14151	136.24	16.1815	136.24	30.5826			119.04	1.52707	119.04	2.70425	119.04	6.33856	119.04	11.2598	119.04	18.9683	119.04	30.4313	119.04	43.3118
		136.34	-0.72736	136.34	-0.22305	136.34	0.97598	136.34	3.74698	136.34	8.1376	136.34	16.1745	136.34	30.5728			119.14	1.49582	119.14	2.69644	119.14	6.27411	119.14	11.257	119.14	18.946	119.14	30.4254	119.14	43.2864
		136.44	-0.72345	136.44	-0.22696	136.44	0.97598	136.44	3.74112	136.44	8.13174	136.44	16.1706	136.44	30.5728			119.24	1.52396	119.24	2.66324	119.24	6.25342	119.24	11.2258	119.24	18.9128	119.24	30.4243	119.24	43.2618
		136.54	-0.71759	136.54	-0.23282	136.54	0.97208	136.54	3.74112	136.54	8.12784	136.54	16.1608	136.54	30.5564			119.34	1.54544	119.34	2.65036	119.34	6.29248	119.34	11.2414	119.34	18.9234	119.34	30.4633	119.34	43.295
		136.64	-0.72736	136.64	-0.23282	136.64	0.96622	136.64	3.74112	136.64	8.12198	136.64	16.155	136.64	30.5396			119.44	1.59152	119.44	2.70505	119.44	6.30341	119.44	11.2578	119.44	18.946	119.44	30.4985	119.44	43.3196
		136.74	-0.72345	136.74	-0.22305	136.74	0.97598	136.74	3.74112	136.74	8.11026	136.74	16.1413	136.74	30.5396			119.54	1.6138	119.54	2.72574	119.54	6.31201	119.54	11.259	119.54	18.9644	119.54	30.4907	119.54	43.3184
		136.84	-0.71759	136.84	-0.22775	136.84	0.97208	136.84	3.73721	136.84	8.11026	136.84	16.1315	136.84	30.5298			119.64	1.63919	119.64	2.72067	119.64	6.31787	119.64	11.2403	119.64	18.9585	119.64	30.5024	119.64	43.3145
		136.94	-0.72815	136.94	-0.23477	136.94	0.96622	136.94	3.73135	136.94	8.10635	136.94	16.1257	136.94	30.5201			119.74	1.65948	119.74	2.71481	119.74	6.31863	119.74	11.2723	119.74	18.9683	119.74	30.4309	119.74	43.3407
		137.04	-0.7254	137.04	-0.23868	137.04	0.96622	137.04	3.73135	137.04	8.10049	137.04	16.1218	137.04	30.5162			119.84	1.37823	119.84	2.76987	119.84	6.46396	119.84	11.4098	119.84	19.0245	119.84	30.7149	119.84	43.5668
		137.14	-0.71954	137.14	-0.23477	137.14	0.96622	137.14	3.73135	137.14	8.10049	137.14	16.1159	137.14	30.5005			126.34	1.78293	126.34	2.95035	126.34	6.48309	126.34	11.1781	126.34	18.9179	126.34	30.2829	126.34	43.3118
		137.24	-0.72931	137.24	-0.23477	137.24	0.97208	137.24	3.73135	137.24	8.09073	137.24	16.112	137.24	30.5005			126.44	1.78879	126.44	2.94955	126.44	6.47723	126.44	11.1731	126.44	18.9011	126.44	30.2672	126.44	43.2922
		137.34	-0.73517	137.34	-0.23868	137.34	0.96622	137.34	3.72745	137.34	8.08682	137.34	16.1061	137.34	30.4869			126.54	1.77823	126.54	2.95816	126.54	6.47723	126.54	11.1594	126.54	18.8972	126.54	30.2477	126.54	43.2629
		137.44	-0.72736	137.44	-0.23282	137.44	0.96231	137.44	3.73135	137.44	8.08096	137.44	16.1022	137.44	30.4713			126.64	1.77121	126.64	2.95425	126.64	6.46863	126.64	11.1496	126.64	18.8874	126.64	30.2379	126.64	43.2434
		137.54	-0.72736	137.54	-0.23282	137.54	0.95645	137.54	3.73135	137.54	8.08096	137.54	16.0925	137.54	30.4713			126.74	1.78098	126.74	2.94839	126.74	6.46747	126.74	11.1438	126.74	18.8777	126.74	30.2176	126.74	43.2141
		137.64	-0.73712	137.64	-0.23672	137.64	0.96622	137.64	3.72745	137.64	8.07706	137.64	16.0866	137.64	30.4615			126.84	1.78293	126.84	2.95425	126.84	6.4577	126.84	11.143	126.84	18.8671	126.84	30.2008	126.84	43.1946
		137.74	-0.73712	137.74	-0.23282	137.74	0.96152	137.74	3.72159	137.74	8.0712	137.74	16.0819	137.74	30.4576			126.94	1.78293	126.94	2.95035	126.94	6.4577	126.94	11.1418	126.94	18.8562	126.94	30.1969	126.94	43.1633
		137.84	-0.73321	137.84	-0.23672	137.84	0.9545	137.84	3.72159	137.84	8.06729	137.84	16.071	137.84	30.44			127.04	1.77902	127.04	2.94955	127.04	6.45691	127.04	11.1418	127.04	18.8464	127.04	30.1774	127.04	43.1438
		137.94	-0.73712	137.94	-0.24258	137.94	0.9545	137.94	3.71768	137.94	8.06143	137.94	16.0651	137.94	30.4302			127.14	1.78293	127.14	2.94839	127.14	6.44598	127.14	11.1418	127.14	18.8386	127.14	30.1676	127.14	43.1184
		138.04	-0.73791	138.04	-0.24649	138.04	0.96036	138.04	3.72159	138.04	8.05753	138.04	16.0651	138.04	30.4166			127.24	1.77823	127.24	2.95425	127.24	6.44794	127.24	11.132	127.24	18.828	127.24	30.152	127.24	43.1039
		138.14	-0.73517	138.14	-0.25235	138.14	0.9545	138.14	3.71768	138.14	8.05167	138.14	16.0612	138.14	30.4107			127.34	1.77121	127.34	2.94839	127.34	6.43817	127.34	11.1281	127.34	18.821	127.34	30.1481	127.34	43.0735
		138.24	-0.73517	138.24	-0.24258	138.24	0.9545	138.24	3.71182	138.24	8.05167	138.24	16.0417	138.24	30.4009			127.44	1.78293	127.44	2.95816	127.44	6.43738	127.44	11.1242	127.44	18.8171	127.44	30.1286	127.44	43.052
		138.34	-0.72931	138.34	-0.24649	138.34	0.95059	138.34	3.70792	138.34	8.0419	138.34	16.0358	138.34	30.397			127.54	1.77902	127.54	2.96011	127.54	6.43622	127.54	11.1137	127.54	18.8073	127.54	30.109	127.54	43.0266
		138.44	-0.73908	138.44	-0.25235	138.44	0.94473	138.44	3.70206	138.44	8.0372	138.44	16.0319	138.44	30.3814			127.64	1.77316	127.64	2.96518	127.64	6.43817	127.64	11.1125	127.64	18.7976	127.64	30.0993	127.64	43.0129
		138.54	-0.73517	138.54	-0.25626	138.54	0.94473	138.54	3.69736	138.54	8.03018	138.54	16.0261	138.54	30.3814			127.74	1.77316	127.74	2.95816	127.74	6.43817	127.74	11.1184	127.74	18.787	127.74	30.0778	127.74	42.9934
		138.64	-0.73908	138.64	-0.25235	138.64	0.94083	138.64	3.69034	138.64	8.03018	138.64	16.0222	138.64	30.3677			127.84	1.78214	127.84	2.95816	127.84	6.43738	127.84	11.1028	127.84	18.78	127.84	30.0672	127.84	42.9641
		138.74	-0.73908	138.74	-0.25235	138.74	0.94473	138.74	3.68643	138.74	8.02042	138.74	16.0065	138.74	30.3521			127.94	1.78098	127.94	2.95816	127.94	6.43622	127.94	11.1028	127.94	18.7663	127.94	30.0465	127.94	42.9485
		138.84	-0.74493	138.84	-0.25705	138.84	0.94083	138.84	3.68057	138.84	8.02042	138.84	16.0026	138.84	30.3482			128.04	1.77707	128.04	2.96793	128.04	6.42645	128.04	11.0988	128.04	18.7566	128.04	30.0368	128.04	42.9231
		138.94	-0.74884	138.94	-0.26407	138.94	0.93497	138.94	3.68057	138.94	8.02042	138.94	15.9929	138.94	30.3326			128.14	1.77121	128.14	2.96402	128.14	6.41864	128.14	11.0832	128.14	18.7487	128.14	30.0172	128.14	42.9036
		139.04	-0.7547	139.04	-0.2543	139.04	0.93497	139.04	3.68643	139.04	8.01651	139.04	15.987	139.04	30.3162			128.24	1.77316	128.24	2.96011	128.24	6.41785	128.24	11.0824	128.24	18.7323	128.24	29.9977	128.24	42.8782
		139.14	-0.74689	139.14	-0.25821	139.14	0.93497	139.14	3.67667	139.14	8.01065	139.14	15.9725	139.14	30.3091			128.34	1.77316	128.34	2.96518	128.34	6.41083	128.34	11.0813	128.34	18.7312	128.34	29.9879	128.34	42.8539
		139.24	-0.75275	139.24	-0.26407	139.24	0.93106	139.24	3.67081	139.24	8.01065	139.24	15.9655	139.24	30.3091			128.44	1.77316	128.44	2.96793	128.44	6.41669	128.44	11.0832	128.44	18.7273	128.44	29.9723	128.44	42.8372
		139.34	-0.74689	139.34	-0.26798	139.34	0.92129	139.34	3.67081	139.34	8.00674	139.34	15.9616	139.34	30.3091			128.54	1.77316	128.54	2.96402	128.54	6.41083	128.54	11.0695	128.54	18.7116	128.54	29.9684	128.54	42.8118
		139.44	-0.74689	139.44	-0.27383	139.44	0.91544	139.44	3.68057	139.44	8.00089	139.44	15.9557	139.44	30.2955			128.64	1.78214	128.64	2.96793	128.64	6.40692	128.64	11.0637	128.64	18.7077	128.64	29.9489	128.64	42.7922
		139.54	-0.75275	139.54	-0.27383	139.54	0.9252	139.54	3.67667	139.54	7.99698	139.54	15.9518	139.54	30.2896			128.74	1.78098	128.74	2.96988	128.74	6.40887	128.74	11.0637	128.74	18.6972	128.74	29.9383	128.74	42.7629
		139.64	-0.74768	139.64	-0.27774	139.64	0.92129	139.64	3.67081	139.64	7.98135	139.64	15.946	139.64	30.2759			128.84	1.77121	128.84	2.96988	128.84	6.40222	128.84	11.0637	128.84	18.6804	128.84	29.9176	128.84	42.7375
		139.74	-0.7547	139.74	-0.2836	139.74	0.91544	139.74	3.6669	139.74	7.98135	139.74	15.9421	139.74	30.274			128.94	1.77121	128.94	2.97964	128.94	6.39716	128.94	11.0629	128.94	18.6765	128.94	29.902	128.94	42.7239
		139.84	-0.74884	139.84	-0.2836	139.84	0.91074	139.84	3.66104	139.84	7.98135	139.84	15.9323	139.84	30.2701			129.04	1.77316	129.04	2.98862	129.04	6.38739	129.04	11.0617	129.04	18.6706	129.04	29.8883	129.04	42.6926
		139.94	-0.7547	139.94	-0.27774	139.94	0.90372	139.94	3.65714	139.94	7.97745	139.94	15.9225	139.94	30.2564			129.14	1.77316	129.14	2.97769	129.14	6.3913	129.14	11.052	129.14	18.6667	129.14	29.8669	129.14	42.6731
		140.04	-0.74493	140.04	-0.2836	140.04	0.90958	140.04	3.65128	140.04	7.97159	140.04	15.9167	140.04	30.2505			129.24	1.76926	129.24	2.98746	129.24	6.38739	129.24	11.052	129.24	18.6511	129.24	29.8571	129.24	42.6575
		140.14	-0.74884	140.14	-0.2836	140.14	0.90372	140.14	3.65128	140.14	7.96768	140.14	15.9128	140.14	30.2369			129.34	1.77237	129.34	2.9855	129.34	6.39246	129.34	11.0383	129.34	18.6523	129.34	29.8376	129.34	42.634
		140.24	-0.74493	140.24	-0.28751	140.24	0.89981	140.24	3.64737	140.24	7.95206	140.24	15.903	140.24	30.2213			129.44	1.77512	129.44	2.98355	129.44	6.38739	129.44	11.0324	129.44	18.6472	129.44	29.8317	129.44	42.6184
		140.34	-0.74884	140.34	-0.29336	140.34	0.89395	140.34	3.64151	140.34	7.95206	140.34	15.8972	140.34	30.2173			129.54	1.77707	129.54	2.99918	129.54	6.38153	129.54	11.0324	129.54	18.6316	129.54	29.818	129.54	42.5942
		140.44	-0.74884	140.44	-0.29727	140.44	0.89004	140.44	3.64151	140.44	7.95206	140.44	15.8925	140.44	30.2017			129.64	1.77121	129.64	2.99918	129.64	6.38153	129.64	11.0266	129.64	18.6218	129.64	29.8083	129.64	42.5735
		140.54	-0.74689	140.54	-0.30313	140.54	0.88419	140.54	3.63681	140.54	7.94229	140.54	15.8854	140.54	30.2017			129.74	1.77316	129.74	2.99448	129.74	6.38739	129.74	11.0219	129.74	18.6179	129.74	29.7879	129.74	42.5461
		140.64	-0.75275	140.64	-0.30704	140.64	0.88028	140.64	3.62003	140.64	7.93839	140.64	15.8913	140.64	30.188			129.84	1.77316	129.84	2.99722	129.84	6.37177	129.84	11.0188	129.84	18.612	129.84	29.7809	129.84	42.5325
		140.74	-0.74689	140.74	-0.30313	140.74	0.87442	140.74	3.62003	140.74	7.93253	140.74	15.8854	140.74	30.1822			129.94	1.77316	129.94	2.99722	129.94	6.37097	129.94	11.0129	129.94	18.6023	129.94	29.7672	129.94	42.5168
		140.84	-0.75275	140.84	-0.30313	140.84	0.87051	140.84	3.62979	140.84	7.92862	140.84	15.8815	140.84	30.1822			130.04	1.76846	130.04	2.99918	130.04	6.36591	130.04	11.0168	130.04	18.5976	130.04	29.7516	130.04	42.4934
		140.94	-0.75665	140.94	-0.30783	140.94	0.86465	140.94	3.62589	140.94	7.92276	140.94	15.8659	140.94	30.1666			130.14	1.76535	130.14	2.99527	130.14	6.35809	130.14	11.0129	130.14	18.5905	130.14	29.7477	130.14	42.4739
		141.04	-0.75275	141.04	-0.31485	141.04	0.87247	141.04	3.62003	141.04	7.92276	141.04	15.862	141.04	30.1607			130.24	1.7673	130.24	2.98941	130.24	6.362	130.24	11.009	130.24	18.5808	130.24	29.7282	130.24	42.4543
		141.14	-0.75745	141.14	-0.31485	141.14	0.86661	141.14	3.62003	141.14	7.92276	141.14	15.8522	141.14	30.1509			130.34	1.76144	130.34	2.98941	130.34	6.362	130.34	10.9973	130.34	18.5671	130.34	29.7086	130.34	42.427
		141.24	-0.75861	141.24	-0.30508	141.24	0.8627	141.24	3.61612	141.24	7.92276	141.24	15.8425	141.24	30.1509			130.44	1.77121	130.44	2.98941	130.44	6.35809	130.44	10.9934	130.44	18.5612	130.44	29.6911	130.44	42.4036
		141.34	-0.76446	141.34	-0.30899	141.34	0.85684	141.34	3.61026	141.34	7.91299	141.34	15.8366	141.34	30.1373			130.54	1.77316	130.54	2.97885	130.54	6.36121	130.54	10.9836	130.54	18.5515	130.54	29.6911	130.54	42.3879
		141.44	-0.76837	141.44	-0.31485	141.44	0.85214	141.44	3.61026	141.44	7.91299	141.44	15.8327	141.44	30.1267			130.64	1.77316	130.64	2.97379	130.64	6.36005	130.64	10.9828	130.64	18.537	130.64	29.6774	130.64	42.3645
		141.54	-0.76446	141.54	-0.31485	141.54	0.84512	141.54	3.60635	141.54	7.90829	141.54	15.8171	141.54	30.1099			130.74	1.7634	130.74	2.96793	130.74	6.36005	130.74	10.9719	130.74	18.53	130.74	29.6618	130.74	42.345
		141.64	-0.76837	141.64	-0.31876	141.64	0.84122	141.64	3.60049	141.64	7.90128	141.64	15.8132	141.64	30.1099			130.84	1.7634	130.84	2.96793	130.84	6.35809	130.84	10.9719	130.84	18.5202	130.84	29.6481	130.84	42.3227
		141.74	-0.76446	141.74	-0.32461	141.74	0.83536	141.74	3.59659	141.74	7.89737	141.74	15.8034	141.74	30.0963			130.94	1.7626	130.94	2.96988	130.94	6.35223	130.94	10.966	130.94	18.5222	130.94	29.6422	130.94	42.3059
		141.84	-0.76837	141.84	-0.32461	141.84	0.84122	141.84	3.58096	141.84	7.88174	141.84	15.7975	141.84	30.0904			131.04	1.76535	131.04	2.96988	131.04	6.34833	131.04	10.9719	131.04	18.5183	131.04	29.6286	131.04	42.2922
		141.94	-0.76446	141.94	-0.31876	141.94	0.83536	141.94	3.57706	141.94	7.88174	141.94	15.7975	141.94	30.0865			131.14	1.77121	131.14	2.97379	131.14	6.34167	131.14	10.9719	131.14	18.5027	131.14	29.609	131.14	42.2727
		142.04	-0.76837	142.04	-0.32461	142.04	0.83536	142.04	3.58096	142.04	7.87784	142.04	15.7928	142.04	30.0806			131.24	1.77121	131.24	2.96518	131.24	6.34052	131.24	10.9621	131.24	18.5019	131.24	29.6032	131.24	42.2532
		142.14	-0.77423	142.14	-0.32461	142.14	0.83145	142.14	3.57706	142.14	7.87198	142.14	15.7858	142.14	30.067			131.34	1.77121	131.34	2.96793	131.34	6.34052	131.34	10.9641	131.34	18.4948	131.34	29.5887	131.34	42.2278
		142.24	-0.76837	142.24	-0.32461	142.24	0.82559	142.24	3.5712	142.24	7.86807	142.24	15.7819	142.24	30.0611			131.44	1.77316	131.44	2.95816	131.44	6.34052	131.44	10.9641	131.44	18.4968	131.44	29.5817	131.44	42.2141
		142.34	-0.77423	142.34	-0.32461	142.34	0.82559	142.34	3.5712	142.34	7.86221	142.34	15.7663	142.34	30.0513			131.54	1.77316	131.54	2.96207	131.54	6.34052	131.54	10.9535	131.54	18.4812	131.54	29.568	131.54	42.1946
		142.44	-0.76642	142.44	-0.32852	142.44	0.82559	142.44	3.56729	142.44	7.86221	142.44	15.7663	142.44	30.0474			131.64	1.77316	131.64	2.96793	131.64	6.34247	131.64	10.9426	131.64	18.4812	131.64	29.5622	131.64	42.1672
		142.54	-0.77698	142.54	-0.33829	142.54	0.83145	142.54	3.56143	142.54	7.86221	142.54	15.7624	142.54	30.0416			131.74	1.7634	131.74	2.96402	131.74	6.34247	131.74	10.9426	131.74	18.4714	131.74	29.5504	131.74	42.1536
		142.64	-0.77423	142.64	-0.34415	142.64	0.82169	142.64	3.56729	142.64	7.85831	142.64	15.7526	142.64	30.0279			131.84	1.7626	131.84	2.94839	131.84	6.35223	131.84	10.9465	131.84	18.4714	131.84	29.5504	131.84	42.134
		142.74	-0.77814	142.74	-0.34805	142.74	0.81583	142.74	3.56143	142.74	7.85245	142.74	15.7468	142.74	30.022			131.94	1.76144	131.94	2.95035	131.94	6.34167	131.94	10.9426	131.94	18.4616	131.94	29.5368	131.94	42.1086
		142.84	-0.784	142.84	-0.34219	142.84	0.81583	142.84	3.56143	142.84	7.84854	142.84	15.7429	142.84	30.0181			132.04	1.76144	132.04	2.93979	132.04	6.34052	132.04	10.9426	132.04	18.4519	132.04	29.5211	132.04	42.0942
		142.94	-0.77814	142.94	-0.34219	142.94	0.81192	142.94	3.55673	142.94	7.84268	142.94	15.7331	142.94	30.0123			132.14	1.76144	132.14	2.93863	132.14	6.34052	132.14	10.9367	132.14	18.4472	132.14	29.5075	132.14	42.0774
		143.04	-0.784	143.04	-0.3461	143.04	0.80606	143.04	3.54971	143.04	7.84268	143.04	15.7272	143.04	30.0005			132.24	1.76144	132.24	2.93863	132.24	6.34052	132.24	10.9387	132.24	18.4304	132.24	29.5016	132.24	42.0618
		143.14	-0.7879	143.14	-0.34219	143.14	0.80215	143.14	3.54971	143.14	7.83878	143.14	15.7272	143.14	30.0005			132.34	1.7634	132.34	2.93863	132.34	6.34052	132.34	10.927	132.34	18.4304	132.34	29.4879	132.34	42.0461
		143.24	-0.7879	143.24	-0.3461	143.24	0.79629	143.24	3.54971	143.24	7.83292	143.24	15.7116	143.24	29.9908			132.44	1.7634	132.44	2.93863	132.44	6.33856	132.44	10.9328	132.44	18.4206	132.44	29.4684	132.44	42.0325
		143.34	-0.79376	143.34	-0.35196	143.34	0.79629	143.34	3.54581	143.34	7.83878	143.34	15.7018	143.34	29.9908			132.54	1.7673	132.54	2.93863	132.54	6.32294	132.54	10.932	132.54	18.4109	132.54	29.4528	132.54	42.0032
		143.44	-0.79376	143.44	-0.35196	143.44	0.80606	143.44	3.53995	143.44	7.83292	143.44	15.696	143.44	29.981			132.64	1.7634	132.64	2.93863	132.64	6.32294	132.64	10.925	132.64	18.4109	132.64	29.4489	132.64	41.9875
		143.54	-0.7879	143.54	-0.35666	143.54	0.80606	143.54	3.53604	143.54	7.83292	143.54	15.696	143.54	29.9771			132.74	1.7626	132.74	2.92886	132.74	6.32214	132.74	10.9211	132.74	18.4011	132.74	29.4294	132.74	41.9739
		143.64	-0.79767	143.64	-0.35391	143.64	0.80215	143.64	3.53018	143.64	7.81845	143.64	15.6913	143.64	29.9713			132.84	1.76144	132.84	2.92886	132.84	6.32098	132.84	10.9231	132.84	18.3905	132.84	29.4235	132.84	41.9465
		143.74	-0.80353	143.74	-0.35782	143.74	0.79629	143.74	3.53018	143.74	7.81143	143.74	15.6843	143.74	29.9615			132.94	1.76144	132.94	2.93277	132.94	6.32098	132.94	10.9172	132.94	18.3913	132.94	29.409	132.94	41.9329
		143.84	-0.79376	143.84	-0.36368	143.84	0.79629	143.84	3.53018	143.84	7.81143	143.84	15.6804	143.84	29.9576			133.04	1.75558	133.04	2.92807	133.04	6.31708	133.04	10.9133	133.04	18.3816	133.04	29.3903	133.04	41.9172
		143.94	-0.79767	143.94	-0.36758	143.94	0.79629	143.94	3.52628	143.94	7.81143	143.94	15.6745	143.94	29.942			133.14	1.76144	133.14	2.93277	133.14	6.31122	133.14	10.9133	133.14	18.3816	133.14	29.3903	133.14	41.9036
		144.04	-0.79767	144.04	-0.37344	144.04	0.7916	144.04	3.52042	144.04	7.81143	144.04	15.6745	144.04	29.942			133.24	1.76144	133.24	2.93472	133.24	6.31122	133.24	10.9074	133.24	18.3718	133.24	29.3766	133.24	41.8879
		144.14	-0.80823	144.14	-0.37735	144.14	0.78458	144.14	3.52042	144.14	7.80753	144.14	15.6706	144.14	29.9275			133.34	1.76144	133.34	2.93277	133.34	6.31122	133.34	10.9133	133.34	18.3679	133.34	29.3708	133.34	41.8645
		144.24	-0.80548	144.24	-0.37344	144.24	0.79434	144.24	3.51651	144.24	7.80167	144.24	15.6647	144.24	29.9252			133.44	1.75168	133.44	2.92886	133.44	6.31238	133.44	10.9035	133.44	18.3523	133.44	29.361	133.44	41.8489
		144.34	-0.80939	144.34	-0.37735	144.34	0.79044	144.34	3.51065	144.34	7.80167	144.34	15.6647	144.34	29.9275			133.54	1.75363	133.54	2.92886	133.54	6.31122	133.54	10.9035	133.54	18.3515	133.54	29.3473	133.54	41.8344
		144.44	-0.80548	144.44	-0.38321	144.44	0.78458	144.44	3.51065	144.44	7.80167	144.44	15.6608	144.44	29.9107			133.64	1.75363	133.64	2.9191	133.64	6.31122	133.64	10.8977	133.64	18.3405	133.64	29.3415	133.64	41.8157
		144.54	-0.80548	144.54	-0.38321	144.54	0.78067	144.54	3.51065	144.54	7.78995	144.54	15.655	144.54	29.9068			133.74	1.75754	133.74	2.9191	133.74	6.31122	133.74	10.8938	133.74	18.3405	133.74	29.3278	133.74	41.7922
		144.64	-0.79767	144.64	-0.38711	144.64	0.77481	144.64	3.52042	144.64	7.78604	144.64	15.655	144.64	29.9009			133.84	1.75284	133.84	2.9191	133.84	6.30145	133.84	10.8832	133.84	18.3269	133.84	29.3122	133.84	41.7766
		144.74	-0.80353	144.74	-0.38711	144.74	0.77481	144.74	3.51651	144.74	7.7919	144.74	15.6511	144.74	29.8912			133.94	1.75168	133.94	2.90854	133.94	6.31122	133.94	10.882	133.94	18.321	133.94	29.3083	133.94	41.7629
		144.84	-0.80743	144.84	-0.39298	144.84	0.77481	144.84	3.51065	144.84	7.78799	144.84	15.653	144.84	29.8873			134.04	1.75168	134.04	2.90738	134.04	6.30145	134.04	10.8762	134.04	18.3112	134.04	29.2926	134.04	41.7473
		144.94	-0.8172	144.94	-0.39298	144.94	0.7709	144.94	3.51065	144.94	7.77042	144.94	15.6354	144.94	29.8814			134.14	1.75558	134.14	2.90152	134.14	6.30145	134.14	10.882	134.14	18.3015	134.14	29.2829	134.14	41.7336
		145.04	-0.81329	145.04	-0.38711	145.04	0.76504	145.04	3.50674	145.04	7.77042	145.04	15.6432	145.04	29.8697			134.24	1.75168	134.24	2.90738	134.24	6.28699	134.24	10.8723	134.24	18.3015	134.24	29.279	134.24	41.718
		145.14	-0.8172	145.14	-0.39298	145.14	0.76114	145.14	3.50089	145.14	7.76651	145.14	15.6374	145.14	29.8658			134.34	1.75168	134.34	2.90933	134.34	6.29559	134.34	10.8723	134.34	18.2909	134.34	29.2614	134.34	41.7063
		145.24	-0.8172	145.24	-0.39768	145.24	0.75528	145.24	3.49698	145.24	7.77237	145.24	15.6335	145.24	29.8502			134.44	1.74191	134.44	2.90347	134.44	6.28778	134.44	10.8664	134.44	18.28	134.44	29.2575	134.44	41.6965
		145.34	-0.82306	145.34	-0.40469	145.34	0.75528	145.34	3.49112	145.34	7.76065	145.34	15.6229	145.34	29.8502			134.54	1.74191	134.54	2.89957	134.54	6.28583	134.54	10.8625	134.54	18.2839	134.54	29.2419	134.54	41.6731
		145.44	-0.82696	145.44	-0.39883	145.44	0.76114	145.44	3.49112	145.44	7.76065	145.44	15.6159	145.44	29.8404			134.64	1.74777	134.64	2.90347	134.64	6.29169	134.64	10.8625	134.64	18.2761	134.64	29.2321	134.64	41.6575
		145.54	-0.83752	145.54	-0.40469	145.54	0.75528	145.54	3.49112	145.54	7.75674	145.54	15.6159	145.54	29.8404			134.74	1.75363	134.74	2.90933	134.74	6.29169	134.74	10.8567	134.74	18.2644	134.74	29.2223	134.74	41.6477
		145.64	-0.83478	145.64	-0.4086	145.64	0.75528	145.64	3.48642	145.64	7.75089	145.64	15.612	145.64	29.8267			134.84	1.74777	134.84	2.90933	134.84	6.28778	134.84	10.8567	134.84	18.2722	134.84	29.2086	134.84	41.634
		145.74	-0.83868	145.74	-0.40469	145.74	0.75528	145.74	3.4794	145.74	7.75089	145.74	15.6061	145.74	29.8209			134.94	1.75284	134.94	2.90347	134.94	6.28192	134.94	10.8578	134.94	18.2624	134.94	29.2028	134.94	41.6067
		145.84	-0.84454	145.84	-0.40469	145.84	0.75137	145.84	3.4794	145.84	7.74698	145.84	15.5944	145.84	29.817			135.04	1.74582	135.04	2.90933	135.04	6.28113	135.04	10.8449	135.04	18.2527	135.04	29.1883	135.04	41.5969
		145.94	-0.83478	145.94	-0.4086	145.94	0.75528	145.94	3.48917	145.94	7.74112	145.94	15.5905	145.94	29.8013			135.14	1.75168	135.14	2.90854	135.14	6.27411	135.14	10.841	135.14	18.2468	135.14	29.1813	135.14	41.5735
		146.04	-0.83868	146.04	-0.41446	146.04	0.75528	146.04	3.48917	146.04	7.73721	146.04	15.5847	146.04	29.8013			135.24	1.74582	135.24	2.90738	135.24	6.27606	135.24	10.8313	135.24	18.2527	135.24	29.1813	135.24	41.5579
		146.14	-0.84454	146.14	-0.40274	146.14	0.75137	146.14	3.48526	146.14	7.73135	146.14	15.5807	146.14	29.8013			135.34	1.75168	135.34	2.91129	135.34	6.27216	135.34	10.8371	135.34	18.2421	135.34	29.1676	135.34	41.5383
		146.24	-0.83868	146.24	-0.40274	146.24	0.74551	146.24	3.4794	146.24	7.73135	146.24	15.5749	146.24	29.7916			135.44	1.75168	135.44	2.9191	135.44	6.2663	135.44	10.8332	135.44	18.2312	135.44	29.152	135.44	41.5247
		146.34	-0.83868	146.34	-0.40665	146.34	0.74551	146.34	3.46964	146.34	7.72745	146.34	15.571	146.34	29.7877			135.54	1.74582	135.54	2.91324	135.54	6.26825	135.54	10.8274	135.54	18.2214	135.54	29.152	135.54	41.509
		146.44	-0.84454	146.44	-0.41251	146.44	0.74081	146.44	3.47549	146.44	7.72159	146.44	15.5651	146.44	29.772			135.64	1.75558	135.64	2.90933	135.64	6.2663	135.64	10.8235	135.64	18.2214	135.64	29.1364	135.64	41.4973
		146.54	-0.83868	146.54	-0.40665	146.54	0.73379	146.54	3.46964	146.54	7.72159	146.54	15.5612	146.54	29.7584			135.74	1.75168	135.74	2.90933	135.74	6.27216	135.74	10.8137	135.74	18.2116	135.74	29.1305	135.74	41.4739
		146.64	-0.84845	146.64	-0.41251	146.64	0.74356	146.64	3.46964	146.64	7.72159	146.64	15.5554	146.64	29.7525			135.84	1.75168	135.84	2.91324	135.84	6.27216	135.84	10.8176	135.84	18.2058	135.84	29.1208	135.84	41.4583
		146.74	-0.84259	146.74	-0.40274	146.74	0.74356	146.74	3.46964	146.74	7.71689	146.74	15.5554	146.74	29.7427			135.94	1.74191	135.94	2.9191	135.94	6.2616	135.94	10.8137	135.94	18.2116	135.94	29.1169	135.94	41.4387
		146.84	-0.8465	146.84	-0.40274	146.84	0.74356	146.84	3.46573	146.84	7.70987	146.84	15.5417	146.84	29.738			136.04	1.74777	136.04	2.9191	136.04	6.26044	136.04	10.8039	136.04	18.2019	136.04	29.1012	136.04	41.4243
		146.94	-0.85236	146.94	-0.40665	146.94	0.75137	146.94	3.45987	146.94	7.70596	146.94	15.5358	146.94	29.731			136.14	1.74387	136.14	2.91324	136.14	6.25067	136.14	10.8031	136.14	18.1921	136.14	29.0876	136.14	41.4075
		147.04	-0.84729	147.04	-0.41251	147.04	0.73379	147.04	3.4501	147.04	7.7001	147.04	15.5358	147.04	29.7193			136.24	1.74307	136.24	2.9191	136.24	6.25067	136.24	10.8059	136.24	18.1815	136.24	29.0817	136.24	41.3958
		147.14	-0.85431	147.14	-0.41641	147.14	0.72989	147.14	3.45596	147.14	7.7001	147.14	15.5319	147.14	29.7056			136.34	1.73605	136.34	2.90933	136.34	6.25458	136.34	10.802	136.34	18.1706	136.34	29.068	136.34	41.386
		147.24	-0.85821	147.24	-0.41721	147.24	0.73575	147.24	3.4501	147.24	7.6962	147.24	15.5358	147.24	29.6998			136.44	1.74191	136.44	2.91324	136.44	6.26044	136.44	10.7961	136.44	18.1706	136.44	29.0622	136.44	41.3762
		147.34	-0.85431	147.34	-0.42423	147.34	0.73184	147.34	3.4501	147.34	7.69034	147.34	15.5358	147.34	29.69			136.54	1.73215	136.54	2.9183	136.54	6.25067	136.54	10.802	136.54	18.1609	136.54	29.0485	136.54	41.3625
		147.44	-0.85821	147.44	-0.42423	147.44	0.72598	147.44	3.4462	147.44	7.69034	147.44	15.5222	147.44	29.69			136.64	1.73605	136.64	2.91714	136.64	6.24872	136.64	10.7922	136.64	18.1511	136.64	29.0426	136.64	41.3567
		147.54	-0.85821	147.54	-0.42423	147.54	0.72208	147.54	3.44034	147.54	7.69034	147.54	15.5163	147.54	29.6802			136.74	1.74191	136.74	2.91129	136.74	6.2323	136.74	10.7863	136.74	18.1452	136.74	29.0329	136.74	41.3372
		147.64	-0.86408	147.64	-0.41836	147.64	0.71622	147.64	3.44034	147.64	7.68057	147.64	15.5214	147.64	29.6666			136.84	1.74191	136.84	2.9191	136.84	6.23114	136.84	10.7824	136.84	18.1413	136.84	29.0231	136.84	41.3274
		147.74	-0.85821	147.74	-0.42423	147.74	0.71622	147.74	3.4462	147.74	7.68057	147.74	15.5046	147.74	29.6607			136.94	1.73605	136.94	2.91324	136.94	6.23114	136.94	10.7766	136.94	18.1316	136.94	29.0192	136.94	41.3137
		147.84	-0.86798	147.84	-0.42423	147.84	0.71231	147.84	3.44034	147.84	7.69034	147.84	15.5007	147.84	29.6509			137.04	1.73215	137.04	2.9191	137.04	6.23114	137.04	10.7824	137.04	18.1218	137.04	28.9997	137.04	41.2961
		147.94	-0.87384	147.94	-0.42423	147.94	0.70645	147.94	3.44034	147.94	7.67667	147.94	15.4948	147.94	29.6412			137.14	1.73605	137.14	2.9191	137.14	6.23114	137.14	10.7727	137.14	18.1159	137.14	28.9938	137.14	41.2864
		148.04	-0.87775	148.04	-0.42813	148.04	0.70254	148.04	3.43643	148.04	7.67081	148.04	15.4909	148.04	29.6412			137.24	1.73215	137.24	2.923	137.24	6.23114	137.24	10.7668	137.24	18.112	137.24	28.9821	137.24	41.2727
		148.14	-0.87384	148.14	-0.42423	148.14	0.69669	148.14	3.44229	148.14	7.67081	148.14	15.485	148.14	29.6314			137.34	1.73215	137.34	2.9191	137.34	6.22528	137.34	10.7629	137.34	18.1112	137.34	28.9774	137.34	41.2571
		148.24	-0.87775	148.24	-0.42423	148.24	0.70645	148.24	3.44229	148.24	7.67081	148.24	15.4811	148.24	29.6314			137.44	1.73215	137.44	2.923	137.44	6.23114	137.44	10.7531	137.44	18.0905	137.44	28.9606	137.44	41.2434
		148.34	-0.88361	148.34	-0.42813	148.34	0.70645	148.34	3.43759	148.34	7.6669	148.34	15.4753	148.34	29.6158			137.54	1.72629	137.54	2.9191	137.54	6.22137	137.54	10.757	137.54	18.0808	137.54	28.9508	137.54	41.2375
		148.44	-0.87775	148.44	-0.42423	148.44	0.70254	148.44	3.43057	148.44	7.66104	148.44	15.4714	148.44	29.6138			137.64	1.73331	137.64	2.923	137.64	6.22137	137.64	10.7523	137.64	18.0749	137.64	28.9469	137.64	41.218
		148.54	-0.88361	148.54	-0.42423	148.54	0.69669	148.54	3.43057	148.54	7.65714	148.54	15.4655	148.54	29.606			137.74	1.72629	137.74	2.92886	137.74	6.22253	137.74	10.7453	137.74	18.071	137.74	28.9411	137.74	41.2083
		148.64	-0.88831	148.64	-0.42423	148.64	0.69669	148.64	3.42667	148.64	7.65128	148.64	15.4616	148.64	29.6002			137.84	1.73215	137.84	2.923	137.84	6.22528	137.84	10.7414	137.84	18.0612	137.84	28.9274	137.84	41.1946
[truncated: 1,026 more rows]

## Sheet: Figure6
							Relative density
[truncated: 45 more rows]

[truncated: 10 more sheets: Figure7, Supplementary Figure 1, Supplementary Figure 2, Supplementary Figure 3, Supplementary Figure 4, Supplementary Figure 5, Supplementary Figure 6, Supplementary Figure 7, Supplementary Figure 8, Supplementary Figure 9]
